# Supplementary material for: Immune and biochemical responses in skin differ between bovine hosts genetically susceptible and resistant to the cattle tick Rhipicephalus microplus
Source: Parasit Vectors. 2017 Jan 31;10:51. doi: 10.1186/s13071-016-1945-z (PMC5282843; doi:10.1186/s13071-016-1945-z)
Supplement: Additional file 4: Table S2. — Signal intensity values calculated by Robust Multi-array Average (RMA) algorithm in affy R package from Bioconductor software. Each sheet contains RMA values for samples used in a given pairwise compairison as named across the sheets. Each comparison resulted in a set of DEG presented in Table S3 (intra-breed comparisons) and Table S5 (inter-breed comparisons). Abbreviations: SBsl, baseline skin from susceptible bovines; RBsl, baseline skin from resistant bovines; SStr, stressed skin from susceptible bovines; RStr, stressed skin from resistant bovines; SLAr, larvae-infested skin from susceptible bovines; RLar, larvae-infested skin from resistant bovines; SNym, nymph-infested skin from susceptible bovines; RNym, nymph-infested skin from resistant bovines. (XLSX 29676 kb) [file 13071_2016_1945_MOESM4_ESM.xlsx]

## Sheet: SBsl_and_RBsl
ID	S02_baseline.CEL	S03_baseline.CEL	S13_baseline.CEL	R724_baseline.CEL	R727_baseline.CEL	R734_baseline.CEL
AFFX-BioB-3_at	8.29407	8.55003	8.33499	8.18614	7.92638	8.1349
AFFX-BioB-5_at	8.36139	8.51505	8.66936	8.39587	8.16564	8.37205
AFFX-BioB-M_at	8.75427	8.90569	8.89093	8.70253	8.35738	8.69591
AFFX-BioC-3_at	9.73444	9.93261	9.97435	9.6984	9.54802	9.82473
AFFX-BioC-5_at	9.45352	9.62161	9.77544	9.46974	9.27755	9.59695
AFFX-BioDn-3_at	11.7702	11.8893	11.6038	11.7414	11.7531	11.9704
AFFX-BioDn-5_at	10.5751	10.7671	10.5037	10.5676	10.385	10.7935
AFFX-Bt_Cyph_3_at	11.9969	11.9758	11.8614	11.8121	11.828	11.7747
AFFX-Bt_Cyph_5_at	10.7976	10.6097	10.4476	10.4844	10.3236	10.492
AFFX-Bt_Cyph_M_at	12.254	12.0906	12.0927	11.9831	11.9748	11.9795
AFFX-Bt_eIF-4E_3_at	10.9142	10.5291	10.9246	10.7021	10.4893	10.7938
AFFX-Bt_eIF-4E_5_at	6.2017	6.11343	6.68553	6.19356	6.42969	6.11605
AFFX-Bt_eIF-4E_M_at	8.06873	7.98945	8.6103	7.82611	8.11258	7.92534
AFFX-Bt_GST_3_at	8.59382	8.2406	8.36231	7.66286	7.57652	7.60805
AFFX-Bt_GST_5_at	7.97377	7.85329	8.39747	7.50051	7.74877	7.5867
AFFX-Bt_GST_M_at	7.56185	7.26431	7.86958	6.85923	6.40486	6.65577
AFFX-Bt_Lacphor_5_s_at	6.374	6.13715	6.20999	6.32879	6.51102	6.4257
AFFX-Bt_Lacphor_M_s_at	3.52338	3.12423	3.22693	3.23593	3.71503	3.6355
AFFX-Bt-A00196-1_s_at	4.43792	4.07079	4.28153	4.0867	4.54465	4.27978
AFFX-Bt-AB076373-1_at	4.16724	3.98062	4.00155	4.05688	3.98859	4.08704
AFFX-Bt-actin-3_at	7.44841	7.38851	7.44799	7.26985	7.525	7.61124
AFFX-Bt-actin-5_at	6.81027	6.60623	6.29536	6.43685	6.75341	6.63055
AFFX-Bt-actin-M_at	5.53325	5.48247	5.56276	5.38212	5.11451	5.09851
AFFX-Bt-AF292559-1_at	2.65275	2.79947	2.46446	2.72462	2.91431	2.75992
AFFX-Bt-AF292559-2_s_at	2.91267	2.72327	2.72251	2.85219	2.58034	2.65935
AFFX-Bt-AF292559-3_s_at	2.50516	2.78248	2.83144	2.65877	2.76749	2.70758
AFFX-Bt-AF292559-4_s_at	3.56209	4.21119	4.1306	3.87395	4.01034	3.87334
AFFX-Bt-AF292560-1_s_at	2.80958	2.70377	2.9731	2.72951	2.86757	2.63685
AFFX-Bt-AF298789-1_at	3.0948	3.2646	3.14192	3.17499	3.03747	3.22533
AFFX-Bt-AF323980-1_at	2.8251	2.70783	2.72373	2.94406	2.97018	2.89891
AFFX-Bt-AJ002682-1_s_at	3.54353	3.25427	3.40798	3.33985	3.2378	3.35981
AFFX-Bt-AJ002682-2_s_at	4.1549	4.06487	4.24892	3.98928	4.09931	4.07756
AFFX-Bt-AJ132968-1_at	3.22533	3.1224	3.35868	3.3686	3.24957	3.36934
AFFX-Bt-AY056050-1_at	5.52876	5.18965	5.35966	5.3291	5.63808	5.60654
AFFX-Bt-AY342347_at	4.51538	4.41822	4.78261	4.6329	4.70289	4.79815
AFFX-Bt-E00696-1_s_at	4.0464	3.86597	3.91733	3.97746	4.02947	3.62142
AFFX-Bt-ECOLOXB_at	2.91288	2.69598	3.09657	3.00056	3.05485	3.14963
AFFX-Bt-ECOLOXL_at	2.37815	2.57125	2.43558	2.42525	2.52418	2.2014
AFFX-Bt-ECOLOXL_x_at	2.38381	2.45935	2.59364	2.85853	2.637	2.5
AFFX-Bt-ef1a-3_at	12.6216	12.699	12.9465	12.8626	13.0184	12.9385
AFFX-Bt-ef1a-5_at	14.3104	14.3846	14.3373	14.3985	14.3838	14.3652
AFFX-Bt-ef1a-M_at	11.7549	12.0239	12.1317	11.862	12.0025	12.1472
AFFX-Bt-gapd-3_at	13.3406	13.3296	12.9679	13.1281	13.1832	13.1815
AFFX-Bt-gapd-5_at	12.8276	12.9933	12.4954	12.8159	12.9772	12.9006
AFFX-Bt-gapd-M_at	12.7922	12.853	12.7688	12.6875	12.8401	12.7948
AFFX-Bt-J01347-1_at	2.36136	2.50483	2.43725	2.37584	2.49653	2.39142
AFFX-Bt-J01347-1_s_at	2.8789	2.78216	2.70629	2.47894	2.8603	2.77779
AFFX-Bt-J01347-2_at	3.70392	3.12781	3.34508	3.34278	3.44764	3.47493
AFFX-Bt-J01347-3_at	3.03838	3.13287	3.1346	3.13287	3.17773	2.98867
AFFX-Bt-J01347-4_at	3.89151	3.76536	3.90542	3.52811	3.68924	3.53504
AFFX-Bt-J01636-1_at	5.69103	5.56951	5.78034	5.46496	5.66128	5.45665
AFFX-Bt-J01636-3_at	4.05863	3.85882	3.85188	4.07182	4.40265	3.73283
AFFX-Bt-J01636-4_at	3.76524	3.32769	3.46394	3.5592	3.53326	3.31922
AFFX-Bt-K01486-1_at	3.82847	3.35868	3.46503	3.61733	3.70863	3.88735
AFFX-Bt-M10961-1_at	3.28073	3.5462	3.53374	3.56565	3.77687	3.33271
AFFX-Bt-M10961-2_at	2.33878	2.69171	2.56464	2.27716	2.25719	2.43592
AFFX-Bt-M10961-4_at	3.24565	3.63139	3.42347	3.45938	3.597	3.18521
AFFX-Bt-M15077-1_at	2.94679	3.15979	2.83481	2.92335	2.97951	2.69134
AFFX-Bt-M15077-1_s_at	3.60323	3.78441	3.59598	3.5645	3.6412	3.51787
AFFX-Bt-M57289-1_s_at	4.22129	4.05223	3.95131	3.99089	4.1728	4.19203
AFFX-Bt-M62653-1_at	3.02668	2.9975	2.9088	2.77294	3.37647	2.94653
AFFX-Bt-M62653-1_s_at	3.12617	2.92297	3.1735	3.01514	3.21593	2.81827
AFFX-Bt-NM_131175-1_at	5.83338	5.6587	5.88218	5.53097	6.20385	5.8165
AFFX-Bt-U43284-1_s_at	6.49443	6.24569	6.47273	6.25553	6.38571	6.58757
AFFX-Bt-U46493-1_s_at	2.92657	2.99496	2.98037	3.15984	2.80071	2.96846
AFFX-Bt-U47295-1_at	5.02388	4.53391	4.84014	4.61435	4.29859	4.69165
AFFX-Bt-U55943-1_at	3.15507	3.04181	3.1845	3.08636	3.08636	3.26864
AFFX-Bt-U57609-2_s_at	4.39949	4.73802	4.46343	4.53341	4.53163	4.37235
AFFX-Bt-U89963-1_at	3.92288	3.71908	3.62683	4.15303	3.93869	3.95619
AFFX-Bt-U89963-1_s_at	3.00442	3.30983	3.01656	3.08066	3.40429	3.02944
AFFX-Bt-X03453-1_at	3.14012	2.93715	3.05251	2.95777	3.06306	3.05462
AFFX-Bt-X03453-2_s_at	13.9719	14.0913	14.1143	14.0972	14.076	14.192
AFFX-Bt-X58791-1_s_at	3.34564	3.17493	3.0832	3.15255	3.19674	3.08126
AFFX-Bt-X58791-2_s_at	4.01743	3.93353	3.8011	3.94178	3.5827	3.71999
AFFX-CreX-3_at	13.6447	13.7417	13.7681	13.7165	13.6202	13.8281
AFFX-CreX-5_at	13.1595	13.2536	13.3882	13.2412	13.1061	13.4238
AFFX-DapX-3_at	10.5165	11.4565	8.61722	10.0728	10.8383	11.4763
AFFX-DapX-5_at	8.81039	10.1074	6.71131	8.52207	9.30654	10.1543
AFFX-DapX-M_at	9.80837	10.8083	7.91602	9.42054	10.1517	10.9771
AFFX-LysX-3_at	7.53001	8.22712	5.46471	6.95806	7.54592	8.23676
AFFX-LysX-5_at	5.16388	5.84127	4.03062	4.86518	5.07429	6.17595
AFFX-LysX-M_at	6.42291	7.054	4.66863	5.90327	6.33913	7.2016
AFFX-PheX-3_at	7.62212	8.29954	6.16273	7.23176	7.50906	7.84213
AFFX-PheX-5_at	6.34506	7.33479	4.51295	5.80169	6.45987	7.15582
AFFX-PheX-M_at	6.72997	7.75311	5.10299	6.31299	6.82043	7.51112
AFFX-r2-Bs-dap-3_at	10.4635	11.2535	8.41857	9.86685	10.689	11.5266
AFFX-r2-Bs-dap-5_at	9.40317	10.619	7.35456	9.03124	9.76957	10.7137
AFFX-r2-Bs-dap-M_at	10.0209	10.9874	8.12675	9.72647	10.1523	11.2424
AFFX-r2-Bs-lys-3_at	6.74363	7.45362	4.85384	6.02267	6.12088	7.57138
AFFX-r2-Bs-lys-5_at	5.81574	6.73014	4.1204	5.21975	5.48667	6.68174
AFFX-r2-Bs-lys-M_at	6.68174	7.18174	4.47517	5.55864	6.24147	7.41859
AFFX-r2-Bs-phe-3_at	7.53861	8.12666	5.66284	7.08501	7.51261	8.19233
AFFX-r2-Bs-phe-5_at	6.81194	7.93041	4.87795	6.27929	6.68048	7.48046
AFFX-r2-Bs-phe-M_at	6.7102	7.82632	4.93312	6.35654	6.72897	7.66292
AFFX-r2-Bs-thr-3_s_at	8.60876	9.66991	6.75037	8.07297	8.86872	9.52322
AFFX-r2-Bs-thr-5_s_at	7.32452	9.01004	5.38837	7.25297	8.13832	8.68607
AFFX-r2-Bs-thr-M_s_at	8.19473	9.5353	6.48438	7.97601	8.8191	9.273
AFFX-r2-Ec-bioB-3_at	8.64323	8.78066	8.70924	8.59704	8.51765	8.47437
AFFX-r2-Ec-bioB-5_at	8.29838	8.47851	8.48949	8.26273	8.11104	8.27323
AFFX-r2-Ec-bioB-M_at	8.38822	8.68591	8.5712	8.49845	8.06221	8.43188
AFFX-r2-Ec-bioC-3_at	10.0379	10.2353	10.2522	10.0502	10.1324	10.0883
AFFX-r2-Ec-bioC-5_at	9.88136	10.099	10.3078	9.95571	9.95551	10.0983
AFFX-r2-Ec-bioD-3_at	12.3302	12.4365	12.1366	12.3998	12.3948	12.6172
AFFX-r2-Ec-bioD-5_at	11.8804	11.9963	11.7731	11.9589	12.0431	12.1427
AFFX-r2-P1-cre-3_at	13.9522	14.0582	14.0735	14.0894	14.0354	14.1811
AFFX-r2-P1-cre-5_at	13.6664	13.7318	13.871	13.761	13.7291	13.8793
AFFX-ThrX-3_at	8.00874	9.23518	6.31359	7.65092	8.39913	9.11707
AFFX-ThrX-5_at	7.42565	8.77061	5.30068	7.20304	7.88806	8.4574
AFFX-ThrX-M_at	7.59279	8.83807	5.71271	7.19518	7.93064	8.57738
AFFX-TrpnX-3_at	2.76649	2.95828	3.19854	2.94485	2.88412	2.91298
AFFX-TrpnX-5_at	3.25776	3.21677	3.28745	3.25316	3.22045	3.23975
AFFX-TrpnX-M_at	3.06916	3.11026	3.05976	2.9886	2.98664	3.06594
Bt.1.1.S1_at	7.57215	8.59119	7.89353	7.64519	8.26941	8.5692
Bt.10.2.S1_a_at	9.95592	9.8858	9.67783	9.66621	9.52815	9.84417
Bt.100.1.S1_at	8.43358	8.16212	7.63248	8.2985	7.84932	7.94931
Bt.1000.1.S1_at	8.93388	8.92543	9.01698	9.03197	8.99363	8.99072
Bt.1000.2.S1_at	8.19473	8.2697	7.9508	8.11354	7.92269	7.83109
Bt.1000.3.S1_at	6.16883	6.58583	5.91373	5.95272	6.66415	6.3913
Bt.10000.1.S1_at	6.20946	5.61523	6.15823	6.22192	6.16275	5.71467
Bt.10001.1.A1_at	8.77977	8.22444	9.42379	7.9654	7.8783	7.67428
Bt.10002.1.S1_at	5.48571	4.72129	4.98433	5.49721	5.46027	6.01894
Bt.10003.1.S1_at	7.86251	7.98327	7.61722	7.65322	7.84588	7.76121
Bt.10004.1.A1_at	6.75959	6.62735	6.52007	6.64708	7.03765	7.23361
Bt.10005.1.S1_at	11.2827	11.2267	10.9378	11.1173	10.9405	11.1394
Bt.10006.1.A1_at	10.0126	10.0101	9.86609	9.93002	9.30833	9.46552
Bt.10006.2.S1_at	8.89378	9.13599	9.40285	9.12551	9.0802	8.84461
Bt.10006.3.A1_at	5.38021	5.53903	5.3656	5.29772	4.85589	5.46292
Bt.10007.1.A1_at	9.59997	9.38312	10.0408	9.405	9.01356	9.15735
Bt.10008.1.S1_at	9.17737	9.07392	9.17447	9.55266	9.41485	9.08249
Bt.10011.1.S1_at	7.39403	7.39164	7.23994	7.53684	7.67052	7.53584
Bt.10011.2.S1_at	6.56804	6.49176	6.35149	6.49521	6.87873	6.73877
Bt.10013.1.S1_at	7.35462	7.19045	7.8854	7.84807	7.80716	7.31487
Bt.10014.1.S1_at	8.6903	8.75956	8.61882	8.88212	9.11302	9.04756
Bt.10016.1.S1_at	7.0193	8.534	6.72154	7.43722	8.1038	8.30209
Bt.10016.2.S1_at	9.30173	9.23831	9.13588	9.20458	9.51273	9.54839
Bt.10016.3.S1_a_at	5.80616	9.41608	5.66029	6.3836	9.00007	8.86033
Bt.10017.1.S1_at	7.37472	7.48836	7.12594	7.72761	7.4145	7.07497
Bt.10018.1.S1_at	9.71194	9.74573	9.46565	9.65403	9.65962	9.79698
Bt.10018.2.A1_at	5.20175	4.94009	5.13832	5.01174	5.07111	4.98239
Bt.10018.3.S1_at	8.08981	7.69121	7.08292	7.59863	7.43878	7.14837
Bt.10019.1.S1_at	7.83182	8.884	8.07025	8.39663	9.31498	9.14941
Bt.10021.1.S1_at	5.38043	5.0044	5.29593	4.8858	5.51491	4.99018
Bt.10024.1.S1_at	7.37354	7.44572	7.67826	7.06782	6.68174	6.48421
Bt.10025.1.A1_at	6.54949	6.49596	6.4967	6.26029	6.4238	6.61779
Bt.10027.1.S2_at	7.47039	6.66288	7.80427	8.74027	8.06169	7.73652
Bt.10027.2.S1_a_at	5.76974	6.55779	5.76189	6.8389	7.14629	7.47027
Bt.10029.1.A1_at	8.25165	7.47027	7.58065	7.95355	7.14895	7.7603
Bt.10029.2.S1_at	7.91962	7.78786	8.12484	7.90358	7.6021	7.62459
Bt.10030.2.S1_a_at	5.71549	6.54937	5.89986	6.20512	6.31981	6.41481
Bt.10033.1.S1_at	8.49116	8.73408	8.52637	9.6859	9.36339	9.40197
Bt.10034.1.S1_at	6.78891	7.47416	6.7536	7.0112	7.44009	7.26787
Bt.10035.1.S1_at	4.84607	5.24297	5.86205	4.92594	5.38776	4.91823
Bt.10035.2.S1_at	5.12819	5.96472	5.62965	6.39838	6.56902	6.27696
Bt.10036.1.S1_at	10.3312	10.5197	10.3356	10.3489	10.0355	10.0141
Bt.10037.1.S1_at	9.6459	9.73916	9.47062	9.73028	9.23983	9.21578
Bt.10038.1.S1_at	7.44373	7.31123	7.33748	6.89878	7.42264	7.08276
Bt.10039.1.S1_at	8.43112	8.3222	8.20209	8.68297	8.53417	8.22638
Bt.1004.1.A1_at	9.47647	9.7744	9.8402	9.17965	9.6172	9.86302
Bt.10041.1.S1_at	8.53462	8.6277	8.33716	8.72599	8.708	8.57332
Bt.10042.1.A1_at	4.42321	4.13018	4.19292	4.19749	4.58839	4.30143
Bt.10043.1.S1_at	8.47208	8.62259	8.91344	8.54596	8.61052	8.63539
Bt.10044.1.A1_at	5.52228	6.18585	6.69048	6.69811	6.22621	6.20017
Bt.10044.3.A1_a_at	8.24748	8.22317	8.73192	8.87035	8.62447	8.63744
Bt.10046.1.A1_at	10.7269	10.5907	10.7024	10.8943	10.6798	10.4774
Bt.10046.2.S1_a_at	8.679	8.11598	9.16821	8.70185	8.19751	8.38967
Bt.10046.3.A1_at	7.39266	7.18812	7.54713	7.5264	7.83848	7.64008
Bt.10047.1.S1_at	8.55514	8.39301	8.61454	8.49368	8.34131	8.52981
Bt.10051.1.A1_at	8.31969	8.05897	8.74252	7.8239	7.87313	7.82686
Bt.10056.1.S1_at	8.84823	8.44052	8.83063	8.97023	8.56418	8.63797
Bt.10056.2.S1_at	7.54475	7.75786	8.4153	7.75786	7.60416	7.66292
Bt.10057.1.S1_at	3.52326	3.09041	3.27035	3.4181	3.5273	3.31697
Bt.10058.1.S1_at	9.35644	9.31274	9.14099	8.99658	9.08597	8.981
Bt.10059.1.S1_at	7.99275	8.26458	7.7935	8.3736	8.74525	8.38936
Bt.10060.1.S1_at	7.67877	7.64793	7.30092	7.77452	7.25589	6.97733
Bt.10060.2.S1_at	6.19282	6.0628	5.81372	5.98468	6.38039	6.57799
Bt.10061.1.A1_at	6.29769	5.93454	5.78662	5.99207	5.92658	5.70702
Bt.10065.1.S1_at	7.88531	7.61221	7.86497	7.8255	7.74823	7.67952
Bt.10066.1.S1_at	7.51822	6.94635	7.67583	8.42256	7.96286	7.64405
Bt.10067.1.S1_at	7.70533	7.31718	8.11387	8.48658	8.14633	7.46651
Bt.10068.1.S1_at	6.13908	6.40931	6.39269	6.38588	6.72271	6.77696
Bt.1007.1.S1_at	10.1118	9.86916	9.30397	9.78816	9.69787	9.70817
Bt.10070.1.S1_at	4.87872	5.37564	4.69523	5.0033	5.60708	5.72923
Bt.10073.1.A1_at	7.24761	7.3894	7.03702	7.58634	7.17156	7.03885
Bt.10075.1.S1_at	5.65684	5.4336	5.45611	5.6743	5.84996	5.79535
Bt.10076.1.S1_at	7.71318	7.73669	7.66328	7.77987	7.46944	7.60018
Bt.10077.1.S2_at	8.94228	8.87972	8.69478	8.66326	8.71812	8.90487
Bt.10077.1.S3_at	5.15245	5.11344	5.37533	4.93776	4.99079	4.95119
Bt.10078.1.S1_at	8.03614	8.53584	8.13388	8.06761	8.14037	7.96286
Bt.10078.2.S1_at	8.81271	9.03125	8.65282	8.60223	8.44219	8.52187
Bt.10080.1.S1_at	7.8706	7.45199	7.92167	7.94132	7.64052	7.42742
Bt.10081.1.S1_at	6.03815	6.14001	6.29245	5.80741	5.67496	5.42082
Bt.10082.1.S1_at	6.28967	5.95808	6.37163	6.4186	6.10726	6.30732
Bt.10084.1.S1_at	8.39725	8.32007	8.39447	8.16185	7.98162	7.86286
Bt.10085.1.A1_at	6.84451	6.77107	6.79261	6.7155	7.06728	7.18093
Bt.10087.1.A1_at	5.75754	6.08442	6.13425	6.21267	6.04187	5.96336
Bt.10087.2.S1_at	5.1318	5.05007	4.93781	5.22283	5.20314	5.176
Bt.10088.1.A1_at	6.32294	6.88719	5.469	6.44921	7.00994	7.67944
Bt.10089.1.S1_at	4.79708	3.98565	4.56586	4.66234	4.85579	4.59555
Bt.1009.1.A1_at	4.00986	3.66728	3.80184	3.85071	4.28346	3.71121
Bt.10090.1.S1_at	3.44457	3.44898	3.27654	3.12199	3.3716	3.2268
Bt.10092.1.S1_at	10.4224	10.8539	10.5768	10.4025	10.929	10.8005
Bt.10096.1.S1_at	6.73663	6.87717	6.7931	6.88631	6.40355	6.29633
Bt.10098.1.S1_at	9.75971	9.58931	9.42395	9.09241	9.56603	10.0176
Bt.10101.1.S1_at	8.92502	8.83168	8.93212	9.35235	9.07563	8.72591
Bt.10101.2.S1_at	6.90327	6.41377	7.50906	7.56396	7.03286	7.24073
Bt.10102.1.A1_at	7.63299	7.35779	7.31348	7.90329	7.61834	7.45665
Bt.10102.2.S1_a_at	5.37744	5.11036	5.23283	5.56389	5.2124	5.10212
Bt.10105.1.S1_at	7.90116	7.99941	7.49896	7.68846	7.84588	7.85351
Bt.10106.1.S1_at	6.97233	6.63394	6.4301	6.92479	6.56037	6.49916
Bt.10107.1.S1_at	8.94428	9.0143	9.20517	9.10309	9.12501	8.89693
Bt.10108.1.S1_at	6.25213	6.41281	6.6339	6.47951	6.35232	5.79879
Bt.10109.1.S1_at	4.3633	3.77875	3.7312	3.89411	4.23618	3.8813
Bt.10111.1.S1_at	11.1065	11.1518	11.5593	11.4459	11.5246	11.645
Bt.10113.1.S1_at	8.00436	7.79449	8.17529	7.81423	7.45656	7.61853
Bt.10115.1.S1_at	5.12344	4.67001	5.04541	5.02834	5.17497	5.12127
Bt.10116.1.A1_at	9.88115	9.80355	10.2842	10.1514	9.83606	9.82391
Bt.10121.1.A1_at	10.1667	10.6094	10.3884	10.5379	10.1953	10.664
Bt.10122.1.S1_at	9.48103	9.49115	10.0601	9.69007	9.59549	9.70019
Bt.10123.1.S1_at	7.20967	6.94114	7.03081	7.53653	7.10399	6.48063
Bt.10124.1.S1_at	8.20095	8.08884	8.31491	8.60542	8.25015	7.80633
Bt.10127.1.S1_at	8.43417	8.51766	8.51244	8.5832	8.33012	8.54365
Bt.10129.1.A1_at	7.41888	6.70903	7.49519	8.22856	7.70909	7.52627
Bt.10130.1.S1_at	7.53405	8.09846	7.8909	8.4592	8.29924	8.80009
Bt.10131.1.A1_at	8.99553	10.14	7.70982	8.84619	9.95118	9.86061
Bt.10131.2.S1_at	7.01307	7.69089	6.71493	7.23395	7.7716	7.94491
Bt.10133.1.A1_at	5.58751	4.72129	5.67632	5.41527	4.71792	5.39167
Bt.10135.1.A1_at	10.0325	10.2394	10.0721	10.0573	9.52907	9.64282
Bt.10135.2.S1_at	8.25118	8.32865	8.94455	8.49402	8.11433	8.24075
Bt.10136.1.S1_at	10.109	10.299	9.9513	10.2353	10.0638	9.25324
Bt.10140.1.S1_at	7.73587	7.71834	7.86779	7.43066	6.90584	6.9791
Bt.10144.1.A1_s_at	11.2765	11.1449	11.1235	11.1273	11.0878	10.7545
Bt.10146.1.S1_at	9.46603	9.73809	9.55067	9.44331	9.45011	9.49717
Bt.10146.2.S1_at	6.6949	7.83594	7.45085	7.10188	7.13092	7.38873
Bt.10150.1.S1_at	8.43041	8.497	7.70083	9.17151	9.08706	8.70555
Bt.10152.1.A1_at	9.55021	8.97829	8.79883	9.12193	8.64768	8.38461
Bt.10153.1.S1_at	8.83043	8.5661	9.25973	9.2387	8.64005	8.99195
Bt.10154.1.S1_at	10.896	10.9622	10.532	10.6338	10.6028	10.4031
Bt.10158.1.A1_at	9.00092	8.1948	8.64035	9.05074	8.69081	9.32769
Bt.10159.1.S1_at	9.08278	9.91063	8.99892	9.07413	9.61578	10.0245
Bt.10161.1.A1_at	3.44039	3.52995	3.95349	3.55458	3.43662	3.69826
Bt.10162.1.S1_at	7.72788	7.44126	8.02623	7.34957	7.53208	7.14196
Bt.10163.1.S1_at	8.46441	8.41068	8.96845	8.26873	8.12582	8.98051
Bt.10166.1.A1_at	5.5665	5.56635	6.04338	6.07357	5.52258	5.37108
Bt.10168.1.S1_at	10.1597	10.4213	10.5504	10.4178	10.5169	10.3973
Bt.10169.1.S1_at	5.77076	6.41191	6.40362	6.13166	6.37077	6.49705
Bt.10169.2.S1_at	4.83056	5.24961	5.22273	5.2308	5.2369	5.53469
Bt.10170.1.S1_at	5.22955	5.11977	5.35792	5.28159	5.27218	5.33225
Bt.10175.2.A1_a_at	10.279	10.528	10.5275	10.7655	10.7382	10.793
Bt.10179.1.S1_at	10.1469	9.67539	10.2776	10.3018	10.0544	10.1665
Bt.10180.1.A1_at	5.41354	5.17774	5.26147	5.77684	5.45018	5.73802
Bt.10183.1.S1_at	8.07808	8.15726	8.79764	7.9749	8.02895	7.81783
Bt.10183.2.S1_at	6.8623	6.3057	6.50456	6.23818	6.56469	6.45386
Bt.10184.1.S1_a_at	8.42644	8.55657	8.29649	8.17605	8.40369	8.241
Bt.10185.1.S1_at	8.76133	9.12473	9.24016	9.10741	9.09626	8.99223
Bt.10189.1.S1_at	11.3792	11.325	11.2472	11.5192	10.9565	11.3505
Bt.10190.1.S1_at	8.59679	8.43792	8.60399	8.55832	8.59837	8.33826
Bt.10194.1.A1_s_at	5.96564	5.77138	5.93454	6.02628	5.78343	6.03031
Bt.10194.1.A1_x_at	6.61428	5.94274	6.26284	6.44856	6.15392	6.21208
Bt.10195.1.S1_at	7.53537	7.6539	8.60644	8.31518	8.0668	7.85766
Bt.10196.1.A1_at	4.01166	3.5068	3.77437	3.91915	3.85743	3.82757
Bt.10196.2.S1_at	5.91089	5.17647	5.31768	5.76948	5.91841	5.66971
Bt.10198.1.S1_at	11.2677	11.3831	11.2634	11.1421	11.226	11.1428
Bt.102.1.S1_at	3.10424	3.12174	3.18369	3.19683	2.91296	2.99843
Bt.1020.1.S1_at	10.7756	9.90538	10.965	11.0926	11.0907	10.7705
Bt.10200.1.S1_at	6.40362	5.80889	6.009	4.52252	4.38873	4.79599
Bt.10202.1.S1_at	12.6371	12.5726	12.7994	12.7018	12.7916	12.7228
Bt.10207.1.S1_at	11.7106	11.824	11.6676	11.8322	11.8195	11.7812
Bt.10208.1.S1_at	10.207	9.74185	9.8937	9.66241	9.08789	9.49926
Bt.10212.1.S1_at	6.99411	7.25735	7.02879	7.19745	7.7237	7.65323
Bt.10214.1.S1_at	10.5	10.0559	10.5892	9.89078	10.0638	9.96031
Bt.10215.1.A1_at	10.7111	10.6984	10.8604	10.51	10.7082	10.6032
Bt.10218.1.S1_s_at	9.50184	9.45326	9.41817	9.91755	9.68714	9.34539
Bt.1022.1.S1_at	9.97467	9.81458	10.0471	10.0426	10.0559	10.1182
Bt.10220.1.S1_at	10.7505	10.7355	10.7078	10.9774	11.0245	10.8405
Bt.10222.1.S1_at	11.615	11.2284	11.7603	11.149	11.0442	11.0654
Bt.10225.1.A1_at	8.25577	8.62339	8.2761	8.32197	8.17245	8.05839
Bt.1023.1.A1_at	8.97685	8.80056	8.5371	8.77844	8.23838	8.86495
Bt.10230.1.A1_at	8.34792	8.69347	8.9322	8.80443	8.72179	8.53249
Bt.10230.2.A1_at	6.24567	6.56573	6.9877	6.5682	6.37055	6.43551
Bt.10231.1.S1_at	10.3785	10.024	10.5217	10.4954	10.3408	10.3641
Bt.10232.1.A1_at	9.49539	9.21052	9.41949	9.68294	9.15415	9.47091
Bt.10236.1.S1_at	10.8128	10.4423	10.8445	10.2827	9.99635	9.9263
Bt.10238.1.S1_at	11.6862	11.6121	12.2256	11.4969	11.7299	12.0201
Bt.1024.1.S1_at	7.35113	7.06279	7.441	7.51828	7.64839	6.92507
Bt.1024.2.S1_at	6.82453	6.61462	6.96379	6.84938	6.43731	6.45386
Bt.10241.1.S1_at	7.74367	8.20068	8.03402	8.27559	8.46617	8.24644
Bt.10245.1.S1_at	9.57739	9.31156	9.38158	9.64148	9.63993	9.73328
Bt.10245.2.S1_at	6.16474	7.00812	6.83793	6.86823	7.19982	6.80629
Bt.10245.3.A1_at	6.58123	6.4033	6.38328	6.70826	6.57985	6.31933
Bt.10247.1.S1_at	8.86235	8.55017	8.82947	8.70789	8.49064	8.20915
Bt.10247.2.A1_at	8.5383	8.84307	8.7403	8.88192	8.14786	8.40421
Bt.10251.1.S1_at	9.01074	8.94396	8.8103	9.41778	9.07375	8.8909
Bt.10253.1.A1_at	8.47097	8.04809	8.12225	7.4511	7.52743	7.65781
Bt.10257.1.A1_at	7.35172	7.72144	7.73024	8.0848	7.94028	7.9487
Bt.10257.2.S1_at	4.20342	4.79496	3.70926	3.97548	4.75245	4.59184
Bt.10259.1.A1_at	9.66699	9.82054	9.78301	10.0033	9.89094	9.991
Bt.10260.1.S1_at	7.90511	8.18101	8.13254	8.62853	8.54605	8.4242
Bt.10261.1.S1_at	8.19344	7.96225	8.42991	8.04314	7.71008	7.67527
Bt.10262.1.A1_at	10.3034	10.3607	10.5807	10.6251	10.1287	10.2943
Bt.10266.1.S1_at	11.1893	10.7953	11.0345	10.5715	10.3841	10.6093
Bt.1027.1.S1_at	8.06835	7.84018	7.79967	7.37354	7.49581	7.3937
Bt.10271.1.A1_at	11.8442	11.8799	12.1375	11.7978	11.8148	11.9678
Bt.10272.1.S1_at	4.56701	4.59813	4.63256	4.37457	4.94046	4.07815
Bt.10273.1.A1_at	4.26228	4.52031	4.95328	4.32673	4.49708	5.03621
Bt.10276.1.S1_at	9.70101	9.92011	9.85625	9.49551	10.3094	10.147
Bt.10277.1.A1_at	3.90604	3.82659	3.94404	3.87419	3.99243	3.95306
Bt.10277.2.S1_a_at	10.2563	9.91266	10.6307	10.0745	10.0114	9.70556
Bt.10278.1.S1_at	10.0457	9.96472	9.86915	9.58995	9.99774	9.98404
Bt.10281.1.S1_at	5.63446	4.99503	5.21724	5.55369	5.82085	5.44125
Bt.10282.1.S1_at	5.18462	4.8723	6.38456	5.17739	4.95401	5.15083
Bt.10283.1.S1_at	8.17196	8.19667	8.01044	8.16438	8.10849	8.3177
Bt.10287.1.A1_at	7.23692	6.86602	6.81052	6.94052	7.08723	6.85857
Bt.1029.1.S1_at	6.67385	6.22658	7.02254	6.80146	6.30879	7.05715
Bt.10295.1.A1_at	4.76207	4.69889	4.89734	4.62007	4.86751	4.49093
Bt.10298.1.A1_at	6.70883	6.4019	6.33447	6.21013	6.46751	6.43685
Bt.10299.1.S1_at	9.16937	9.17272	9.01172	9.22577	9.10379	8.9051
Bt.103.1.S1_at	5.9325	6.38205	6.05271	5.78665	5.69918	5.47171
Bt.10303.1.S1_at	7.82756	7.83708	8.14857	7.79045	7.39106	7.52369
Bt.10304.1.S1_at	10.9678	10.9349	10.8921	10.8717	10.8558	10.6684
Bt.10307.1.A1_at	2.96846	2.89301	2.95401	3.04379	3.28829	2.81827
Bt.1031.1.S1_at	11.165	10.9315	10.8777	11.0265	10.8824	10.8024
Bt.10310.1.S1_at	3.05846	2.83963	3.01673	3.23177	3.26641	2.9149
Bt.10311.1.S1_at	10.4549	10.926	10.9468	11.153	11.0648	11.037
Bt.10312.1.A1_at	10.809	10.8623	10.5497	10.6198	10.7649	10.4078
Bt.10312.2.S1_at	4.85248	5.36775	4.60257	5.10954	5.25302	5.44735
Bt.10317.1.A1_at	10.4556	10.2348	10.3124	10.4702	10.1875	10.1278
Bt.10317.2.S1_at	9.01433	8.93114	9.32546	8.90668	8.55666	8.40192
Bt.10317.3.A1_at	5.86887	5.77981	5.31053	5.99756	5.83321	4.93834
Bt.10321.1.S1_at	9.42048	9.21676	9.51765	9.28903	9.34635	9.0871
Bt.10324.1.A1_at	3.86662	3.90908	3.90908	3.57729	3.94453	4.04233
Bt.10329.1.A1_at	9.9308	9.66982	9.57007	10.3175	9.76139	9.7842
Bt.1033.1.S1_at	7.07012	7.07012	7.2586	6.84833	6.59486	6.57919
Bt.10330.1.S1_at	8.74366	9.08809	9.19709	9.26493	9.55083	8.96375
Bt.10332.1.A1_at	3.98428	3.77468	3.83247	3.89798	3.99627	3.86389
Bt.10333.1.S1_at	8.20239	8.21766	9.00608	8.62533	8.52223	8.67793
Bt.10339.1.A1_at	5.54189	4.87366	4.87125	5.37639	5.75326	4.63151
Bt.1034.1.S1_at	13.6434	13.6333	13.7806	13.6325	13.6058	13.6853
Bt.10340.1.S1_at	6.88864	7.327	7.39802	7.13013	7.36055	7.09088
Bt.10341.1.S1_at	6.51355	6.02354	6.09738	5.86744	5.65949	5.84516
Bt.10342.1.A1_s_at	6.6112	6.193	6.40245	6.48913	6.50767	6.51561
Bt.10343.1.A1_at	10.842	10.8043	11.2668	10.798	11.1054	10.6879
Bt.10348.1.A1_at	5.39915	5.12924	4.76997	5.60656	5.06278	4.72451
Bt.10349.1.S1_at	7.36891	6.81003	6.67963	6.37061	6.62326	6.56154
Bt.1035.1.S1_a_at	10.9246	11.0093	10.764	10.5598	10.543	11.0138
Bt.10350.1.A1_at	3.83597	3.63969	3.81414	3.77488	4.12252	4.00312
Bt.10352.1.S1_at	9.83306	9.51548	9.43317	9.23358	8.99542	8.92578
Bt.10354.1.S1_at	9.39151	9.55505	9.4245	9.87192	9.84255	9.6503
Bt.10356.1.A1_at	3.71596	3.62335	3.58194	3.72059	3.6729	3.63643
Bt.10357.1.A1_at	5.92967	5.81482	5.8305	5.81063	6.05216	5.87776
Bt.10357.2.S1_at	7.4948	6.85998	6.7567	6.96233	7.49112	6.96622
Bt.10358.1.S1_at	8.9238	8.72992	9.00825	8.96585	8.58672	8.67081
Bt.10359.1.S1_at	9.78757	10.348	9.67279	10.5178	10.2314	10.0494
Bt.10360.1.S1_at	9.53258	9.47333	10.0117	9.93786	9.72334	9.6947
Bt.10360.2.S1_a_at	8.07408	8.11572	9.31121	8.85079	8.54707	8.30255
Bt.10361.1.S1_at	4.54604	4.54688	4.30728	4.79599	4.71615	4.78402
Bt.10367.1.A1_at	3.02796	3.33018	3.20039	2.97523	2.85602	2.96616
Bt.10368.1.A1_at	2.41035	2.58057	2.60895	2.58305	2.67785	2.63722
Bt.1037.1.S1_at	6.9855	6.85566	6.72939	6.86823	7.00286	7.12539
Bt.10371.1.S1_at	8.87383	8.66037	8.75899	9.33511	8.85436	8.88774
Bt.10373.2.S1_a_at	6.63687	6.76848	7.06538	7.15373	6.83516	7.10591
Bt.10374.1.S1_a_at	8.28993	8.12958	8.13953	8.35627	8.31717	8.17475
Bt.10374.3.A1_at	6.69573	6.22246	6.45911	6.20934	6.68547	6.5242
Bt.1038.1.A1_at	6.25428	6.20922	6.56931	6.26888	6.89664	6.66108
Bt.10381.1.S1_at	9.55795	9.59341	9.51672	9.928	9.25463	9.60566
Bt.10385.1.A1_at	9.44013	9.16731	9.35696	9.42034	9.11763	9.54815
Bt.10387.1.S1_at	9.24562	9.84731	9.78226	9.55992	9.49765	9.58653
Bt.10388.2.S1_at	7.94592	8.14476	8.47725	8.20771	7.52624	7.87962
Bt.10388.3.S1_at	7.42901	7.78309	8.64131	7.88416	7.13534	7.77651
Bt.10391.1.S1_at	8.24397	8.18402	8.23985	7.98391	7.89579	8.01467
Bt.10393.1.A1_at	4.1632	4.03844	3.91756	3.97548	4.21434	4.1138
Bt.10397.1.A1_at	9.07933	8.99109	9.47207	9.70287	9.30715	9.41239
Bt.10397.2.S1_at	7.63964	8.2552	8.75059	8.50566	8.54578	8.30527
Bt.10398.1.S1_at	5.88582	5.30943	6.34664	6.04855	5.22469	5.55064
Bt.1040.1.A1_at	8.85685	8.81408	8.78909	8.88822	8.70964	8.7655
Bt.1040.2.S1_at	7.23583	7.61993	7.08966	7.32537	7.88654	7.54004
Bt.1040.3.S1_at	4.90272	6.60289	5.10194	6.01206	6.5213	6.18543
Bt.10402.1.A1_at	4.01101	3.65005	3.46636	3.80128	3.95232	3.81532
Bt.10414.1.A1_at	8.43112	8.4322	8.43075	8.65282	8.66988	8.05898
Bt.10414.2.S1_at	7.29915	7.52422	7.93159	7.76882	7.54331	7.12318
Bt.10417.1.S1_at	10.1801	10.2708	10.2545	10.6432	10.5276	10.4846
Bt.1042.1.S1_at	8.30412	9.1146	7.88769	8.11191	8.86477	8.95504
Bt.1042.2.S1_at	6.28461	7.70321	5.48644	6.1817	7.38941	7.55901
Bt.10421.1.S1_at	6.88976	6.48079	8.03589	7.15421	6.78079	6.73543
Bt.10421.2.S1_at	7.09185	6.79002	8.29381	7.32736	6.95746	6.80789
Bt.10432.1.A1_at	3.44626	3.41037	3.3055	3.30513	3.70226	3.82904
Bt.10436.1.S1_at	8.93045	9.27788	9.24595	9.59008	9.42185	9.00984
Bt.10437.1.S1_at	10.3415	10.3843	10.998	10.5143	10.4921	10.4847
Bt.1044.1.A1_at	8.68186	8.4663	8.89333	8.9682	8.60299	8.4836
Bt.10441.1.A1_at	4.52932	4.52388	4.73624	4.56225	4.73624	4.9409
Bt.10442.2.A1_at	5.66983	5.76391	5.02564	5.52434	5.66553	5.40835
Bt.10442.2.S1_a_at	9.9738	10.0144	10.657	10.9601	10.3317	10.2441
Bt.10444.1.S1_at	10.8787	11.0064	11.0662	11.1931	11.1227	11.0178
Bt.10446.1.S1_at	10.0725	10.5721	9.74164	9.96959	9.92604	10.1362
Bt.10458.1.A1_at	7.7675	7.89251	7.77611	8.82506	8.20714	8.56309
Bt.10458.2.S1_at	6.65882	7.04984	7.36273	7.70902	7.02855	8.00778
Bt.10466.1.A1_at	6.63203	6.59549	6.57386	6.51561	6.91448	6.6658
Bt.10466.2.S1_at	3.52365	3.41906	3.02752	3.22457	3.48637	3.26924
Bt.10469.1.S1_at	7.96649	8.16608	8.06711	8.48814	8.0402	8.42259
Bt.1047.1.S1_at	8.69842	8.84888	8.43601	8.88924	8.88416	8.75157
Bt.10470.1.S1_at	6.07764	5.99784	6.0929	6.22785	6.13581	6.193
Bt.10471.1.A1_at	3.97548	3.71986	3.64188	3.88715	3.84137	3.92456
Bt.10475.1.S1_at	6.72624	6.90651	6.13526	6.03108	6.23848	6.45386
Bt.10479.2.A1_at	7.9134	7.69551	7.53946	7.57398	7.31057	7.65011
Bt.10479.3.S1_at	7.0314	6.54255	7.19572	6.4921	6.0527	6.61462
Bt.1048.1.S1_at	7.38949	6.94448	7.70253	7.48608	7.11798	6.65968
Bt.1048.2.S1_at	6.38657	5.8537	6.69222	6.5659	5.5715	5.89691
Bt.10480.1.A1_at	6.73576	6.47949	6.67562	6.61253	6.81418	6.86944
Bt.10485.1.S1_at	7.5479	7.2419	7.44188	7.70448	7.68829	7.56964
Bt.10493.1.A1_at	2.79748	2.99917	2.62393	2.74278	2.88601	2.61387
Bt.10496.1.A1_at	5.83483	5.80696	6.55123	6.06805	5.98096	5.56429
Bt.10499.1.S1_at	9.87743	9.81293	9.53774	9.54647	9.17996	9.1741
Bt.10503.1.S1_at	8.85824	8.77972	8.65176	8.33594	8.28648	8.06881
Bt.10504.1.A1_at	3.67549	3.33805	3.55897	3.40135	3.52997	3.57575
Bt.10510.1.S1_at	8.38007	8.7673	8.6845	8.26137	8.56989	8.29893
Bt.10515.1.S1_at	10.2805	10.2531	10.3389	9.79885	9.90211	9.8382
Bt.10517.1.A1_at	5.6467	6.03296	5.83485	5.66444	5.48287	4.52646
Bt.1052.1.A1_at	8.08336	8.40982	7.56771	8.17032	7.76286	8.02112
Bt.1052.2.S1_at	6.74363	6.86956	6.41589	6.80911	7.0373	7.10042
Bt.10524.1.S1_at	6.03033	6.08078	5.79963	5.92624	6.0479	5.77245
Bt.10524.2.S1_at	3.80156	4.35978	4.30306	4.5696	4.43315	4.2785
Bt.10524.3.S1_at	5.06561	4.63387	4.52184	5.13349	5.0195	5.18195
Bt.10529.2.S1_a_at	6.74023	6.84468	7.4394	7.2276	6.74262	6.76981
Bt.10537.1.A1_at	4.5583	4.58837	4.60686	4.93401	4.61625	4.57061
Bt.10538.1.A1_at	3.83597	3.45301	3.39975	3.13142	3.31697	3.40325
Bt.10539.1.A1_s_at	6.5527	6.40387	6.56076	6.25049	6.5761	6.29448
Bt.1054.1.S1_at	8.35815	8.54907	8.29985	8.74201	8.78353	8.55994
Bt.10541.1.S1_at	7.64261	7.74988	7.65897	7.72931	7.69345	7.60063
Bt.10542.1.S1_at	9.3511	9.33423	10.0928	9.37701	9.38459	9.35319
Bt.10543.1.S1_at	8.77965	9.02169	8.61223	9.31232	8.23365	8.72061
Bt.1055.1.S1_at	9.45687	9.44719	9.39212	9.26812	9.46836	9.54403
Bt.10550.1.A1_at	3.64319	3.36609	3.70588	3.86049	3.63491	3.39658
Bt.10552.1.A1_at	5.06893	5.19906	5.15086	4.65789	3.98481	4.02481
Bt.10554.1.A1_at	3.57746	3.42752	3.43997	3.74463	3.56368	3.61184
Bt.10554.2.S1_at	6.41493	6.52691	7.34858	6.83443	6.6573	6.57485
Bt.10557.1.S1_at	9.49729	8.93307	8.6905	8.95682	8.80554	8.63108
Bt.10565.1.A1_at	8.35025	8.36763	8.74391	9.49643	8.7582	9.16521
Bt.1057.1.S1_at	8.10538	8.41338	8.75715	7.363	7.8996	7.98824
Bt.10575.1.S1_at	10.4731	10.2912	10.4841	9.94257	9.82801	9.81475
Bt.10578.1.A1_at	3.04662	3.33791	3.34987	3.2334	3.13583	2.93376
Bt.10579.1.S1_at	9.21221	9.42831	9.32572	9.84887	9.61158	9.5912
Bt.10587.1.S1_at	9.14373	8.8439	8.81289	9.78243	9.37086	9.43609
Bt.1059.1.S1_at	10.7565	10.6207	10.9695	10.188	10.0506	10.396
Bt.1059.2.S1_at	11.1965	11.2339	11.5701	11.2623	11.1875	11.1671
Bt.1059.3.S1_a_at	10.0631	10.2195	10.9101	10.285	10.2738	10.242
Bt.10590.1.A1_at	5.33456	5.46496	5.41527	5.53346	5.92206	5.01734
Bt.10592.1.A1_at	5.87534	6.18976	5.11677	5.95006	6.01676	5.43861
Bt.106.1.S1_at	4.04995	4.05616	3.77891	4.03738	3.92633	3.93278
Bt.106.1.S1_x_at	4.83489	5.02648	4.68324	4.32972	4.50814	4.20336
Bt.10600.1.S1_at	10.7093	10.4918	10.641	10.7901	10.2557	10.1448
Bt.10604.1.A1_at	4.62538	4.4763	4.4296	4.60495	4.41837	4.52518
Bt.10608.1.S1_at	5.1558	4.91353	5.12765	5.08171	5.32181	5.19826
Bt.10608.2.S1_a_at	9.33724	9.26723	9.20355	9.27417	9.1079	9.03872
Bt.10609.1.S1_at	9.24099	9.45566	9.04718	9.32797	9.23569	9.05808
Bt.10609.2.A1_at	9.5627	9.56273	9.14613	9.55561	9.31939	9.30618
Bt.10610.1.S1_at	7.85954	8.03156	7.97338	7.42042	7.44836	7.45779
Bt.10615.1.S1_at	9.32194	9.22784	9.77834	9.66996	9.4648	9.4376
Bt.10616.1.S1_a_at	8.27548	7.94275	8.05976	7.99482	7.72788	8.10936
Bt.1062.1.S1_at	9.44836	9.22433	9.16534	9.03365	9.02068	9.12045
Bt.10620.1.S1_at	9.05327	9.19556	9.23809	9.24845	8.91984	9.05828
Bt.10622.1.S1_at	9.34961	9.47621	9.80811	9.48165	9.51092	9.35444
Bt.10622.1.S2_at	10.5914	10.4497	10.4894	10.6068	10.3236	10.7848
Bt.10623.1.S1_at	8.41791	8.11376	8.62797	8.50893	7.92673	7.84782
Bt.10625.1.A1_at	6.66415	6.32335	6.43064	6.41944	6.52003	6.46271
Bt.10626.1.A1_at	6.68174	6.84121	6.38793	6.71064	6.98209	6.75266
Bt.10630.1.S1_at	10.4337	10.5073	9.93029	9.18844	9.11983	9.11839
Bt.10631.1.A1_at	7.95268	8.05169	8.23183	8.7786	8.07428	8.30527
Bt.10631.2.S1_at	6.67176	6.97205	7.41012	7.8693	7.32865	7.3098
Bt.10640.1.A1_at	3.15749	2.85053	3.29732	3.31067	2.85366	2.80332
Bt.10643.1.A1_at	4.57149	4.53872	4.63758	4.44785	4.35424	4.27523
Bt.10644.1.A1_at	3.89634	3.97284	4.05371	4.01328	4.01328	4.01328
Bt.10648.1.S1_at	9.80281	9.81196	10.3145	9.1822	8.30175	8.94913
Bt.1065.1.S1_at	9.80373	9.86179	9.77691	9.56354	9.51372	9.51786
Bt.10653.1.A1_at	7.03775	6.6374	6.47118	6.58502	7.09483	7.00619
Bt.10657.1.A1_at	4.20896	4.11924	3.97548	4.03801	4.1603	4.11942
Bt.10659.1.A1_at	4.50729	4.0846	4.54636	4.47581	4.53984	4.49009
Bt.1066.2.S1_a_at	8.09184	8.14496	8.23435	8.3915	8.16805	7.99773
Bt.1066.3.S1_a_at	7.55212	7.19791	7.4143	7.5346	7.54137	7.45956
Bt.10665.1.A1_at	4.45025	4.37539	4.53889	4.13695	4.54512	4.34348
Bt.10666.1.A1_s_at	4.05216	3.53819	3.90058	4.72533	3.97078	3.84117
Bt.1068.1.A1_at	5.14567	5.40265	4.9672	4.88884	5.23032	4.7782
Bt.1068.2.S1_at	4.7736	4.84176	4.58634	4.76765	5.18959	4.81966
Bt.10683.1.S1_at	7.8533	7.75008	7.75508	7.65521	7.53989	7.29104
Bt.10686.1.S1_at	9.46893	9.3358	9.84309	9.72963	9.57872	9.69329
Bt.10688.1.S1_at	8.52588	8.70906	8.59045	8.31731	8.30573	8.35973
Bt.1069.1.A1_at	6.4262	6.49936	6.14344	6.62742	6.80625	5.81051
Bt.10692.1.S1_at	7.71501	7.8693	9.18298	8.78923	8.51154	8.50857
Bt.10695.1.A1_at	3.80837	3.73834	3.04403	3.60526	3.5515	3.25051
Bt.10696.1.S1_at	8.22547	8.15612	8.19967	7.48962	7.55621	7.54562
Bt.10699.1.S1_at	8.56163	8.5291	9.20811	8.76348	8.62447	8.38656
Bt.10703.1.S1_a_at	7.96687	7.8223	9.16168	8.11784	8.37066	8.00448
Bt.10703.2.S1_at	5.95771	5.98743	5.61597	5.91878	6.48527	6.16559
Bt.10704.1.S1_at	5.79744	5.42476	5.91729	5.47173	5.65424	5.72317
Bt.10709.1.A1_at	6.45791	6.21808	6.22923	6.28638	6.55392	6.61472
Bt.1071.1.S1_a_at	8.2364	7.98177	8.11999	7.52958	7.46681	7.46515
Bt.10715.1.A1_at	6.60653	7.95902	6.68261	7.24324	7.98289	7.54293
Bt.10716.1.S1_at	6.69829	6.69702	7.62257	7.68328	7.47154	6.87683
Bt.10716.2.S1_at	5.88109	5.80807	6.90549	6.37633	5.71459	5.73695
Bt.10719.1.S1_at	6.47062	6.11588	5.56357	5.87645	5.93819	5.84296
Bt.1072.1.S1_at	6.9805	6.90227	6.7659	6.94787	7.39734	7.41205
Bt.10722.1.S1_at	9.16696	9.24364	9.36625	9.7606	9.30056	9.00865
Bt.10723.1.S1_at	10.0924	10.337	10.2188	10.2045	10.0613	10.0607
Bt.10727.1.S1_at	7.76608	7.77036	6.56901	7.18291	7.66292	7.88501
Bt.10730.1.S1_at	9.69988	9.77402	10.0745	9.59775	9.59031	9.67724
Bt.10734.1.A1_at	7.0404	6.93145	7.15754	7.33956	6.94459	7.04229
Bt.10734.2.S1_at	4.94715	5.22362	5.31053	5.395	5.04866	4.95418
Bt.1074.1.A1_a_at	5.04857	4.53591	5.14306	4.7724	4.86736	5.09167
Bt.1075.1.A1_at	7.22537	8.5268	6.94701	7.44013	8.32279	7.67944
Bt.10750.1.A1_at	8.91146	9.01545	9.06121	8.87233	8.97033	8.92948
Bt.1076.1.S1_at	7.37132	8.21152	7.79708	8.56812	8.75188	8.54988
Bt.10765.1.A1_at	4.67755	4.70867	4.82834	4.85395	4.79347	4.8109
Bt.10777.1.S1_at	7.76198	7.68224	7.997	8.05164	7.87773	7.7202
Bt.10778.1.A1_at	2.82916	2.58112	2.68071	2.76472	2.57793	2.70954
Bt.1078.1.A1_at	9.89976	9.76466	10.0222	10.0911	9.93059	9.87544
Bt.1078.2.S1_at	8.62058	8.58062	8.49275	8.68122	8.42218	8.22638
Bt.10781.1.S1_at	5.90829	6.38068	6.07823	5.37614	5.94058	5.56802
Bt.10781.2.S1_at	5.22886	5.69184	5.53954	4.64922	5.43755	4.85519
Bt.10783.1.A1_at	2.64282	2.76114	2.73251	2.81827	2.70282	2.81134
Bt.10785.1.A1_at	2.73837	2.65665	2.8003	2.95088	2.9288	2.87317
Bt.10786.1.A1_at	3.12856	3.1249	2.82217	3.2342	3.09076	3.17997
Bt.10789.1.A1_at	3.54594	3.25267	3.36783	3.44557	3.46981	3.43423
Bt.10793.1.A1_at	2.88623	2.83838	2.70759	2.77328	2.98694	2.85862
Bt.10797.2.S1_a_at	10.7271	10.6932	10.6364	10.4539	10.3192	10.2215
Bt.108.1.S1_at	3.08436	2.861	2.71275	2.73474	2.82879	2.69053
Bt.1080.1.S1_at	4.50325	4.18169	4.33367	4.29088	4.65134	4.49772
Bt.10802.1.A1_at	2.62425	2.63688	2.93492	2.76585	2.78481	2.75008
Bt.10804.1.A1_at	3.79886	3.95933	3.85766	3.54031	3.79353	3.76739
Bt.10805.1.A1_at	3.7775	3.41942	3.56961	3.58845	3.46751	3.35868
Bt.10806.1.A1_at	4.98484	4.95756	4.98484	5.04131	5.0492	4.49255
Bt.10807.1.A1_at	5.51807	5.6535	5.54692	5.52612	5.6994	5.69567
Bt.10808.1.S1_at	9.80151	9.75517	9.74867	9.65083	9.45323	9.6352
Bt.10809.1.S1_at	4.46296	4.32517	4.86877	5.72189	5.13041	4.59366
Bt.10810.1.A1_at	5.69128	5.80615	6.34284	6.39508	5.06702	6.55194
Bt.10811.1.S1_at	6.20612	6.4173	6.68174	6.59073	6.63654	6.57254
Bt.10813.1.S1_at	9.88034	10.1613	9.86881	9.19775	9.64975	9.36747
Bt.10814.1.S1_at	8.60299	8.66061	9.23685	8.93823	8.90924	8.96724
Bt.10815.1.S1_at	7.83809	7.80576	7.57287	7.78821	7.61397	7.60707
Bt.10816.1.S1_s_at	7.08	6.97564	7.32188	6.45314	6.36332	5.96949
Bt.10818.1.A1_at	3.67036	3.8352	3.65232	3.59285	3.68752	3.57
Bt.1082.1.A1_at	8.179	7.94443	8.65971	8.73542	8.34131	8.15145
Bt.10820.1.S1_at	8.79251	8.53797	8.67417	8.90695	8.86413	8.51438
Bt.10822.1.S1_at	8.19964	7.97447	8.52637	8.39595	8.12082	8.00278
Bt.10823.1.A1_s_at	6.76851	6.58569	6.7057	5.8698	5.11423	5.88311
Bt.10827.1.A1_at	5.947	5.88659	5.6563	5.71237	5.89845	5.56544
Bt.10831.1.S1_at	7.81287	7.30665	7.44817	7.3488	6.92231	7.2438
Bt.10831.2.S1_at	6.75481	7.05309	6.8547	6.37471	6.56469	6.72191
Bt.10831.3.A1_at	3.76296	3.29055	3.33151	3.66917	3.76415	3.34343
Bt.10842.2.S1_a_at	5.95966	5.91736	6.25983	6.53661	7.08444	6.14291
Bt.10843.1.S1_at	4.94462	4.75784	4.71651	4.65687	4.7939	4.64797
Bt.10844.1.S1_at	7.90166	7.9999	7.62129	8.0058	8.04693	7.99569
Bt.10844.2.S1_at	5.41558	6.64906	4.70764	6.30367	6.95993	6.9753
Bt.10845.1.S1_at	4.26952	4.4773	4.14524	3.93393	4.33881	4.22974
Bt.10845.2.A1_at	5.17909	6.69617	5.4419	6.25141	7.03098	6.99029
Bt.10846.1.S1_at	6.5983	6.62357	6.89073	6.43187	6.44372	6.77603
Bt.10846.2.S1_at	4.03681	3.54351	4.11585	3.93278	4.14238	4.03844
Bt.10847.1.S1_at	8.61285	8.40972	8.36477	8.098	8	7.90751
Bt.1085.1.S1_at	10.9344	10.6896	10.7863	10.8825	10.7012	10.7712
Bt.10851.1.S1_at	5.94825	5.87084	5.62763	5.67936	6.0929	5.92487
Bt.10852.1.S1_at	8.92444	8.74758	8.80052	9.17621	9.05911	8.89416
Bt.10852.2.S1_at	6.82948	7.30515	6.47937	7.21329	7.15981	7.23947
Bt.10852.3.S1_at	7.65337	7.69451	7.44652	7.85115	7.8463	7.49647
Bt.10853.1.S1_at	7.50301	7.15159	8.04395	7.09553	6.52304	6.42888
Bt.10854.1.S1_at	8.9489	8.81881	8.70829	8.84704	8.84945	8.45691
Bt.10854.2.S1_a_at	6.3654	6.50394	6.46232	6.11289	6.64832	6.37378
Bt.10855.1.S1_at	10.8269	10.8526	10.5481	11.2042	10.772	10.497
Bt.10856.1.S1_at	10.1708	10.3268	10.3652	10.9143	10.7027	10.4876
Bt.10859.1.A1_at	8.99725	8.94295	9.43959	9.07896	9.03616	9.14199
Bt.10859.2.S1_at	7.98374	8.17902	8.84669	8.25842	8.20039	8.09891
Bt.1086.1.S1_at	9.75097	9.72467	9.92722	10.2716	9.981	10.2025
Bt.10861.1.S1_at	5.82465	5.99079	5.50811	6.88375	6.11444	7.20887
Bt.10861.2.S1_at	5.88726	5.71672	5.23308	6.7645	6.13587	6.89639
Bt.10862.1.S1_at	8.82452	9.14594	8.51041	8.72375	9.20537	9.04169
Bt.10864.1.S1_at	3.53325	3.84797	3.61942	3.71514	3.64459	3.58408
Bt.10865.1.S1_at	9.93689	9.93657	9.84225	10.1232	10.2353	10.1531
Bt.10867.1.S1_at	6.72982	6.72681	7.03049	7.30817	7.24153	7.01977
Bt.10869.1.S1_at	8.51249	9.32467	8.35879	9.3031	9.15714	9.36117
Bt.1087.1.S1_at	8.86412	8.48807	9.39628	9.57745	9.79779	9.44705
Bt.10870.1.S1_at	10.2274	8.97053	10.0128	10.4733	9.88728	10.22
Bt.10874.1.S1_at	8.8223	8.59119	8.61569	8.59989	8.44952	8.34915
Bt.10875.1.A1_at	10.8373	10.9068	10.8184	11.0927	11.0551	11.1375
Bt.10878.1.S1_at	8.62897	8.44481	8.77123	8.47264	8.8297	8.8042
Bt.10878.2.S1_a_at	6.79755	7.32168	6.71645	7.07523	7.47662	7.17283
Bt.10878.3.S1_a_at	7.21296	7.31569	6.53026	6.76325	7.04615	7.32892
Bt.10879.1.S1_at	6.73216	6.55302	6.71463	6.34296	6.78633	6.80876
Bt.1088.1.S1_a_at	7.51447	7.38257	7.5598	7.7186	7.62128	7.40083
Bt.1088.1.S1_at	7.2459	7.10978	7.27663	7.04052	7.72486	7.51446
Bt.1088.2.S1_at	7.45803	7.24896	7.44355	7.6944	7.76594	7.37309
Bt.10880.1.S1_at	9.66415	9.47903	9.0975	9.11755	9.02636	8.96989
Bt.10881.1.S1_at	6.7475	6.89574	6.86442	6.87825	6.78811	6.84897
Bt.10883.1.S1_at	7.46236	8.1781	6.56665	7.74799	8.64842	8.74713
Bt.10884.1.S1_at	10.1715	10.2161	10.1222	10.4099	10.3933	10.3008
Bt.10884.2.S1_at	9.56453	10.1728	9.41505	9.71559	10.611	10.3109
Bt.10885.1.A1_at	9.44387	9.22913	9.91854	9.00593	9.42548	8.92935
Bt.10885.2.S1_at	7.87357	7.75319	8.60792	7.12725	7.88871	7.48913
Bt.1089.1.A1_at	9.43076	9.25298	9.30382	9.29759	8.75014	8.82603
Bt.10890.1.S1_at	8.01102	8.57373	7.87702	8.38788	8.61223	8.56621
Bt.10890.2.S1_a_at	7.63723	8.11449	7.26047	7.76514	8.4879	8.34944
Bt.10892.1.S1_at	6.46755	6.21207	6.46751	6.09761	6.52412	6.5005
Bt.10893.1.S1_at	6.98807	6.70992	6.7792	7.39848	7.22478	7.33666
Bt.10897.1.S1_at	7.18449	6.87235	7.04961	7.01251	6.98483	6.50674
Bt.10897.2.S1_at	6.30288	6.33152	6.14267	6.05162	5.88053	6.29103
Bt.10898.1.S1_at	8.78326	9.01843	8.77718	8.72652	9.01688	8.9503
Bt.109.1.S1_at	6.40362	6.25835	5.78069	6.06834	6.47664	6.02114
Bt.10900.1.S1_at	8.78917	9.02505	8.47637	8.77495	8.77719	8.59865
Bt.10901.1.A1_at	8.85288	8.84023	8.60144	8.73614	8.67535	8.6529
Bt.10901.2.S1_at	6.47096	6.81525	6.64376	6.14878	6.30231	6.67832
Bt.10903.1.S1_at	12.5218	12.6052	12.5154	12.6899	12.566	12.3792
Bt.10903.2.S1_at	10.1005	10.2601	10.413	10.0215	10.0219	10.4038
Bt.10908.1.S1_at	7.7761	8.81368	8.00359	7.77264	7.81686	8.27714
Bt.10911.1.S1_at	8.34994	8.80807	8.94068	8.82512	9.70923	9.49867
Bt.10912.1.S1_at	6.85939	7.31219	6.97763	7.61109	7.36668	6.81653
Bt.10913.1.S1_at	5.83132	5.51144	5.53316	5.38238	5.68707	5.70332
Bt.10915.1.A1_at	8.39339	8.3723	8.45487	8.3032	8.1049	7.99949
Bt.10916.1.S1_at	8.45539	8.55541	8.62256	8.35038	8.21601	7.91672
Bt.10916.2.S1_at	8.88674	9.3097	9.55471	9.04163	9.11021	9.23517
Bt.10919.1.S1_at	9.16751	8.77894	9.37004	9.25737	9.42488	8.9794
Bt.10920.1.S1_at	8.19964	9.19014	8.06482	8.33462	8.68469	8.9825
Bt.10921.1.S1_at	5.39234	4.65468	5.17367	5.43704	5.23438	4.7888
Bt.10922.1.A1_at	10.4652	10.2582	10.2955	10.731	10.2832	10.5445
Bt.10923.1.A1_at	6.54603	6.36625	6.43889	6.14997	5.81615	6.78951
Bt.10925.1.S1_at	7.73112	7.77574	7.85225	7.56793	7.55335	7.45561
Bt.10927.1.S1_at	7.38365	7.41838	7.80535	7.4164	7.13728	7.30524
Bt.10928.1.A1_at	5.9405	5.67625	6.33707	5.7627	5.58606	5.54174
Bt.10930.1.S1_at	8.55072	8.5137	8.3631	8.893	8.56949	8.35512
Bt.10931.1.S1_at	7.92267	7.69461	7.86864	7.01291	7.04229	7.36221
Bt.10933.1.S1_at	5.34551	5.10239	5.42082	5.80473	5.29959	5.09694
Bt.10934.1.A1_at	9.11584	8.93908	9.11431	9.4014	9.12935	9.13982
Bt.10935.1.S1_at	9.92298	10.1738	9.51677	9.96647	10.0374	9.97969
Bt.1094.1.S1_at	8.72449	8.42581	9.02328	8.59787	8.52521	8.40904
Bt.10941.1.S1_at	4.59328	4.52055	4.32605	3.9878	4.91467	4.56891
Bt.10942.1.S1_at	8.42926	8.51166	8.2359	8.47976	8.47309	8.52634
Bt.10942.2.S1_at	4.0088	3.81701	3.49455	3.58458	3.86034	4.16763
Bt.10947.1.S1_at	10.7825	10.8423	10.744	10.8748	10.9044	10.5545
Bt.10949.1.S1_at	9.24395	10.0681	8.48881	9.10977	10.0943	10.4789
Bt.10951.1.S1_at	8.82244	8.73078	8.80853	8.77752	8.77136	8.46468
Bt.10952.1.A1_at	6.29485	5.93454	6.02962	5.87628	6.15898	6.03212
Bt.10952.2.S1_at	4.9824	4.35838	4.7489	4.59968	4.77414	4.8762
Bt.10953.1.A1_at	4.68901	4.50915	4.91048	4.78429	4.26215	4.52313
Bt.10953.2.S1_at	4.94375	4.51042	6.10378	4.84208	4.28648	4.65189
Bt.10954.1.S1_at	7.54622	7.29929	6.93726	7.46663	7.61715	7.23928
Bt.10954.2.S1_a_at	6.02103	5.78234	5.40308	5.33063	5.16527	5.42692
Bt.10954.2.S1_at	3.41773	3.35868	3.07627	3.17412	3.47372	3.57023
Bt.10956.1.S1_at	9.5091	9.53493	10.2986	10.4591	10.0748	10.1255
Bt.10956.2.S1_at	8.52308	8.33238	9.00557	8.75574	8.65459	8.4694
Bt.10958.1.S1_at	7.64684	7.53276	7.57612	7.63295	7.41896	7.19421
Bt.10959.1.A1_at	8.11057	8.00676	7.8042	8.15378	7.79415	7.48414
Bt.10960.1.A1_at	10.4701	10.6653	10.6509	10.6608	10.6836	10.4846
Bt.10961.1.S1_at	6.19947	5.84711	6.53598	6.19253	6.18051	6.13659
Bt.10962.1.S1_at	9.34408	9.59005	9.24554	9.52025	9.55362	9.33778
Bt.10962.2.S1_at	6.57466	6.97493	7.41006	6.96988	6.6975	6.93139
Bt.10965.1.S1_at	10.2951	10.2541	10.2755	11.1792	10.9578	11.3206
Bt.10967.1.S1_at	9.34265	9.48322	9.75742	9.09849	8.9123	9.04606
Bt.10969.1.S1_at	12.0403	12.0377	12.1946	12.0661	12.0414	11.9161
Bt.1097.1.S1_at	8.40634	8.3536	8.4903	8.93843	8.53903	8.38987
Bt.10972.1.S1_at	7.53096	7.86568	7.23057	7.69847	7.55973	7.68944
Bt.10980.1.S1_at	7.0397	6.65728	6.97721	6.6122	6.29074	6.3444
Bt.10981.1.A1_a_at	8.56277	8.4631	8.11646	8.26301	8.09271	7.62313
Bt.10981.1.A1_at	7.53881	7.36983	7.38149	7.36627	7.32995	7.18321
Bt.10981.2.S1_at	8.27808	8.29769	8.43474	8.08499	8.00806	7.85817
Bt.10981.3.A1_at	5.78027	5.51033	5.3965	5.55246	5.49313	5.4586
Bt.10983.1.S1_at	9.22212	9.0524	9.23638	9.81811	9.39535	9.11677
Bt.10986.1.S1_at	6.3028	5.62818	6.08644	6.24733	6.459	6.07017
Bt.10987.1.S1_at	5.58169	4.96605	5.13363	5.13939	5.24667	5.16527
Bt.10988.1.S1_at	8.43627	8.38727	9.08153	9.19248	9.19462	9.04081
Bt.1099.1.S1_at	10.5986	10.9158	10.7358	10.7605	10.6821	10.615
Bt.10990.1.S1_at	7.61454	7.36602	7.73591	7.56422	7.48524	7.58847
Bt.10991.1.S1_at	3.64419	3.73923	4.59217	4.17951	3.74385	3.55625
Bt.10993.1.S1_at	9.62391	9.45296	9.29477	9.41964	9.14191	9.15314
Bt.10994.1.S1_at	9.13569	9.20817	9.25701	9.09208	9.1096	9.03157
Bt.10995.1.S1_at	9.12823	9.0204	8.80584	9.30707	8.75521	8.82918
Bt.10996.1.S1_at	6.29122	6.06684	6.214	6.35638	6.40246	5.80208
Bt.10997.1.S1_at	7.74329	7.61103	7.99987	7.5082	7.02531	7.38556
Bt.10997.2.S1_at	5.77684	5.74463	6.47135	6.90991	6.80021	6.67166
Bt.10997.3.S1_a_at	7.52502	7.17819	7.69034	7.13739	6.64964	7.39084
Bt.10998.1.S1_at	5.806	5.44079	5.48613	5.71008	5.92832	5.6361
Bt.10999.1.A1_at	9.91246	9.55894	9.37272	9.40635	9.26111	9.30117
Bt.10999.2.S1_at	8.42816	8.5057	8.51627	8.12184	8.24542	8.10326
Bt.110.1.S1_at	6.1543	5.72778	6.06087	6.08708	6.56072	6.45738
Bt.11001.1.S1_at	8.16019	8.0371	7.91563	8.37574	7.94277	7.98229
Bt.11002.1.S1_at	4.32046	4.81399	4.25092	4.25483	4.58102	5.06887
Bt.11004.1.S1_at	4.84791	4.76949	4.72977	4.84791	4.9856	4.93834
Bt.11005.1.S1_at	7.10511	7.33021	6.87711	7.04251	7.20258	7.08504
Bt.11007.1.S1_at	9.26294	9.38455	9.19265	9.60899	9.54302	9.10026
Bt.11007.2.S1_at	7.66213	8.00943	7.97628	8.19641	8.13569	7.79554
Bt.1101.1.S1_at	10.3036	10.2618	10.4273	10.5671	10.3134	10.1783
Bt.11010.1.S1_at	7.30324	6.82406	3.47711	4.39264	4.40512	4.55278
Bt.11013.1.S1_at	7.91354	8.21248	8.30251	8.33907	7.92708	8.04005
Bt.11013.2.S1_at	6.14225	6.1363	7.13361	6.4833	6.44695	6.36981
Bt.11014.1.S1_at	8.01315	7.99681	8.25096	8.00722	7.89058	7.97247
Bt.11015.1.S1_at	6.06006	5.98634	6.1163	6.04382	6.13331	5.88056
Bt.11016.1.S1_at	8.41834	9.29836	8.7201	9.21846	9.21478	9.02787
Bt.11017.1.S1_at	10.6534	10.435	11.1758	11.861	11.6949	11.3076
Bt.11018.1.S1_at	6.58193	5.96005	6.09449	6.28529	6.70485	6.53455
Bt.11019.1.S1_at	4.53044	4.26502	4.30069	4.25516	4.62281	4.24826
Bt.11022.1.S1_at	7.36996	7.92564	7.19843	7.41368	7.8313	7.83086
Bt.11023.1.S1_at	8.58759	8.81307	8.50181	8.44084	8.55206	8.18832
Bt.11024.1.S1_at	9.22933	9.31426	9.23817	8.91207	9.0412	8.98968
Bt.11025.1.A1_at	11.0974	10.8624	10.7955	11.429	10.7505	11.3234
Bt.11027.1.A1_at	6.08335	6.32583	6.53529	6.41335	6.66011	6.5225
Bt.11028.1.S1_at	8.39849	8.19836	7.9006	8.09747	8.17132	7.78922
Bt.11028.2.S1_at	7.38911	7.33012	7.16819	7.05883	7.00157	7.16698
Bt.11029.1.S1_at	8.8835	8.92255	8.57081	8.83262	8.83393	9.00707
Bt.11030.1.S1_at	8.78218	8.80355	8.6923	8.7424	8.50923	8.78625
Bt.11032.1.S1_at	5.95612	5.47639	5.51101	5.78529	6.10379	6.23779
Bt.11032.2.S1_at	3.54294	3.34263	3.746	3.50613	3.62491	3.85843
Bt.11033.1.S1_at	6.82179	7.30676	6.98107	7.0401	7.10207	7.19223
Bt.11033.2.A1_at	6.81383	6.84057	7.06974	6.77773	7.25629	6.94615
Bt.11034.1.S1_at	10.9806	10.6696	10.7456	11.435	11.1252	11.1329
Bt.11035.1.S1_at	9.58496	9.51864	9.33378	9.6279	9.39562	9.42356
Bt.11038.1.S1_at	8.53913	8.42561	8.1294	8.66365	8.15466	8.63539
Bt.11039.1.S1_at	6.06237	7.22036	6.62415	7.02685	7.2314	7.31146
Bt.11039.2.S1_a_at	6.27091	6.53772	6.32111	6.53325	6.73143	6.66002
Bt.11040.1.S1_at	6.19806	6.25945	7.02845	6.0929	5.95668	5.6308
Bt.11041.1.S1_at	8.13614	8.06944	8.50387	8.26088	8.20181	7.8779
Bt.11041.2.A1_at	6.19029	5.92189	5.9833	6.08988	5.72044	5.99216
Bt.11042.1.A1_at	5.71889	6.05498	6.37718	5.98741	6.17802	6.60124
Bt.11042.2.S1_at	9.41408	9.46736	9.99536	9.6579	9.61689	9.51581
Bt.11043.1.S1_a_at	6.19429	6.21956	6.24147	5.9203	6.42056	6.16815
Bt.11044.1.S1_at	4.77336	4.50799	4.83668	4.66381	4.51775	4.83668
Bt.11045.1.S1_at	6.54873	7.4121	6.38777	6.65481	8.234	7.92378
Bt.11047.1.S1_at	8.68359	8.69272	8.81508	8.98867	8.85149	8.61898
Bt.11047.2.S1_at	7.07565	7.70445	6.69261	7.09479	7.86488	7.68492
Bt.11048.1.A1_at	5.75029	5.20842	5.31366	5.60779	5.74133	5.39256
Bt.11049.1.S1_at	5.33714	5.08736	5.66255	5.44585	4.29132	4.58313
Bt.11050.1.S1_at	6.2737	5.90431	6.40698	6.47166	6.45203	6.1012
Bt.11050.2.S1_at	8.20305	7.99665	8.65921	8.63002	8.35076	8.21566
Bt.11051.2.S1_a_at	7.26371	7.42901	7.40366	7.21411	7.72673	7.68934
Bt.11052.1.S1_at	10.745	10.8929	10.8593	10.7979	10.8585	10.791
Bt.11053.1.S1_at	4.57403	4.12636	4.52164	4.4359	4.71926	4.80615
Bt.11054.1.S1_at	9.08756	8.87556	9.08553	9.63356	9.24754	8.9983
Bt.11054.2.S1_at	7.23215	6.56006	7.81152	7.42213	7.27489	7.21678
Bt.11055.1.S1_at	8.28689	8.19841	8.2285	8.35381	7.83728	8.03696
Bt.11056.1.S1_at	6.10436	5.61914	5.6852	5.77128	6.16745	5.81664
Bt.11057.1.S1_at	6.85563	6.68027	6.94329	7.66701	5.91958	6.20041
Bt.11058.1.A1_at	9.33544	9.19405	9.274	9.42912	8.79331	9.40276
Bt.11059.1.S1_at	10.8765	10.5519	11.1316	11.5534	11.3141	10.9726
Bt.1106.1.S1_at	7.90603	7.97697	7.77719	7.63837	7.99519	7.99771
Bt.11060.1.S1_at	10.261	10.4374	10.2133	10.3955	10.2526	10.3781
Bt.11061.1.S1_at	8.56232	9.03707	9.02962	6.30141	5.61359	6.72991
Bt.11062.1.A1_at	5.8695	5.55443	5.67527	5.46281	5.03291	5.44188
Bt.11067.1.S1_at	8.34687	8.70218	8.84875	8.45674	8.44271	8.56492
Bt.11069.1.S1_at	6.91082	7.35696	6.98316	7.27859	7.31467	6.98483
Bt.11069.2.S1_at	6.55067	6.40009	6.10293	6.63025	6.70488	6.70488
Bt.1107.1.S1_at	4.57634	4.20163	4.33243	6.08444	4.36128	3.93278
Bt.11070.1.S1_at	7.9939	7.73053	8.28028	8.8091	8.20889	8.25333
Bt.11071.1.S1_at	8.02398	8.58906	8.00823	8.40766	8.45395	8.35123
Bt.11073.1.S1_at	9.45766	9.176	8.85992	9.2708	9.41426	9.72181
Bt.11075.1.S1_at	10.0982	9.73911	9.7967	9.70081	9.79146	9.80932
Bt.11075.2.S1_at	9.50972	8.91779	9.80928	9.35554	9.44151	9.52242
Bt.11076.1.S1_at	7.75707	7.54807	7.53911	7.62633	7.33759	7.10641
Bt.11077.1.S1_at	5.33581	5.38545	5.91075	5.44507	5.20789	5.30447
Bt.11078.1.S1_a_at	8.35834	8.73996	8.11831	8.30052	8.4647	8.14668
Bt.11078.1.S1_at	10.2144	10.642	9.59827	10.3307	10.6578	9.91726
Bt.11078.2.S1_at	7.67953	8.19439	7.29691	7.87098	8.10247	7.50236
Bt.11079.1.A1_at	7.93587	8.26991	7.6809	8.02122	8.444	8.37942
Bt.11080.1.S1_at	8.77226	8.76478	8.21493	8.27764	8.20239	8.27221
Bt.11081.1.S1_at	7.82727	8.07408	7.60562	8.66349	7.77804	7.58184
Bt.11082.1.S1_at	8.58687	8.60913	8.13471	8.44929	8.12611	8.06426
Bt.11085.1.S1_at	8.71163	8.59801	8.95917	9.07992	9.09395	9.04997
Bt.11087.1.S1_at	6.28072	6.29646	6.34422	6.85217	6.62718	6.27551
Bt.11088.1.S1_a_at	5.30104	7.41074	6.14745	6.3546	7.11128	7.27023
Bt.11092.1.S1_at	6.82179	6.524	7.3383	6.82899	6.99474	7.14839
Bt.11093.1.S1_at	9.09079	9.14362	9.38731	9.32379	9.32767	9.08866
Bt.11094.1.S1_at	7.53128	7.19292	7.43826	6.66288	6.89582	7.09179
Bt.11095.1.S1_a_at	9.33779	9.25091	9.14727	9.2774	8.88081	8.80168
Bt.11096.1.S1_at	9.95817	10.17	10.1086	10.4312	10.3911	10.445
Bt.11097.1.S1_at	6.51619	7.01806	6.53455	6.83186	7.07681	7.0231
Bt.11098.1.S1_at	7.89306	7.98642	7.45391	7.86312	7.41993	7.72106
Bt.11099.1.A1_at	4.10801	4.03989	4.0836	3.74598	3.96919	3.99129
Bt.11100.1.S1_at	7.12675	7.17008	7.07652	7.23712	7.13949	6.96018
Bt.11102.1.A1_at	10.0998	10.19	10.4403	10.4309	10.2706	9.84247
Bt.11103.1.A1_at	4.46659	4.16448	4.03759	4.50804	4.63633	4.33376
Bt.11103.2.S1_at	7.44345	7.46075	7.56694	7.70464	7.56981	7.73805
Bt.11105.1.S1_at	9.75303	10.0736	10.3093	10.3963	10.6945	10.5669
Bt.11109.1.S1_at	6.80823	6.25597	6.86784	7.06261	6.40558	6.57255
Bt.1111.1.S1_at	10.7404	10.7021	10.5249	10.7291	9.96254	9.55385
Bt.11110.1.S1_at	7.49642	7.39039	7.22427	7.62175	7.71903	7.62004
Bt.11114.1.S1_at	6.23375	6.73846	7.0922	6.83492	7.09103	6.94084
Bt.11115.1.S1_at	2.766	2.66285	2.7204	2.7857	2.76491	2.61757
Bt.11117.1.S1_at	3.19187	3.13011	4.1051	3.58037	3.47198	3.94216
Bt.1112.1.S1_at	7.14763	7.28996	6.95219	6.8871	7.34794	7.34083
Bt.11124.1.S1_at	5.64015	5.65734	5.7477	5.85423	6.02039	5.74903
Bt.11125.1.A1_at	3.88816	3.62632	3.63247	3.85905	3.69506	3.67939
Bt.11126.1.S1_at	8.0052	7.90673	8.28229	8.4251	8.08566	7.71815
Bt.11126.2.A1_at	7.24545	6.96206	7.18463	7.37191	7.41242	6.96201
Bt.11126.3.S1_a_at	7.18856	6.9918	7.33734	8.0391	7.3957	6.87836
Bt.11128.1.S1_at	9.17972	9.1487	9.68256	9.04718	8.77066	9.01184
Bt.11129.1.S1_at	8.61436	8.82751	8.70492	8.2652	8.06189	8.20513
Bt.11130.1.S1_at	8.06203	8.08762	8.04607	8.30152	7.75324	7.71143
Bt.11133.1.S1_at	9.19981	9.14674	9.13243	8.70871	8.68548	8.43026
Bt.11133.2.S1_a_at	8.18586	8.19196	7.96581	8.02163	7.71972	7.8276
Bt.11133.3.S1_at	5.79351	5.52876	5.5391	6.29218	6.28353	5.76962
Bt.11135.1.S1_at	9.61798	9.53243	9.55554	9.17374	8.85832	8.8505
Bt.11136.1.S1_at	8.04628	8.13592	8.37388	8.35167	8.26366	8.37938
Bt.11138.1.S1_at	9.82572	9.57257	9.3831	9.31818	9.21627	9.31138
Bt.11140.1.S1_at	8.49488	8.55197	8.12839	8.31085	8.71357	8.68671
Bt.11140.3.A1_at	5.47783	5.01958	5.07775	5.25151	5.50419	5.05615
Bt.11141.1.S1_at	6.39819	6.56161	6.42288	6.58381	6.64854	6.59343
Bt.11141.2.S1_at	6.32482	6.15971	6.11737	5.96026	6.82659	6.58147
Bt.11142.1.S1_at	7.56713	8.18402	7.50463	7.75039	8.14037	8.12094
Bt.11145.1.S1_at	8.78341	9.18398	8.44794	8.50548	8.52017	8.60595
Bt.11149.1.S1_at	13.3251	13.5185	13.4137	13.3621	13.4414	13.4398
Bt.1115.1.S1_at	5.90029	5.81964	5.73867	6.29069	5.5685	4.96977
Bt.11150.1.S1_at	7.73137	8.3376	6.92115	8.71203	8.71141	9.04164
Bt.11151.1.S1_at	8.0777	8.27892	8.04187	8.20491	8.14077	8.28954
Bt.11151.2.S1_at	6.0838	6.9597	5.95612	6.62945	7.14459	7.00796
Bt.11152.1.S1_at	8.78125	8.88044	9.21523	8.91076	8.97261	9.15019
Bt.11152.2.S1_at	4.63249	4.28667	4.62905	4.20849	4.54415	4.48208
Bt.11154.1.S1_at	9.15707	8.69566	9.05987	8.69869	8.78674	8.80254
Bt.11154.2.S1_at	5.49834	6.38897	6.18064	5.92029	6.29616	6.76104
Bt.11154.3.A1_at	8.35629	8.05059	7.81696	8.41495	8.04635	8.11284
Bt.11156.1.S1_at	10.6461	10.9237	10.1426	10.6771	11.0418	10.9398
Bt.11157.1.S1_a_at	7.20476	7.46774	7.13649	6.92852	7.04263	6.85966
Bt.11159.1.S1_at	9.19446	10.6875	7.26438	9.99053	11.0169	11.0704
Bt.1116.1.A1_at	7.84875	7.59445	8.26957	8.35931	8.08907	7.60455
Bt.1116.2.S1_at	6.2282	5.82028	6.88385	6.9784	6.64875	5.92837
Bt.11160.1.S1_at	9.56321	9.51205	9.43433	9.66705	9.40796	9.35257
Bt.11161.1.S1_at	8.59112	8.56158	8.47082	8.22489	8.08592	8.22331
Bt.11163.1.S1_at	10.4461	10.5583	10.7679	11.0743	10.8889	10.5336
Bt.11164.1.S1_at	9.30745	8.96247	7.95319	8.32499	8.48249	8.19249
Bt.11165.1.S1_at	9.06641	9.11217	9.24515	9.21958	9.13326	9.12926
Bt.11166.1.S1_at	5.81845	5.38522	5.86189	5.31072	5.55957	4.92356
Bt.11167.1.S1_at	11.02	8.46678	10.0638	10.579	10.1179	10.5393
Bt.11168.1.S1_at	8.23692	8.07544	8.77644	8.47583	8.2981	8.23794
Bt.11169.1.S1_at	6.8858	6.8397	7.32976	6.8971	6.95776	6.98469
Bt.1117.1.S1_at	8.23261	8.34811	8.52471	8.72408	8.60087	8.44854
Bt.11170.1.S1_at	8.35994	8.53525	8.67193	8.37035	8.73465	8.54707
Bt.11170.2.S1_a_at	4.20932	4.4624	4.13819	4.03881	4.55855	3.85935
Bt.11171.1.S1_at	9.09577	9.01405	9.09831	9.57661	9.15253	9.19996
Bt.11171.2.S1_at	6.40866	7.25576	6.45565	7.12149	7.33048	7.12959
Bt.11173.1.S1_at	6.43723	6.54937	6.60155	6.39671	6.30713	6.19257
Bt.11174.1.S1_at	4.45973	3.87051	4.542	3.95954	4.12875	4.24924
Bt.11174.2.S1_at	4.57804	3.85225	4.18296	4.72366	4.47199	4.58028
Bt.11174.3.S1_a_at	5.7446	5.63409	5.76846	5.69666	5.76804	5.69886
Bt.11174.3.S1_at	3.14149	2.89466	3.03308	2.96846	3.03522	2.95893
Bt.11175.1.S1_at	8.56521	8.68953	8.61591	8.90281	8.69056	8.59492
Bt.11176.1.S1_at	9.39325	8.86395	9.02209	8.99876	8.79833	9.39849
Bt.11176.2.S1_at	8.69465	8.28612	8.48704	8.2151	7.88089	8.03448
Bt.11177.1.S1_at	10.4461	10.2117	10.6857	10.208	9.98844	10.0563
Bt.11178.1.S1_at	9.76228	9.67157	10.0934	9.66908	9.3698	9.46895
Bt.11179.1.S1_at	9.04164	9.30185	9.13907	9.00366	9.27632	9.06659
Bt.1118.1.A1_at	7.87888	7.57327	7.9619	7.89023	7.83848	7.73313
Bt.11180.1.A1_a_at	7.86657	8.2108	7.41025	8.09368	7.8692	8.02378
Bt.11182.1.S1_at	8.89208	8.60605	9.39932	9.35102	9.09362	8.81355
Bt.11182.2.S1_a_at	10.0868	10.1159	10.427	10.6827	10.2712	9.79629
Bt.11182.2.S1_at	3.83597	3.55979	4.14254	3.45792	3.71429	3.31697
Bt.11184.1.S1_at	8.5789	8.52742	8.91287	8.55815	8.14653	8.45727
Bt.11187.1.S1_at	9.07037	8.94539	8.97103	9.44173	9.18058	8.86899
Bt.11188.1.S1_at	11.403	10.9334	11.4255	11.2901	11.328	11.6145
Bt.11189.1.S1_at	10.5267	10.0111	10.2948	10.1864	10.0267	10.2908
Bt.11190.1.S1_at	8.41748	8.68998	8.41098	8.56093	8.73465	8.46622
Bt.11192.1.S1_at	9.63034	9.78564	10.134	9.8706	9.89599	9.88986
Bt.11193.1.S1_at	9.93372	9.79472	9.90357	9.26286	9.45843	9.34354
Bt.11194.1.S1_at	10.1289	11.0252	9.92559	11.4848	11.4268	10.822
Bt.11195.1.S1_at	6.21038	5.75939	5.95633	6.1162	5.82745	5.87862
Bt.11196.1.S1_at	10.6503	10.4957	10.0763	10.5443	10.372	10.4968
Bt.11199.1.S1_at	8.12936	8.00184	8.52615	7.50853	7.76126	7.4784
Bt.11204.1.S1_at	5.68601	5.37754	5.35914	4.94941	5.43012	5.50877
Bt.11205.1.S1_at	4.90008	4.72129	4.25792	4.39914	4.76993	4.51913
Bt.11206.1.S1_at	4.02846	3.83433	3.82614	3.89143	4.05252	4.19853
Bt.11208.1.S1_at	9.14833	9.04213	8.82815	8.40564	8.47144	8.38354
Bt.1121.1.S1_at	11.5464	11.5149	11.585	11.4133	11.3121	11.3439
Bt.1121.2.S1_a_at	10.2461	10.2089	10.5671	10.1734	10.0493	9.86933
Bt.11211.1.S1_at	5.83437	5.60906	6.30106	5.28913	5.20905	5.05869
Bt.11212.1.S1_at	4.73738	4.44566	4.45226	4.45888	4.35945	4.45888
Bt.11213.1.S1_at	4.11133	3.90142	3.78551	3.95859	4.02365	3.93201
Bt.11214.1.S1_at	2.77071	2.80406	2.7285	2.71945	2.86419	2.89373
Bt.11215.1.S1_a_at	5.7306	5.40787	5.47895	5.46766	5.53876	5.71909
Bt.11216.1.S1_at	5.86865	5.43705	5.50484	5.67059	5.66284	5.60987
Bt.11217.1.S1_at	9.39588	9.42838	9.75258	8.75067	8.77722	8.99324
Bt.11217.2.A1_at	4.90008	4.93461	4.84726	4.53771	4.86165	4.58779
Bt.11217.2.S1_a_at	5.6553	5.46006	5.76258	5.10954	5.48452	5.36377
Bt.11218.1.S1_at	7.52573	7.22703	7.03968	7.14655	7.62458	7.41944
Bt.11219.1.A1_at	10.4895	10.4253	10.6881	9.81217	9.53496	9.97512
Bt.1122.1.A1_at	8.32604	7.77306	8.37745	8.20908	7.93447	8.02002
Bt.11220.1.S1_at	10.6506	10.8792	10.6648	10.8857	10.9321	10.9311
Bt.11220.2.S1_a_at	7.473	8.43228	7.58885	8.05034	8.47318	8.9094
Bt.11221.1.S1_at	7.80316	8.54839	7.60482	7.75985	7.87453	7.82838
Bt.11224.1.S1_at	11.6204	11.5842	11.5055	11.5285	11.1011	11.3637
Bt.11225.1.S1_at	10.0632	10.0807	10.0081	9.92826	10.0767	9.89654
Bt.11226.1.S1_at	8.86003	9.42678	8.88815	9.5825	9.32049	9.52714
Bt.11226.2.S1_at	4.56441	4.3711	4.40645	4.37484	4.52265	4.65134
Bt.11228.1.S1_a_at	8.6065	8.86089	8.83105	8.81463	9.09181	8.9015
Bt.11228.3.S1_a_at	5.21733	7.45197	5.3462	6.59859	7.46988	7.1446
Bt.1123.1.A1_s_at	9.72144	9.24337	10.3713	9.59524	9.31161	9.49475
Bt.11230.1.S1_at	8.1324	7.78634	7.81408	7.88139	7.39162	6.89688
Bt.11233.1.S1_at	10.8346	10.663	11.3246	11.0084	10.7008	10.9113
Bt.11236.1.S1_at	8.48242	8.56004	8.49407	8.07008	8.36688	8.67358
Bt.11237.1.S1_at	10.1485	10.2268	10.5372	10.9205	10.6557	10.6807
Bt.11239.1.S1_at	6.99552	7.24031	7.24189	7.24189	7.53905	7.21158
Bt.11239.2.S1_at	7.42901	8.20049	7.69781	7.33867	7.84308	7.77248
Bt.11239.3.S1_at	4.25483	7.24389	4.08536	5.42574	6.63573	6.64105
Bt.11240.1.A1_at	7.9044	7.9896	8.43335	8.81643	9.04958	8.62913
Bt.11240.2.S1_at	5.26901	5.85485	6.13002	5.92199	6.6999	6.48067
Bt.11241.1.S1_at	11.2548	10.9612	11.575	11.3086	11.3106	11.3106
Bt.11242.1.S1_at	11.2061	11.1486	11.1479	10.2449	10.0096	10.4591
Bt.11243.1.S1_at	8.31768	8.25066	8.4366	8.40856	8.45313	8.37237
Bt.11243.2.S1_at	8.2198	8.21284	7.84471	7.88871	8.67115	8.72415
Bt.11244.1.S1_at	7.19591	7.32676	7.49042	7.38799	7.30857	7.28434
Bt.11245.1.S1_at	8.45454	8.04618	8.50245	8.12132	8.11272	7.76879
Bt.11246.1.A1_at	6.30724	6.49421	6.22317	6.65065	5.94561	6.34842
Bt.1125.1.S1_at	11.791	11.5437	12.4491	12.2537	11.7952	12.1181
Bt.11256.1.S1_at	11.0596	10.8766	10.9506	11.2087	10.9297	10.5862
Bt.11257.1.S1_at	8.52791	8.60724	8.29554	8.96845	8.5296	8.34808
Bt.11257.2.S1_at	8.3121	8.1233	8.93274	8.58147	8.40406	8.46631
Bt.11258.2.A1_a_at	7.66529	7.76594	7.84407	7.71139	7.74203	7.68646
Bt.11259.1.S1_at	9.05671	9.36631	8.28492	7.92921	8.64121	7.56854
Bt.1126.1.A1_at	6.84502	6.68393	6.52492	6.74986	6.48309	6.31241
Bt.11260.1.S1_at	9.96239	9.56883	10.3089	9.93492	9.80275	9.66058
Bt.11260.2.S1_at	7.06962	7.40638	7.10497	7.36588	7.44841	7.21685
Bt.11262.1.S1_at	7.059	6.77018	7.17983	7.74377	7.69128	8.06707
Bt.11262.2.S1_at	4.24242	4.74611	4.6854	5.71451	5.50726	5.8856
Bt.11262.3.S1_at	7.59767	7.46662	7.52718	7.42061	7.77315	7.73467
Bt.11263.1.S1_at	6.95818	6.59129	6.95255	6.51321	6.76552	6.7965
Bt.11263.2.S1_at	8.22906	8.14536	7.98943	8.13801	8.37819	8.33533
Bt.11264.1.S1_at	9.13716	8.78248	9.61009	9.06113	8.90358	8.6434
Bt.11265.1.A1_at	5.64424	5.74346	5.60993	5.26586	5.7108	5.68987
Bt.11266.1.S1_a_at	7.85985	7.42068	8.02162	7.89012	7.67976	7.33327
Bt.11266.2.S1_a_at	7.49389	7.16717	7.46577	7.54363	7.54336	7.28165
Bt.11266.2.S1_s_at	7.79967	7.77204	8.1506	7.81364	8.06517	8.02499
Bt.11267.1.S1_at	8.94838	9.21725	8.98305	9.25933	9.20946	9.17057
Bt.11268.1.S1_at	9.11805	9.05317	9.30719	9.07546	8.80298	8.64329
Bt.11270.1.A1_at	4.35116	4.17679	4.42264	3.82469	4.05971	4.06663
Bt.11270.2.S1_at	7.65789	8.68126	7.50921	7.93658	8.39471	8.57054
Bt.11271.1.S1_at	7.05719	7.2985	6.95318	7.09409	7.38686	7.22068
Bt.11272.1.S1_at	6.46438	6.63364	6.3889	6.02962	6.27683	6.21884
Bt.11272.2.A1_at	7.6683	7.62128	7.48633	7.62968	7.67727	7.58019
Bt.11273.1.S1_at	6.37584	6.26042	6.28269	5.91412	6.24147	6.24147
Bt.11275.1.S1_at	6.16921	6.33579	6.22828	6.19713	6.39893	6.14346
Bt.11276.1.A1_at	10.155	9.99456	9.72475	10.3031	10.2842	10.3667
Bt.11276.2.A1_at	7.12662	6.88382	6.74281	6.93495	7.32836	6.90499
Bt.11277.1.A1_at	7.85099	7.8345	7.78193	7.89953	8.08456	7.67091
Bt.11277.2.S1_at	6.11647	6.24926	6.26219	6.48747	6.45211	6.35776
Bt.11278.1.S1_at	10.6556	10.6696	10.6389	10.6327	10.4154	10.3102
Bt.11279.1.A1_at	4.91307	5.5009	5.38721	5.58988	4.923	5.11828
Bt.1128.1.S1_at	6.6023	6.44452	6.59128	6.45841	6.82906	6.56723
Bt.11280.1.S1_at	7.40928	7.61221	7.82545	8.27894	8.03022	7.97576
Bt.11282.1.S1_at	9.99373	10.3278	10.4557	9.85282	9.22606	9.63009
Bt.11283.1.A1_at	4.83276	4.90564	4.78173	4.76603	4.49708	4.66512
Bt.11285.1.A1_at	6.04347	6.2961	5.70658	5.58132	6.0479	5.66284
Bt.11286.1.S1_at	7.46652	7.53221	7.49142	7.43636	7.46394	7.33591
Bt.11288.1.A1_at	5.17979	5.00186	5.21567	4.96943	5.0324	4.96943
Bt.1129.1.S1_at	6.33194	7.82617	7.08452	6.658	6.80389	7.16338
Bt.1129.2.S1_at	10.9199	10.8821	11.1518	10.8163	10.5671	10.8259
Bt.11290.1.A1_at	7.41839	7.34062	7.44448	7.21331	6.96262	7.02581
Bt.11290.2.S1_at	6.29468	6.18707	6.42353	6.07966	5.98905	5.94475
Bt.11291.1.A1_at	6.27802	6.66619	6.06789	6.07487	6.22007	6.41967
Bt.11292.1.S1_at	8.12685	8.00856	8.18916	7.99577	7.83088	7.82828
Bt.11294.1.A1_at	8.13248	8.20334	7.37175	8.8754	8.19435	8.26819
Bt.11295.1.A1_at	6.87467	7.05289	7.26193	7.04251	7.15138	6.91775
Bt.11298.1.A1_at	5.74143	5.49857	5.41086	6.22913	6.0479	5.66979
Bt.113.1.S1_at	4.90015	5.04506	5.32875	5.03321	5.24165	4.16155
Bt.1130.1.S1_at	7.79838	8.02014	7.93967	7.56505	7.8509	7.87138
Bt.11301.1.S1_at	6.97204	6.83281	7.07638	6.75927	6.98959	6.86102
Bt.11301.2.S1_at	6.13478	6.56228	6.01183	5.96816	6.46419	6.53566
Bt.11301.3.A1_at	5.00218	4.66265	5.11316	4.94452	5.08	5.09918
Bt.11302.1.A1_at	6.65928	6.43244	6.94705	6.46939	6.20988	6.77769
Bt.11303.1.A1_at	6.27259	6.17506	6.00284	6.45204	6.53397	6.34997
Bt.11304.1.S1_at	8.21373	7.99246	7.88602	7.987	7.88234	7.79094
Bt.11305.1.A1_at	7.96013	7.52823	7.83348	7.9636	8.09061	8.0265
Bt.11306.1.S1_at	9.7198	9.56273	9.47159	9.74632	9.47233	9.1969
Bt.11308.1.S1_at	6.82179	6.54573	6.54004	6.63312	6.66619	6.68684
Bt.11308.2.S1_at	5.97096	5.76163	5.90397	6.07188	6.06147	5.91898
Bt.11309.1.A1_at	4.25483	3.84663	3.75148	4.26603	3.87163	3.94383
Bt.1131.1.S1_at	12.8908	12.8666	12.8384	12.7837	12.8018	12.8018
Bt.11314.1.S1_at	8.11996	7.88038	8.00454	8.54887	8.04462	7.62422
Bt.11315.1.A1_at	8.66235	8.46813	8.5313	8.25466	7.9237	7.96275
Bt.11315.2.S1_at	6.48615	6.63712	7.16581	6.21332	5.96423	6.21711
Bt.11316.1.A1_at	5.63982	5.29918	5.49376	5.2403	5.30447	5.30447
Bt.11317.1.A1_at	6.10429	5.84261	5.74716	5.7947	5.87543	5.54941
Bt.11318.1.A1_at	7.89354	7.81455	7.51039	7.23287	7.445	6.71856
Bt.11319.1.A1_s_at	7.65733	7.65888	7.66918	7.71756	7.35378	7.31592
Bt.1132.1.S1_at	8.71313	8.68587	9.08573	8.11053	7.76718	8.12056
Bt.1132.2.S1_at	7.09175	7.17551	8.06372	6.21246	6.17022	6.5598
Bt.11322.1.A1_at	9.71105	9.78439	9.89493	9.56532	9.77175	9.53647
Bt.11323.1.A1_at	8.4208	8.49043	8.01026	8.19838	7.70945	7.89069
Bt.11324.1.A1_s_at	6.59047	7.38279	7.33005	8.01362	7.40152	7.43392
Bt.11325.1.S1_at	10.1484	10.1938	10.3118	10.3018	10.3908	10.101
Bt.11326.1.S1_at	10.3834	10.1779	10.4725	10.0255	10.2269	10.092
Bt.11326.2.A1_at	7.41533	7.11628	7.38377	7.36227	6.95682	7.33251
Bt.11326.3.S1_at	7.72217	7.78101	7.52308	7.54947	7.95362	7.93996
Bt.11327.1.S1_at	5.19732	4.86557	4.9483	5.01404	5.01626	5.05477
Bt.11327.2.A1_at	6.40362	5.94936	5.93157	6.08554	6.27771	6.35654
Bt.11328.1.S1_at	7.76269	7.66237	7.88769	7.90034	7.77345	7.7872
Bt.11329.1.S1_at	8.72086	9.06549	8.80001	9.08349	9.05129	8.7935
Bt.11331.1.A1_at	5.89126	6.02327	5.83228	6.6369	6.08734	6.25008
Bt.11333.2.S1_at	5.48329	5.53891	5.57859	5.76918	5.63878	5.73407
Bt.11333.3.A1_a_at	6.54819	6.69573	6.41821	6.53153	5.89468	6.6489
Bt.11334.1.A1_s_at	8.79195	8.76221	8.39599	8.35921	7.71787	7.79846
Bt.11335.1.A1_at	7.03463	6.74465	6.761	6.80758	6.91258	6.79749
Bt.11339.1.S1_at	8.52891	8.33455	8.75316	8.59851	8.56102	8.5145
Bt.11340.1.A1_at	5.71267	5.41043	5.22593	5.36656	5.69524	5.42915
Bt.11341.1.A1_at	3.14054	3.06427	3.06275	3.09912	3.08801	3.01397
Bt.11342.1.A1_at	3.67731	3.7784	3.69772	3.54195	3.76228	3.80197
Bt.11344.1.A1_at	3.35868	3.31508	3.48347	3.30973	3.27311	3.15654
Bt.11345.1.A1_at	7.21999	7.09547	6.76754	7.29741	7.38686	7.44262
Bt.11346.1.A1_at	4.62768	4.13992	4.2021	4.18487	3.94207	4.07579
Bt.11347.1.A1_at	5.90337	5.8709	5.75914	5.98515	5.45676	5.61599
Bt.11348.1.A1_at	7.10149	6.73914	7.20341	7.01654	6.44125	6.6645
Bt.11349.1.A1_at	6.51124	8.02408	6.54349	6.26238	7.24948	8.46668
Bt.1135.1.A1_at	8.26031	8.42011	8.68357	8.76898	8.63307	8.42084
Bt.11351.1.A1_at	5.94019	5.54009	5.80033	5.65212	5.99044	5.93277
Bt.11352.1.S1_a_at	9.03465	8.88736	9.1168	8.9781	8.66795	9.05048
Bt.11352.1.S1_at	8.98846	8.92102	8.89705	8.59927	8.41112	8.33199
Bt.11352.2.A1_at	2.95723	3.35855	4.24013	3.68414	3.34823	3.11901
Bt.11352.3.S1_at	3.32866	3.09042	3.3609	3.20638	3.41118	3.16153
Bt.11356.1.A1_at	4.33389	4.00154	4.17252	3.93346	4.07468	4.42671
Bt.1136.1.S1_at	8.31847	8.38414	8.14037	8.45963	8.23838	8.10799
Bt.11361.1.S1_at	7.24089	7.17908	6.99111	7.28615	6.83907	7.15525
Bt.11362.1.A1_at	3.76581	3.75547	4.12766	4.45437	3.7938	4.11276
Bt.11363.1.S1_at	10.1969	10.4624	10.1985	10.3777	10.3258	10.4142
Bt.11365.1.A1_at	4.88022	4.74119	4.80167	4.84045	4.9347	4.77071
Bt.11366.1.S1_at	7.16517	7.55029	7.08305	7.16703	7.29631	6.87095
Bt.11368.1.A1_at	5.72319	5.42032	5.30534	5.38814	5.25136	5.40561
Bt.11369.1.A1_at	6.69574	6.47607	6.86472	7.19945	7.02026	6.77783
Bt.1137.1.S1_at	7.73433	7.88509	7.95565	7.83272	7.65693	8.159
Bt.11370.1.A1_at	10.1939	10.6972	9.66096	10.1921	10.3056	10.2586
Bt.11371.1.A1_at	3.7366	4.03589	4.13007	4.08737	4.35877	3.85312
Bt.11373.1.A1_at	3.26832	2.79433	3.25448	3.22705	3.10069	2.92441
Bt.11375.1.A1_at	5.62279	5.62475	5.76485	5.86973	5.7009	5.90742
Bt.11377.1.A1_at	9.38342	9.4674	9.4485	9.61934	9.14955	9.04099
Bt.11379.1.S1_at	8.24425	8.27891	8.06017	8.63962	8.41539	8.19735
Bt.11380.1.A1_at	5.54642	6.25724	5.40265	7.55845	6.72192	6.70113
Bt.11381.1.A1_at	4.39221	3.97548	4.16242	4.06264	4.16242	4.03898
Bt.11386.1.S1_at	7.53941	7.73158	7.56885	7.87203	7.85452	7.5507
Bt.11386.2.S1_at	6.90817	6.38637	6.38078	6.38596	7.08148	6.89735
Bt.11386.3.S1_at	3.8681	4.34205	3.64941	3.66494	4.49916	4.34778
Bt.11389.1.S1_a_at	11.3578	11.3872	11.6745	11.509	11.1978	11.7204
Bt.11389.1.S1_at	12.1481	12.225	12.6962	12.3904	12.3552	12.3194
Bt.11389.2.S1_at	7.3947	7.73115	6.69007	7.51009	7.83576	7.53796
Bt.11390.1.A1_at	6.3477	5.56473	5.68642	5.66284	5.8635	5.67514
Bt.11394.1.S1_at	7.95552	7.71547	8.70906	7.51616	7.14561	7.67592
Bt.11395.1.A1_at	9.55764	9.44407	9.71948	9.54108	9.25474	9.59639
Bt.11397.1.A1_at	3.26909	2.84575	3.22608	3.17314	3.25409	3.22533
Bt.11398.1.A1_at	5.29251	5.30447	5.46479	5.29079	5.56202	5.37969
Bt.114.1.S1_at	5.2866	4.78153	4.63853	4.89875	4.90153	4.62672
Bt.1140.1.S1_at	9.01978	9.25413	8.66346	9.24714	9.14989	9.08875
Bt.11402.1.A1_at	8.77358	8.40311	8.86982	9.4892	8.95943	8.72091
Bt.11403.1.A1_at	6.11106	5.62683	5.73636	5.67904	6.13582	5.95874
Bt.11406.1.A1_at	7.9216	7.73543	7.58961	7.88492	7.40507	7.58742
Bt.11406.2.S1_at	6.64192	7.08166	6.55325	6.78006	7.25765	7.14479
Bt.11408.1.A1_at	2.98559	3.11731	3.75148	3.40759	2.97634	3.16497
Bt.11409.1.A1_a_at	8.92578	8.78068	8.94923	9.11022	8.88319	8.67406
Bt.11410.1.A1_at	5.74417	5.41434	5.58232	5.52034	5.77011	5.70813
Bt.11411.1.S1_at	9.02678	9.02872	9.16716	8.88139	8.80251	8.60258
Bt.11413.1.S1_at	8.48279	8.39434	8.78556	8.2824	7.97846	7.94594
Bt.11415.1.A1_at	7.4489	7.33443	7.21246	7.91064	6.95028	6.91497
Bt.11416.1.A1_at	4.20455	4.36972	4.26151	4.16963	4.24492	4.26151
Bt.11417.1.A1_at	4.31106	3.86665	4.08225	3.68879	3.58099	3.46904
Bt.11417.2.S1_at	3.15044	3.19678	3.75148	2.98583	3.08476	3.06762
Bt.11418.1.S1_at	8.89887	8.98422	9.05304	8.50768	8.7625	8.46112
Bt.1142.1.S1_at	6.53926	6.85205	6.57388	6.71314	6.28991	6.17675
Bt.11420.1.A1_at	7.03253	6.66538	7.17341	6.74293	6.58812	6.39503
Bt.11421.1.A1_at	2.80409	2.72592	2.6771	2.80611	2.72592	2.76632
Bt.11422.1.A1_at	8.09079	7.83214	7.60285	7.97698	8.02603	8.02777
Bt.11424.1.S1_at	12.4249	12.6101	12.4501	12.3788	12.3593	12.3935
Bt.11427.1.A1_at	6.30424	6.56968	6.85822	8.14893	7.41116	7.55013
Bt.11428.1.A1_at	6.23448	5.60642	5.31498	6.27481	5.2263	5.80846
Bt.1143.1.S1_at	8.7759	9.33396	9.53813	8.73222	9.11873	8.73222
Bt.11430.1.S1_at	11.0422	11.1137	10.9236	11.1855	10.9409	10.972
Bt.11432.1.A1_at	7.85056	7.65178	7.81817	7.83777	7.60448	8.00763
Bt.11433.1.A1_at	10.4345	10.4971	10.6088	10.9675	10.5953	10.6793
Bt.11435.1.A1_at	2.79941	2.79219	2.70605	2.82704	2.95816	2.73736
Bt.11436.1.A1_at	8.37654	8.74985	8.13792	9.46572	9.25936	8.77037
Bt.11437.1.A1_at	10.1681	10.3697	9.73695	10.3557	10.3636	10.393
Bt.11438.1.S1_at	3.78442	3.68472	3.65592	3.58371	3.94619	3.80092
Bt.1144.1.A1_at	7.79678	7.79564	8.08817	7.32079	7.25266	6.67694
Bt.1144.2.S1_at	6.60713	6.42081	6.50346	6.39399	6.80902	6.26548
Bt.11442.1.A1_at	5.19815	4.70937	5.13433	5.33986	5.32006	5.28463
Bt.11444.1.S1_at	7.1396	7.07547	7.19254	7.17568	7.18081	7.13039
Bt.11445.1.A1_at	8.6345	8.42394	8.33795	8.43393	8.01394	8.62935
Bt.11446.1.A1_at	8.55823	8.64656	7.93108	8.69806	8.33754	8.78871
Bt.11448.1.S1_at	13.2957	13.4161	13.4007	13.4064	13.4778	13.4763
Bt.11449.1.S1_at	8.03804	7.97366	7.86326	8.05303	7.85854	7.56465
Bt.1145.1.S1_at	9.88025	9.70927	9.51197	9.69397	9.36937	9.18849
Bt.11450.1.A1_at	4.08888	3.74635	4.29813	4.1606	4.39299	4.18351
Bt.11452.1.S1_at	9.50472	9.38617	9.61017	9.4539	8.89664	8.97077
Bt.11453.1.S1_at	6.53129	6.09221	6.45566	6.48103	6.48724	6.58978
Bt.11454.1.A1_at	3.04819	3.25956	3.06302	3.12433	3.02396	3.08939
Bt.11455.1.A1_at	3.32908	3.21386	3.4431	3.23365	3.58192	3.33667
Bt.11456.1.S1_at	7.96403	8.29152	7.89574	8.45599	8.37453	7.82047
Bt.11456.2.S1_at	5.58988	6.59332	5.34407	6.33896	6.92739	6.8475
Bt.11457.1.S1_at	9.75265	9.7254	9.44414	9.32068	9.00981	9.20399
Bt.11458.1.A1_at	8.26037	7.98644	8.1946	8.68648	8.38943	8.53386
Bt.11459.1.S1_at	7.23759	7.36189	7.29763	7.12568	7.12208	6.94041
Bt.11459.2.A1_at	5.45404	5.32528	5.44107	5.15203	5.40396	4.61431
Bt.11460.1.A1_at	9.87707	9.81485	9.94713	10.2845	9.63782	10.1122
Bt.11462.1.S1_at	9.5255	9.51597	9.84355	9.20925	9.15167	8.99092
Bt.11463.1.A1_at	3.99565	3.78384	3.88832	3.78873	4.19271	3.7938
Bt.11464.1.S1_at	7.74943	7.8955	8.33276	8.05976	7.64973	7.71624
Bt.11465.1.S1_at	10.1853	9.83707	10.0611	10.9293	10.8444	10.3802
Bt.11466.1.A1_at	10.7316	10.9349	10.8772	10.808	10.6556	10.6174
Bt.11468.1.S1_at	9.45452	9.21395	9.62547	9.52512	9.31268	9.20786
Bt.1147.1.S1_at	11.2956	11.2911	11.1405	11.1434	11.1473	10.9634
Bt.11470.1.A1_at	4.88299	5.56005	5.17704	5.83408	6.08644	6.93077
Bt.11471.1.A1_at	4.75779	4.3789	4.4112	4.70407	4.6967	4.51461
Bt.11472.1.A1_at	5.52318	5.15504	5.15184	5.29347	5.71868	5.94037
Bt.11474.1.A1_at	5.92038	5.94663	6.13773	7.12922	6.89414	6.90682
Bt.11475.1.A1_at	2.61731	2.69542	2.64922	3.91436	3.24849	3.91768
Bt.11476.1.S1_at	10.4618	10.5418	10.5188	10.4933	10.4957	10.494
Bt.11476.2.A1_at	5.31621	5.48498	5.19557	5.11449	5.39098	4.80068
Bt.11477.1.A1_at	8.12333	7.69461	7.63655	8.35616	7.63365	7.85275
Bt.11478.1.A1_at	6.75679	6.61815	6.74572	6.65698	7.14597	6.76825
Bt.11479.1.A1_at	7.2428	6.65399	7.21202	6.81691	6.92312	6.96256
Bt.1148.1.S1_at	10.3702	10.3949	10.5868	10.1673	10.0677	10.3294
Bt.11480.1.S1_at	5.34863	4.50484	3.86239	5.38081	4.89487	4.45312
Bt.11481.1.A1_at	5.24997	4.65134	5.18848	4.66694	4.48393	4.66694
Bt.11482.1.S1_at	7.09373	7.00825	7.1429	6.3836	6.09939	5.70789
Bt.11484.1.A1_at	7.03733	7.06177	6.89475	7.34424	7.07328	7.09687
Bt.11485.1.A1_at	9.16298	9.19232	9.48203	8.58582	8.65971	8.37646
Bt.11487.1.A1_at	8.51727	8.45834	8.88954	8.51894	8.3282	8.07165
Bt.11488.1.A1_at	6.55489	6.68064	6.1084	6.73011	6.4604	6.46193
Bt.11489.1.S1_at	5.79173	5.7343	5.70193	5.71559	5.55555	5.6812
Bt.11489.2.A1_at	4.11934	3.86841	4.01153	3.93883	3.60589	3.79574
Bt.11489.3.S1_at	3.83847	3.72118	4.24609	3.78872	3.98305	3.92243
Bt.11490.1.A1_at	6.85791	6.81168	6.99857	7.82672	7.47776	7.44694
Bt.11492.1.A1_at	9.98782	10.298	10.4708	10.8351	10.6277	10.2086
Bt.11493.1.S1_at	10.7552	10.5399	10.1198	10.1144	10.1724	10.0087
Bt.11496.1.S1_at	7.17697	7.41161	7.57061	7.77678	7.50039	7.22754
Bt.11497.1.A1_at	8.92034	8.64167	8.7286	8.79656	8.76508	8.57871
Bt.11499.1.A1_at	5.43908	5.60241	5.04131	6.50409	6.02	5.7986
Bt.115.1.S1_at	5.78846	5.39652	5.59417	6.17685	5.5782	6.06835
Bt.1150.1.S1_at	8.38489	8.05805	8.44374	8.62594	7.78047	8.0781
Bt.1150.2.S1_at	6.16628	6.24147	6.20619	6.89593	6.2102	6.72999
Bt.11500.1.A1_at	7.75868	7.74716	7.86465	7.89317	7.40083	7.22003
Bt.11502.1.A1_at	8.9766	8.9649	8.70042	9.01953	8.61552	8.33041
Bt.11503.1.S1_a_at	9.03078	9.07849	9.53668	9.42901	9.49465	9.10893
Bt.11505.1.A1_at	6.25323	6.00093	5.78719	5.73188	6.08945	5.98794
Bt.11505.2.S1_at	8.79523	8.70572	8.63451	8.9503	9.18405	8.98377
Bt.11505.3.S1_at	6.45352	6.2305	6.14925	6.2305	6.42701	6.12909
Bt.11506.1.A1_at	3.79967	3.80924	3.88721	3.49211	4.00972	3.49157
Bt.11508.1.S1_at	9.99834	9.80574	10.0212	9.90922	9.78738	9.68706
Bt.11509.1.S1_at	8.70503	8.81803	9.03341	8.97965	8.7851	8.83129
Bt.1151.1.S1_at	10.9517	10.4969	11.3262	10.4807	10.7461	11.0508
Bt.11510.1.A1_at	4.6044	3.43167	4.17785	4.20034	4.56214	4.23394
Bt.11511.1.A1_at	9.79088	9.93804	9.78088	9.95879	9.80467	9.912
Bt.11513.1.A1_at	6.16572	6.24599	6.34928	6.21215	6.19202	6.21215
Bt.11514.1.A1_at	5.34386	4.9108	5.13733	5.28508	5.43902	5.32401
Bt.11515.1.A1_at	3.77176	4.20636	3.63126	3.84107	3.88676	3.65697
Bt.11516.1.S1_at	10.9197	10.8013	11.2293	10.9895	10.783	10.9953
Bt.11518.1.A1_at	3.80786	3.41604	3.408	3.47798	3.91602	3.32458
Bt.11519.1.A1_at	3.48311	3.45918	3.46394	3.33306	3.57738	3.50652
Bt.1152.1.S1_at	10.3869	10.1764	9.86868	10.1611	9.75136	9.64527
Bt.11520.1.A1_at	7.23237	7.00398	7.14397	6.98559	7.39155	7.38575
Bt.11521.1.A1_at	8.3523	7.86735	8.00197	7.70393	7.39183	7.08957
Bt.11521.2.A1_a_at	9.52264	9.15255	8.79436	8.95389	8.59865	8.19187
Bt.11522.1.A1_at	3.24578	3.08593	2.99698	3.25915	3.02331	3.09534
Bt.11523.1.A1_at	4.42211	4.24715	4.25483	4.40524	4.90577	4.43253
Bt.11524.1.A1_at	8.57042	8.778	8.82768	9.1361	9.0824	8.90009
Bt.11525.1.S1_a_at	7.98688	8.21827	8.22131	8.29145	8.13394	8.49847
Bt.11525.2.A1_at	7.99318	8.07175	7.84022	8.28922	6.61008	7.62332
Bt.11525.3.S1_at	6.35827	6.60516	6.95219	6.83763	5.98096	6.14253
Bt.11526.1.A1_at	6.97282	6.80911	6.89796	6.93155	7.08283	6.89699
Bt.11526.2.S1_at	6.22651	6.02763	6.09846	6.33315	6.15759	6.13701
Bt.11527.1.A1_at	9.9554	9.9448	10.0835	10.4675	10.0402	9.94498
Bt.11529.1.A1_at	6.87009	6.45438	6.4579	6.53086	6.57309	6.64098
Bt.1153.1.S1_at	10.6206	10.5787	10.5004	10.2972	10.2118	10.2646
Bt.11530.1.A1_at	9.37973	9.39587	9.20483	9.40142	9.21218	9.16405
Bt.11531.1.A1_at	3.57929	3.72068	3.98457	3.44746	3.28032	3.63807
Bt.11532.1.A1_at	5.74081	5.16122	5.43008	5.22469	5.39331	5.34021
Bt.11533.1.A1_at	6.08386	5.60553	5.82983	5.7281	5.76124	6.03446
Bt.11534.1.A1_at	3.86086	3.66067	3.56553	3.64419	4.2403	4.03934
Bt.11536.1.A1_at	2.43978	2.47856	2.58643	2.45736	2.68169	2.5362
Bt.11538.1.A1_at	8.71021	9.82216	8.69637	10.1146	9.43308	9.52555
Bt.11539.1.A1_at	5.79896	5.43339	5.6288	5.72399	6.03723	5.90308
Bt.1154.1.S1_at	10.8957	11.0217	10.8287	10.8297	10.9095	11.0949
Bt.11541.1.A1_at	5.40013	5.26152	5.70474	5.01548	5.53914	5.65759
Bt.11541.2.S1_at	6.06347	5.82415	5.95442	5.69103	6.00165	5.5288
Bt.11542.1.A1_at	5.22688	4.58063	5.01225	4.78292	5.14192	4.98544
Bt.11543.1.A1_at	4.16938	4.08665	4.21007	4.11016	4.34881	4.22807
Bt.11544.1.A1_at	4.60614	4.65134	4.23209	4.45783	4.38188	4.39019
Bt.11545.1.A1_at	7.65698	7.02723	7.06945	7.06782	7.20269	7.2665
Bt.11546.1.S1_at	8.00124	7.95622	8.21957	8.1458	7.83912	7.7378
Bt.11547.1.A1_at	7.02382	6.64857	6.68602	6.68492	6.8474	6.73914
Bt.11548.1.A1_at	5.47273	5.31689	5.64727	5.4184	5.60745	5.60305
Bt.11550.1.A1_at	5.33461	5.187	5.21071	5.33684	5.37541	5.30194
Bt.11551.1.A1_at	6.17439	5.68825	5.84834	5.95038	5.98216	5.83087
Bt.11553.1.A1_at	4.77071	4.85049	4.76861	4.47394	4.53028	4.53342
Bt.11556.1.A1_at	3.46761	3.42455	3.66867	3.70113	3.75148	3.67655
Bt.11557.1.A1_at	3.47101	3.4264	3.50687	3.20227	3.43743	3.41627
Bt.11558.1.A1_at	5.62924	5.36994	5.57952	5.48301	5.64339	5.34388
Bt.11560.1.A1_at	3.24325	2.73725	3.01854	3.07627	2.67555	2.80119
Bt.11563.1.A1_at	3.69854	3.54272	3.85575	3.24793	3.42132	3.46798
Bt.11564.1.A1_at	7.41597	7.097	6.87952	6.70229	6.55979	6.74667
Bt.11568.1.A1_at	2.97408	2.68466	2.9543	2.78556	2.9512	2.97408
Bt.1157.1.S1_at	11.5811	11.2208	11.4397	11.1349	10.8224	10.9947
Bt.11570.1.A1_at	7.36507	7.19017	7.71992	7.90391	7.35153	6.91373
Bt.11571.1.A1_at	6.71287	6.33974	6.49176	6.41592	6.68553	6.3158
Bt.11573.1.A1_at	4.98853	4.5978	4.49592	4.58911	4.63804	4.91279
Bt.11574.1.A1_at	7.23835	6.91182	7.71477	7.07675	7.21403	6.99807
Bt.11576.1.S1_at	7.05729	6.83548	7.0162	7.02897	7.02324	6.66401
Bt.11577.1.A1_at	2.63253	2.5861	2.48996	2.65364	2.77249	2.53856
Bt.11578.1.A1_at	3.97916	3.44638	3.4997	3.82185	4.01726	3.48051
Bt.11579.1.A1_at	5.54858	5.41788	5.2422	5.11939	4.9737	4.9921
Bt.11580.1.S1_at	4.38056	3.97914	4.05064	3.91145	4.12549	4.0407
Bt.11581.1.S1_at	8.12788	8.57823	8.44435	6.33169	5.24125	6.3621
Bt.11582.1.A1_at	3.58167	3.26654	3.5444	3.3475	3.42786	3.42343
Bt.11584.1.A1_at	5.70413	5.58222	5.34735	5.54929	5.69229	5.44858
Bt.11585.1.A1_at	10.8652	10.9584	10.6602	11.304	10.8542	10.6248
Bt.11586.1.S1_at	8.22757	8.18209	7.56259	7.96416	7.39986	7.56799
Bt.11587.1.S1_at	6.06237	6.18282	6.48227	5.95072	5.89468	5.73409
Bt.11587.3.A1_a_at	8.36389	7.94591	8.38192	7.30131	6.44083	6.9828
Bt.11588.1.A1_at	7.67757	7.69678	7.882	7.82852	7.69221	7.62844
Bt.11589.1.A1_at	5.91068	5.63915	5.61428	5.45733	5.89468	5.49663
Bt.11590.1.A1_at	2.82839	2.71269	2.78653	2.6911	2.54687	2.5914
Bt.11591.1.A1_at	5.03719	4.77485	5.01491	4.85691	4.92364	4.83101
Bt.11593.1.S1_at	8.29608	8.14265	8.70558	8.78823	8.40101	8.04675
Bt.11594.1.A1_at	3.73413	3.52965	3.4674	3.41527	3.61635	3.45632
Bt.11597.1.S1_at	8.95656	8.89989	9.22463	8.96446	8.58348	8.66491
Bt.11598.2.S1_a_at	6.97934	7.23829	6.68174	6.74643	7.26985	7.04565
Bt.11599.1.S1_at	7.16798	7.41093	7.42901	7.48108	7.46629	7.52881
Bt.11599.2.S1_at	5.23189	5.3465	5.0709	4.65991	5.0709	5.24092
Bt.116.1.S1_at	7.592	7.67308	7.56384	7.07653	7.16373	7.1269
Bt.11600.1.A1_at	3.04505	2.72996	3.07627	3.03052	3.1052	2.91477
Bt.11601.1.A1_at	7.07351	6.74963	6.77297	6.39634	6.78233	6.84196
Bt.11604.1.A1_at	3.70798	3.79407	4.0586	3.91851	3.87189	3.71413
Bt.11605.1.S1_at	10.1318	10.5783	10.0887	10.0338	10.3767	10.4017
Bt.11606.1.A1_at	7.15873	6.8789	7.11715	7.05436	6.71967	6.56551
Bt.11606.2.S1_at	6.36991	6.6781	7.03702	6.74286	6.71709	6.48137
Bt.11609.1.A1_at	3.00895	2.97075	2.95901	2.86154	3.19876	3.19459
Bt.11610.1.A1_at	5.6419	5.08366	5.15671	5.27443	5.42993	5.48391
Bt.11611.1.A1_at	3.92185	4.01751	4.05567	3.82323	4.29486	4.0173
Bt.11612.1.A1_at	9.31882	8.74705	8.91686	9.33165	9.07767	9.27975
Bt.11613.1.A1_at	5.53457	5.47018	5.01342	5.35862	5.93454	5.14654
Bt.11614.1.A1_at	4.87585	4.36018	4.53885	4.42731	4.60758	4.70585
Bt.11615.1.A1_at	3.42132	3.43127	3.2679	3.12439	3.28683	3.11401
Bt.11616.1.A1_at	3.72406	4.06356	3.77053	3.76566	3.76263	3.70147
Bt.11617.1.A1_at	8.42264	8.44146	8.6564	8.46058	8.38674	8.30974
Bt.11618.1.A1_at	4.38885	4.28034	4.51648	4.30891	4.70434	4.4369
Bt.11619.1.A1_at	3.17321	2.97253	3.03063	3.29587	3.13089	3.14422
Bt.11620.1.A1_at	5.50583	5.04066	4.93304	5.14914	5.05104	5.01134
Bt.11622.1.A1_at	5.53048	5.39388	5.26831	5.37455	5.69883	5.46201
Bt.11623.1.A1_a_at	4.01966	4.11066	4.48605	4.42482	4.31435	4.06877
Bt.11624.1.A1_at	5.02511	4.69438	4.71173	4.67756	5.12904	4.87545
Bt.11625.1.S1_at	6.33519	7.0453	7.63031	6.97231	6.81803	6.99903
Bt.11627.1.A1_at	2.63843	2.67116	2.51114	2.69749	2.52409	2.54157
Bt.11628.1.A1_at	6.74802	6.58383	6.79294	6.88867	7.21206	7.18205
Bt.11629.1.A1_at	9.8659	9.86362	10.2537	9.9538	9.92872	9.72322
Bt.11630.1.A1_at	3.66103	3.37138	3.44925	3.58802	3.54043	3.17549
Bt.11631.1.A1_at	11.1461	10.9764	11.2259	11.492	11.1917	11.1934
Bt.11631.2.S1_at	8.4657	7.79092	8.79478	8.70823	8.38767	8.08436
Bt.11631.3.S1_at	7.81044	7.48913	7.0093	7.58788	7.39488	8.04123
Bt.11635.1.A1_at	5.64599	5.58397	5.37927	5.66078	5.46305	5.57723
Bt.11639.1.A1_at	4.91161	4.54573	5.14837	4.23928	4.57627	4.60651
Bt.1164.1.S1_at	7.3169	7.24312	6.9653	7.55856	7.66461	6.98522
Bt.11640.1.A1_at	5.29006	4.45142	4.60704	4.62953	4.48069	4.66764
Bt.11641.1.S1_at	8.98465	9.11228	8.27112	8.232	8.17042	7.89942
Bt.11642.1.A1_at	9.20819	9.08452	9.41185	8.86491	8.75581	8.559
Bt.11644.1.A1_at	3.45031	3.28536	3.21854	2.80618	3.47819	3.30012
Bt.11645.1.A1_at	3.74803	3.68571	3.8188	3.68799	3.76981	4.08712
Bt.11646.1.A1_at	5.66284	5.04131	5.39606	5.2513	5.52876	5.3496
Bt.11647.1.A1_at	10.0075	9.71865	10.813	10.1247	9.90431	9.89381
Bt.11649.1.A1_at	3.4389	3.06879	3.11424	3.18422	3.30657	3.26597
Bt.1165.1.S1_at	9.98573	9.84717	9.86808	10.0889	10.0049	9.66923
Bt.11650.1.A1_at	8.10683	7.34905	7.54608	7.59806	7.41148	7.86025
Bt.11651.1.A1_at	9.59595	9.73832	9.3635	9.28455	9.39398	9.5188
Bt.11652.1.A1_at	4.02599	3.84	3.93119	3.93988	4.38248	4.03447
Bt.11653.1.A1_at	3.22329	3.19519	3.35868	3.32777	3.33058	3.17499
Bt.11654.1.A1_at	6.95787	6.75077	6.77108	6.82628	6.69861	6.94845
Bt.11656.1.S1_at	8.5605	8.40834	8.77477	9.09433	9.07608	8.74795
Bt.11657.1.A1_at	6.7475	6.57298	6.78309	6.3453	6.71491	6.53599
Bt.11658.1.A1_at	3.13059	2.91573	3.24549	3.1866	3.29111	3.05544
Bt.11659.1.S1_at	8.95689	9.27305	8.70768	8.60184	8.68766	8.43202
Bt.11659.2.A1_at	9.87941	9.67071	9.14082	9.43062	9.13128	9.23892
Bt.1166.1.S1_at	8.44912	8.40653	8.39692	8.4045	8.43445	8.41664
Bt.11660.1.A1_at	7.89079	7.95028	7.69461	7.35741	7.52364	7.14983
Bt.11661.1.S1_at	11.3387	11.5371	11.4285	11.5687	11.4981	11.2395
Bt.11662.1.A1_at	8.53524	8.64945	8.23758	7.35176	6.69966	7.24392
Bt.11663.1.A1_at	5.67414	5.62159	5.6971	5.64649	6.32942	5.92036
Bt.11664.1.A1_at	4.06356	4.03306	3.94739	4.21995	4.0863	4.33222
Bt.11665.1.A1_at	2.86337	2.76605	2.72817	2.69793	2.84812	2.74832
Bt.11666.1.S1_at	9.22083	8.88185	9.14668	9.23575	9.32693	9.41296
Bt.11666.2.S1_at	6.77527	6.97494	7.60436	6.47501	6.10921	6.67299
Bt.11666.3.S1_a_at	6.45067	6.21582	6.34256	6.5928	6.75857	6.7248
Bt.11666.3.S1_at	6.49647	6.36918	6.0638	6.29883	6.59259	6.47349
Bt.11667.1.A1_at	10.4516	10.4376	10.333	10.5818	10.3412	10.4463
Bt.11667.2.A1_at	7.52637	7.27518	6.91516	7.20545	7.15695	7.09619
Bt.11668.1.S1_at	10.1096	9.94636	9.95847	10.1399	9.90616	9.57157
Bt.1167.1.S1_at	11.7088	11.6307	11.8359	11.8813	11.7084	11.6825
Bt.1167.2.S1_at	10.4346	10.3872	11.5499	10.7508	10.8119	10.9555
Bt.11671.1.A1_at	6.71042	6.37899	6.5767	6.70728	6.89391	6.6479
Bt.11674.1.A1_at	2.86419	2.77599	2.94653	2.88121	2.88659	2.65604
Bt.11675.1.A1_at	5.45289	5.39805	5.14483	5.51998	5.60969	5.38449
Bt.11676.1.A1_at	4.77835	4.95457	4.96796	4.94778	5.23131	4.8949
Bt.11677.1.S1_at	6.77251	7.15358	6.98238	8.75928	7.66599	7.17286
Bt.11678.1.A1_at	3.68652	3.6366	3.31153	3.76639	3.80481	3.92613
Bt.11679.1.S1_at	9.74937	9.99895	9.95381	9.91811	9.48054	9.87555
Bt.11681.1.A1_at	7.57099	7.75852	7.17782	7.30828	7.35694	7.43515
Bt.11683.1.A1_at	7.92853	7.90248	7.55865	8.17523	7.55984	7.75552
Bt.11684.1.A1_at	6.04487	5.74605	5.9221	6.14436	6.1227	6.21446
Bt.11686.1.A1_at	3.75357	3.56875	3.73822	3.52808	4.24035	3.62946
Bt.11687.1.S1_a_at	4.85914	5.33318	5.26764	5.45356	4.87414	4.92462
Bt.11687.1.S1_at	5.01268	4.97244	5.1361	4.61871	4.85195	5.10579
Bt.11687.2.S1_at	5.86206	5.79408	5.79408	5.72611	5.78799	5.81889
Bt.11687.3.A1_at	3.41778	3.19519	3.60711	3.51957	3.44373	3.42541
Bt.11688.1.A1_at	6.76438	6.5056	6.24738	6.47055	6.64878	6.92559
Bt.11689.1.A1_at	3.56799	3.41912	3.52114	3.64575	3.67804	3.59322
Bt.1169.1.S1_at	10.794	10.7061	10.7814	11.1058	10.8144	10.8625
Bt.11690.1.A1_at	2.96374	2.75003	2.79599	2.97894	3.07721	2.86419
Bt.11692.1.A1_at	3.55736	3.14724	3.69421	3.41739	3.47124	3.63643
Bt.11694.1.A1_at	8.46933	8.74934	8.57719	8.32895	8.70335	8.86738
Bt.11696.1.A1_at	6.9483	7.38277	6.89223	7.53134	6.44454	6.63749
Bt.11696.2.S1_at	5.77249	6.0192	6.46506	6.50715	6.20895	5.9528
Bt.11697.1.A1_at	3.92048	3.96348	3.99862	4.05094	4.04005	3.70026
Bt.11699.1.A1_at	3.58851	3.66235	3.42751	3.46438	3.29188	3.36674
Bt.117.1.S1_at	5.92762	6.50544	6.08767	5.5054	6.38629	6.62075
Bt.11702.1.A1_at	5.39715	5.19368	5.04131	5.51562	5.30021	5.36372
Bt.11702.2.S1_at	6.47834	6.28221	6.3152	6.46987	6.41538	6.27662
Bt.11703.1.A1_at	3.5017	3.39623	3.54084	3.46204	3.71222	3.3533
Bt.11704.1.S1_at	8.33667	8.68533	8.02677	8.4908	8.66896	8.50654
Bt.11705.1.A1_at	5.72905	5.76887	5.89669	5.71333	5.91725	5.74469
Bt.11706.1.A1_at	9.62973	9.33743	9.33858	9.50763	9.34988	9.4965
Bt.11707.1.A1_at	3.83694	3.5568	3.54088	3.78442	3.78747	3.42513
Bt.11708.1.A1_at	5.38161	5.21956	5.30119	5.07724	5.306	5.19018
Bt.1171.1.S1_at	6.97147	6.82847	7.09072	7.10829	6.89778	7.00454
Bt.11710.1.S1_at	10.0248	9.82022	9.99218	9.67102	9.4963	9.58571
Bt.11711.1.A1_at	7.28578	6.14086	7.99495	6.99829	6.43324	6.70133
Bt.11714.1.S1_at	9.69503	9.52143	9.75357	9.94344	9.42113	9.5193
Bt.11715.1.A1_at	4.16705	4.165	4.56264	4.40255	4.42318	4.96979
Bt.11716.1.A1_at	3.48312	3.38739	3.29307	3.22772	3.42891	3.40505
Bt.11717.1.S1_s_at	9.01154	8.85255	8.7978	8.80414	8.67535	8.55201
Bt.11718.1.A1_at	5.58054	5.37592	5.58382	5.41205	5.47502	5.37696
Bt.11721.1.A1_at	7.24014	6.96605	7.33086	7.80429	7.18857	7.03463
Bt.11722.1.A1_at	2.49246	2.64922	2.66828	2.96846	2.70203	2.58347
Bt.11723.1.A1_at	2.65785	2.56764	2.54572	2.61542	2.8289	2.68008
Bt.11724.1.A1_at	4.67791	4.40828	4.49095	4.35159	4.6424	4.77479
Bt.11725.1.A1_at	8.22116	7.91584	7.91365	8.58683	8.26285	7.7906
Bt.11727.1.S1_at	6.83231	6.75481	6.78346	6.79027	6.71988	6.58237
Bt.11729.1.A1_at	3.30946	2.96457	3.15521	3.41543	3.37968	3.1725
Bt.11730.1.A1_at	6.4436	6.36378	5.87252	6.48744	6.43209	6.46479
Bt.11731.1.S1_at	10.3979	10.5611	10.7534	10.8687	10.6857	10.837
Bt.11733.1.S1_at	6.24613	5.63722	5.84007	5.88266	6.06328	6.15496
Bt.11734.1.A1_at	4.25569	4.08024	4.0992	4.02963	4.00247	4.12231
Bt.11736.1.A1_at	4.93035	4.58205	4.45991	4.70518	4.88325	5.18407
Bt.11739.1.S1_a_at	8.67843	7.99427	8.45667	8.18565	7.89291	8.29306
Bt.11739.2.A1_a_at	7.90964	7.39537	7.73752	7.57397	7.58557	7.63781
Bt.1174.1.S1_at	7.39961	8.21277	8.07998	7.91538	8.40847	7.93776
Bt.1174.2.A1_at	9.6156	9.76902	9.75658	9.83019	10.2284	9.95525
Bt.11740.1.A1_at	6.83199	6.57786	6.61404	6.76714	6.63126	6.49481
Bt.11744.1.A1_at	2.79941	2.87725	3.025	3.00221	3.07201	2.87023
Bt.11745.1.S1_at	9.23612	8.92733	9.19272	8.95811	8.58224	8.60854
Bt.11748.1.A1_at	8.05303	8.38862	7.98286	8.37746	8.38981	8.21934
Bt.11748.2.S1_a_at	6.47367	7.02217	6.34682	6.86302	7.26604	7.25202
Bt.11749.1.A1_at	3.24991	3.19295	3.08625	3.13718	3.27224	2.98862
Bt.1175.1.S1_at	8.5013	8.24219	8.30496	8.46622	7.91643	8.12512
Bt.11750.1.A1_at	6.71432	6.40635	6.85888	6.54297	6.58318	6.55235
Bt.11751.1.A1_at	7.55543	7.18189	7.4127	6.84123	6.25516	6.27198
Bt.11752.1.A1_at	5.33743	4.72161	5.12002	5.06923	5.14229	5.11922
Bt.11753.1.A1_at	5.93862	5.72305	5.61032	5.44935	5.89943	5.33577
Bt.11756.1.A1_at	4.94552	4.70788	4.73611	4.632	4.75394	4.47565
Bt.11757.1.A1_at	7.13884	6.56252	6.99115	6.97457	7.02986	6.90166
Bt.11758.1.A1_at	3.6002	3.42288	3.5387	3.5139	3.62527	3.53226
Bt.11759.1.A1_at	5.14616	5.03494	4.93646	5.08929	5.07827	4.94045
Bt.1176.1.A1_at	8.42292	8.32301	8.2969	8.46169	8.36913	7.99378
Bt.11760.1.A1_at	2.92342	2.70845	2.92729	2.56411	2.83418	2.74283
Bt.11761.1.A1_at	2.61782	2.90384	2.88888	2.89668	2.58905	2.86124
Bt.11763.1.S1_at	6.45515	6.52728	6.64021	7.18164	7.00022	6.76423
Bt.11763.2.S1_at	5.90016	6.01467	5.88477	6.24962	6.6075	6.19083
Bt.11765.1.A1_at	6.20823	5.70796	6.15118	5.83213	6.14263	6.11567
Bt.11766.1.A1_at	6.10238	5.81057	5.63514	6.21689	6.08823	6.0294
Bt.11768.1.A1_at	4.90212	4.71042	4.58768	4.73217	4.64958	4.58043
Bt.11769.1.A1_at	6.39303	6.49649	6.39506	6.78419	6.4658	6.53993
Bt.11769.2.S1_at	5.63764	5.93138	5.73231	5.82433	6.08964	5.86727
Bt.11770.1.S1_a_at	10.1009	10.2102	9.96742	9.89481	9.92801	9.75517
Bt.11770.1.S1_at	8.56112	8.56328	8.90565	8.35344	8.29928	8.4298
Bt.11772.1.A1_at	9.80655	9.83551	9.91288	9.3003	9.76749	9.5719
Bt.11772.2.S1_at	8.49478	8.31154	8.42014	7.83052	7.94615	7.98068
Bt.11778.1.A1_at	9.36805	8.5977	9.20406	9.24781	8.60311	8.14627
Bt.11778.2.S1_at	5.46007	5.13985	6.05877	6.09105	5.74126	5.46973
Bt.1178.1.S1_a_at	7.29915	7.28537	6.87033	6.58486	6.47033	6.23916
Bt.1178.1.S1_at	6.71122	6.75085	6.48562	6.12105	5.44923	5.84425
Bt.1179.1.S1_at	5.83874	5.66463	5.4251	5.56278	5.89103	5.89132
Bt.11791.1.A1_at	9.29547	9.15222	8.90828	9.05	8.77067	8.79468
Bt.11791.2.S1_at	9.40748	9.26935	9.61969	9.44051	9.29154	9.18906
Bt.11793.1.A1_at	8.82301	8.99048	8.92429	9.04714	8.52672	8.90808
Bt.11793.2.S1_at	7.9529	8.32117	8.17297	8.22618	8.38261	8.09117
Bt.11794.1.S1_at	11.3455	11.2384	11.1966	11.0839	10.9856	11.1162
Bt.11797.1.S1_at	6.13322	6.0377	6.45133	6.40913	5.79781	6.04863
Bt.11797.2.S1_at	5.92358	6.30641	6.16408	6.06763	6.21395	6.22422
Bt.11797.3.A1_at	3.69493	3.40906	4.36927	3.46258	3.91031	4.06345
Bt.11798.1.S1_at	9.38077	9.16243	9.2977	9.9836	9.7171	9.5294
Bt.11798.2.S1_at	5.33733	4.43847	7.07497	5.83512	4.84652	5.78185
Bt.1180.1.A1_at	6.2585	6.35964	6.7201	6.42983	6.17284	6.01607
Bt.1180.2.A1_at	3.92191	4.55278	4.42264	4.13328	4.2383	4.29889
Bt.11802.1.S1_at	9.7026	9.12272	9.28103	9.25043	9.25609	9.39931
Bt.11804.1.S1_at	6.35571	6.05924	6.42528	6.71231	6.46778	6.48484
Bt.11807.1.S1_at	7.43808	7.25847	8.86451	7.64502	7.78607	7.75941
Bt.11808.1.S1_at	10.3032	10.121	10.0441	10.315	10.825	11.1569
Bt.1181.1.S1_at	6.22287	6.0917	6.67656	6.03874	5.81577	5.68347
Bt.1181.2.S1_at	5.92812	5.78275	5.9263	5.74552	5.88701	5.98284
Bt.11816.1.S1_a_at	8.76008	8.18528	8.17813	8.63341	7.87716	8.07001
Bt.11816.1.S1_at	7.25861	7.3382	7.62449	7.43261	6.99617	7.13248
Bt.11816.2.S1_at	7.15307	6.26042	6.5409	6.93782	6.44056	5.93086
Bt.11826.1.S1_at	10.067	10.0669	9.75318	10.2344	9.94937	9.94035
Bt.1183.1.A1_at	6.41154	6.38633	6.41184	6.22554	6.3796	6.6111
Bt.11832.1.S1_at	4.24704	4.44436	4.2961	4.12868	3.60458	4.34248
Bt.11832.2.A1_at	5.31817	6.65872	4.44599	5.55453	6.97339	7.43663
Bt.1184.1.S1_at	7.2551	7.06152	7.23622	7.18888	7.13931	7.00745
Bt.11847.1.A1_at	5.81833	5.24519	5.32548	6.54224	5.47685	5.40176
Bt.1185.1.A1_at	7.43674	7.89773	6.47501	6.88867	6.80298	7.04797
Bt.1185.2.S1_at	6.11085	6.47849	5.78382	5.44763	5.88681	5.87433
Bt.11853.1.S1_at	5.42218	5.20323	5.20323	5.02866	5.59022	5.20323
Bt.11855.1.S1_at	10.1822	10.1825	9.90219	9.73436	9.78274	9.80353
Bt.11856.1.S1_at	5.67731	6.02831	5.92306	5.88882	5.8075	5.89666
Bt.11857.1.A1_at	14.0102	14.0878	14.1395	14.0847	14.1338	14.2528
Bt.11864.1.A1_at	6.84554	7.3729	5.66158	6.07501	7.45304	7.09776
Bt.11865.1.A1_at	8.95394	8.74171	9.46457	9.16446	8.88925	9.20766
Bt.11869.1.S1_at	8.83511	9.07876	8.66844	8.7119	8.77806	8.76153
Bt.1187.1.S1_at	7.6132	7.45235	7.88297	7.64804	8.15076	7.94486
Bt.11871.1.S1_at	5.98428	5.45523	6.09636	5.73597	6.06237	5.83696
Bt.11871.2.S1_at	6.37578	6.00491	6.12717	6.04424	6.30574	6.1533
Bt.11873.1.A1_at	7.56661	6.74564	7.71708	7.75108	7.24237	7.5798
Bt.11873.2.S1_at	6.81498	7.01479	7.82006	7.12966	7.23135	7.24069
Bt.11875.1.S1_at	5.55128	5.90251	6.03074	5.83714	6.01241	6.00731
Bt.11885.1.S1_a_at	7.23382	6.85531	8.01144	7.12047	6.97726	7.23338
Bt.1189.1.S1_at	7.45035	7.53425	7.54499	7.77687	7.6145	7.5523
Bt.1190.1.A1_at	6.59086	6.07066	6.93853	6.37256	5.95345	5.72541
Bt.1190.2.S1_at	4.2408	4.07405	3.79142	4.15303	3.92273	3.93278
Bt.11902.1.S1_at	10.564	10.8243	10.8105	10.8908	10.934	10.7304
Bt.11902.2.S1_at	8.30725	8.73477	9.46385	8.96288	8.80859	8.72578
Bt.11902.3.A1_at	9.70935	9.76218	9.57212	9.91076	10.0674	10.0435
Bt.11904.1.S1_at	5.42082	5.06431	4.921	4.79599	4.96166	4.49182
Bt.11907.1.A1_at	7.81399	7.88284	7.73285	8.19104	7.96289	7.80068
Bt.11908.1.S1_at	9.07052	8.98429	9.06888	9.25011	9.09615	9.31626
Bt.11909.1.A1_at	11.2817	11.4547	11.2501	11.046	11.101	11.027
Bt.11910.1.S1_at	12.0841	11.933	12.3418	12.1968	11.8567	12.4493
Bt.11911.1.S1_at	10.6573	10.6948	10.8016	10.9686	10.9125	10.8185
Bt.11911.2.A1_at	4.07017	3.51204	3.50812	3.60442	3.81095	3.73633
Bt.11914.1.A1_at	7.75496	7.99916	7.86917	7.63369	7.3422	7.50059
Bt.11916.1.S1_at	8.60756	8.39596	8.39156	8.41007	8.59539	8.47132
Bt.11917.1.S1_at	7.73467	7.94913	8.02068	8.21269	8.14696	8.23039
Bt.11918.1.A1_at	6.03728	5.48382	6.17071	7.14597	5.95504	6.19018
Bt.11920.1.A1_at	7.64765	7.42481	6.96362	7.66756	7.89187	7.60641
Bt.11922.1.A1_at	3.574	3.21077	3.1688	3.16198	3.35868	3.47076
Bt.11924.1.S1_at	9.73855	9.52064	9.72227	9.94397	9.76053	9.65322
Bt.11925.1.A1_at	10.0091	9.91271	9.52202	10.0749	9.73136	9.76583
Bt.11925.2.S1_a_at	8.10157	8.20232	7.73573	7.96819	7.67409	7.65823
Bt.11926.1.A1_at	7.12315	7.13843	6.71645	6.9483	6.93138	6.81337
Bt.11926.2.S1_at	8.64323	8.42134	8.81697	8.30041	8.43432	8.63948
Bt.11927.1.A1_at	3.89989	3.79353	3.64817	3.50062	3.66596	3.45793
Bt.11928.1.A1_at	4.74281	5.24548	4.81901	4.58167	4.71461	4.45696
Bt.11929.1.A1_at	6.38515	6.67252	6.58056	6.48041	6.08734	6.15228
Bt.11929.2.A1_at	6.19564	5.63372	6.50783	6.38215	6.51059	6.55194
Bt.1193.1.S1_at	12.1686	11.931	12.4142	12.0265	11.9792	12.1129
Bt.11930.1.S1_at	7.89738	7.89158	7.99267	7.71231	7.41091	7.53582
Bt.11931.1.A1_at	7.29003	6.99617	7.10237	7.07675	7.19306	7.15177
Bt.11932.1.S1_at	10.6066	10.4756	10.3601	10.3975	10.2079	9.99387
Bt.11932.2.A1_at	4.50267	4.08447	4.27591	3.9546	4.50096	4.21196
Bt.11933.1.S1_at	8.62862	8.39133	9.04089	8.60271	8.49404	8.64289
Bt.11934.1.S1_at	8.75065	8.50202	9.00031	8.61908	7.86478	8.22985
Bt.11936.1.S1_a_at	10.4545	10.1786	10.5541	9.81356	9.57453	9.60086
Bt.11936.1.S1_at	10.7534	10.4456	10.5388	10.1016	9.79043	9.97654
Bt.11937.1.S1_at	6.93462	6.74183	6.8387	6.86833	6.68848	6.6112
Bt.11938.1.A1_at	8.44236	8.274	8.68425	8.63736	8.31648	8.21816
Bt.11938.2.S1_at	7.84298	7.56405	8.43966	7.99966	7.67023	7.69899
Bt.11939.1.S1_at	8.18273	8.16143	8.64383	8.78199	8.45393	8.41429
Bt.1194.1.S1_at	7.88211	7.41795	8.09694	7.84626	7.43695	7.65467
Bt.11941.1.A1_at	5.46301	6.25902	5.53312	5.6701	6.37732	5.85908
Bt.11942.1.S1_at	10.013	10.4311	9.72335	10.3142	10.2746	10.2206
Bt.11943.1.S1_at	8.16018	8.34264	8.4948	8.22138	7.97567	7.98027
Bt.11945.1.S1_a_at	6.43894	6.66738	6.25062	6.5974	6.74108	6.59575
Bt.11945.2.A1_at	8.21122	8.1626	7.99847	8.02592	8.10469	7.63972
Bt.11946.1.S1_at	6.58508	6.73502	7.03702	5.97923	6.0825	6.38462
Bt.11947.1.S1_at	7.3645	7.38761	7.29891	7.20503	7.51839	7.39548
Bt.11951.1.A1_at	8.42721	8.23422	8.31614	8.169	7.81509	7.95119
Bt.11954.1.S1_at	8.65879	9.39699	7.80977	9.31834	10.063	10.0674
Bt.11955.1.S1_at	11.0264	11.1801	11.3414	11.1251	11.0006	11.0341
Bt.11957.1.S1_at	8.84821	9.40089	9.07405	8.78581	9.4177	9.33332
Bt.1196.1.A1_at	8.32005	7.20719	7.78849	7.04764	6.50523	6.89476
Bt.11965.1.S1_at	9.43713	9.43366	8.8327	9.67075	9.42613	9.16635
Bt.11966.1.A1_at	9.6971	9.77065	9.72535	9.5883	9.32329	9.43655
Bt.1197.1.A1_at	9.60707	9.39985	9.76244	9.93813	9.47207	9.40747
Bt.11974.1.S1_at	8.59663	8.44295	8.1922	9.4509	8.61885	8.22417
Bt.11975.1.S1_at	3.36362	3.46224	3.58953	3.28838	3.21116	3.27426
Bt.11979.1.S1_at	6.09098	6.22223	6.23635	6.32015	6.49264	6.19842
Bt.11983.1.S1_at	6.62238	7.55699	7.32773	7.25441	7.6732	7.65991
Bt.11984.1.S1_at	6.86107	6.55943	7.18339	6.47501	6.44197	5.9784
Bt.11984.2.S1_at	6.57315	6.50671	6.79735	6.12772	6.44048	6.08511
Bt.1199.1.S1_at	10.139	10.1564	10.1917	9.73773	9.4744	9.63846
Bt.11990.1.S1_at	9.16431	9.46737	9.21251	9.23718	9.32077	9.09582
Bt.11993.1.S1_at	10.4102	10.4963	10.3246	11.0148	11.0907	10.6684
Bt.11996.1.S1_at	3.9248	3.12673	3.14311	3.3268	3.51922	3.28836
Bt.11998.1.S1_at	6.92665	6.63874	6.56386	6.06276	5.96052	5.63925
Bt.12.1.S1_at	3.50751	3.66482	3.50751	3.39204	3.5273	3.52142
Bt.120.1.S1_at	6.79528	8.41219	8.89721	6.82931	8.58756	9.21754
Bt.120.2.S1_at	8.50822	8.83711	8.72782	9.343	9.75265	10.0707
Bt.1200.2.A1_a_at	8.26755	8.32092	8.32653	8.20699	8.06634	7.58449
Bt.12000.1.S1_at	6.53129	6.73067	6.22372	5.99677	5.99005	5.48678
Bt.12001.2.S1_at	6.40494	6.624	7.18186	6.91621	6.65943	7.52991
Bt.12001.3.A1_at	8.0812	7.82446	8.24128	8.3143	7.75172	8.62523
Bt.12005.1.S1_at	8.49098	8.16536	8.31341	8.32151	7.59704	7.82265
Bt.1201.1.A1_at	3.67091	3.4073	3.54076	3.36298	3.81486	3.69178
Bt.12010.1.S1_at	10.3732	10.3026	10.7446	9.73215	9.93253	10.2173
Bt.12010.2.S1_at	7.18425	7.34936	7.98152	7.3095	7.40017	7.05248
Bt.1202.1.S1_at	9.12812	9.03411	8.99739	9.05588	8.88054	8.90617
Bt.12024.1.S1_at	7.79762	7.60916	8.23982	7.76154	7.67322	7.61956
Bt.12030.1.S1_at	11.174	11.2015	11.3346	11.3689	11.4349	11.6246
Bt.12030.2.S1_at	8.81668	9.3229	8.68708	8.37704	9.48434	9.62624
Bt.12032.1.S1_at	8.72784	9.06014	8.7475	8.95757	9.15775	8.81136
Bt.12033.1.S1_at	8.71994	7.97055	7.50207	9.42092	8.81254	8.83525
Bt.12034.1.A1_at	7.75651	7.80745	8.159	8.3197	8.40646	8.49747
Bt.12035.1.S1_at	9.49338	9.80199	9.31194	8.95774	8.69015	9.1749
Bt.12039.1.S1_at	9.10871	9.08745	9.12109	9.57298	9.49191	9.03067
Bt.12043.1.S1_at	8.98873	9.15146	9.22856	9.30365	9.01119	9.36587
Bt.12046.1.S1_at	9.41622	9.33892	9.57266	9.58178	9.21948	9.59567
Bt.12046.2.A1_at	8.46867	8.42638	8.49253	8.6983	8.41147	8.75114
Bt.12047.1.S1_at	10.1931	10.2743	10.2115	9.46298	10.3723	9.71452
Bt.12048.1.S1_at	11.7391	11.6161	11.5899	12.2778	11.8789	12.329
Bt.1205.1.A1_at	9.55587	9.50648	9.27106	9.73707	9.20838	8.95054
Bt.1205.2.S1_at	7.30728	7.52689	7.99551	7.31513	7.12937	6.7638
Bt.12052.1.S1_at	8.77871	8.51166	8.51921	8.36087	8.35087	8.52082
Bt.12054.1.S1_at	8.46163	8.23809	8.38401	8.23192	7.73145	7.45665
Bt.12054.2.S1_at	7.6656	7.62503	7.65344	7.31409	6.70095	6.93259
Bt.12054.3.S1_at	8.77037	8.61162	8.72108	8.24481	7.74128	8.49209
Bt.12057.1.S1_at	4.38116	4.38898	4.40836	4.81374	4.39766	4.48189
Bt.12058.1.A1_at	9.64841	9.56933	9.89189	10.046	10.1346	10.2292
Bt.1206.1.S1_at	8.13861	8.03231	8.12839	7.81356	7.72288	7.68045
Bt.12063.1.S1_at	8.07589	7.84731	8.20918	7.63288	7.24236	7.83774
Bt.12065.1.S1_at	6.54871	6.0666	6.38933	6.16143	6.50724	6.26695
Bt.12066.1.S1_at	9.7831	9.77928	9.74366	9.89845	9.56095	9.52735
Bt.12067.1.S1_at	6.68086	6.30039	6.95972	6.62739	6.33814	6.58513
Bt.1207.1.S1_a_at	6.43211	6.61626	7.0223	5.8704	6.0719	6.1939
Bt.1207.1.S1_at	8.02656	7.9491	7.87525	7.55097	7.654	7.75085
Bt.1207.2.S1_at	7.59568	7.28299	7.46266	7.36787	7.58277	7.66561
Bt.1207.3.A1_at	6.13398	5.85328	6.14237	5.8392	6.44181	5.96949
Bt.12071.1.S1_at	8.97153	8.78043	8.90878	8.84935	8.76653	8.53419
Bt.12071.2.S1_at	7.56941	7.62079	7.41708	7.47433	7.62638	7.37002
Bt.12076.1.A1_at	6.99634	7.94443	7.87046	7.37354	7.40827	8.15243
Bt.12078.1.A1_at	5.3238	4.76457	4.99285	4.90068	5.09432	4.87003
Bt.12080.1.S1_at	10.877	10.9865	10.9099	10.7581	10.5681	10.5491
Bt.12080.2.S1_at	6.72853	6.89878	7.30191	6.54307	6.82789	6.76446
Bt.12081.1.S1_at	8.06218	8.37321	8.17558	8.63747	8.4334	8.36167
Bt.12083.1.S1_s_at	4.11697	4.09398	4.14238	4.15303	4.42955	4.31279
Bt.12083.2.S1_at	4.88071	4.32714	4.67146	4.81205	4.969	5.10102
Bt.12086.1.S1_at	2.95769	2.83101	3.10561	3.22455	3.26433	2.9652
Bt.12087.1.A1_at	5.48612	6.18971	5.40824	5.64253	5.40824	5.82149
Bt.12088.1.S1_at	9.42207	9.37621	9.33797	9.6246	9.36325	8.99624
Bt.1209.1.S1_at	10.2265	10.7429	9.94336	9.86319	10.1346	10.1809
Bt.12094.1.S1_at	8.2958	8.1874	8.24143	7.89276	8.27223	8.28677
Bt.12094.2.S1_at	5.85407	7.28092	6.45467	5.62425	6.68796	6.49162
Bt.12096.1.S1_at	9.08939	9.04176	9.57299	8.99848	8.73213	8.82859
Bt.12099.1.A1_at	9.83854	9.9952	9.65575	9.87351	9.82395	9.79157
Bt.121.1.S1_at	4.96284	5.33105	4.97215	5.04757	4.97752	4.60654
Bt.12105.1.A1_at	6.33399	5.90849	6.15331	5.68876	5.99532	5.97478
Bt.12108.1.S1_at	10.1626	10.1134	9.79113	9.96953	9.91213	9.70677
Bt.12110.1.S1_at	7.09962	7.23819	7.09382	7.73828	7.70921	7.22769
Bt.12110.2.A1_at	7.36481	7.52429	7.19306	7.676	7.81431	7.1541
Bt.12110.3.S1_at	3.50388	3.37785	3.23532	3.51407	3.35921	3.44602
Bt.12111.1.S1_at	8.84917	8.90938	8.94534	9.08309	8.8946	8.49159
Bt.12112.1.S1_at	10.4037	10.4529	10.3891	10.5353	10.0701	10.2869
Bt.12113.1.S1_at	4.97271	4.72129	5.43167	5.35564	5.53782	5.56363
Bt.12116.1.S1_at	5.05685	5.67833	5.45858	5.29523	5.95672	5.83073
Bt.12118.1.A1_at	5.2557	4.90989	4.96073	4.85908	5.06141	4.97082
Bt.12126.1.S1_at	9.46708	9.34075	9.4212	9.80166	9.42663	9.48582
Bt.1213.1.S1_at	9.79266	9.74252	9.6538	9.83665	9.24685	9.63168
Bt.12135.1.S1_at	6.41153	6.20976	6.60943	6.45226	6.48753	6.40507
Bt.12136.1.S1_at	5.73724	5.89039	5.3357	5.44454	6.58107	5.9298
Bt.12138.1.S1_at	8.26981	8.1181	8.00787	8.0943	8.04864	7.86491
Bt.12139.1.S1_at	7.60149	7.78086	7.59986	7.43274	7.5217	7.64605
Bt.12139.2.S1_a_at	7.60987	7.56149	7.39537	7.56066	7.72084	7.98441
Bt.12139.2.S1_at	6.75032	7.17733	6.25001	6.72348	7.1498	7.06173
Bt.1214.1.S1_at	10.9566	10.9688	10.9655	10.9458	10.8944	10.8725
Bt.1214.2.A1_at	3.35868	3.24892	3.36471	3.42327	3.31697	3.17204
Bt.12140.1.S1_at	4.48861	3.92084	4.56163	4.40729	4.65363	4.58964
Bt.12141.2.S1_a_at	8.30344	8.17782	8.88702	8.63217	8.54811	8.48554
Bt.12142.1.S1_at	7.2405	7.11571	7.59039	7.79527	7.15721	7.93894
Bt.12143.2.S1_a_at	6.80418	6.56723	6.3633	6.55893	6.2223	6.08164
Bt.12144.2.S1_a_at	10.3534	9.8604	10.0816	9.63544	9.52408	9.63843
Bt.12147.1.S1_at	11.6973	11.7829	12.0399	11.7846	11.8826	12.0555
Bt.12148.1.S1_at	3.51472	3.45498	3.68544	3.41849	3.56448	3.39376
Bt.12149.1.S1_at	7.18962	6.64102	7.34959	6.81233	6.56469	6.6278
Bt.12149.2.S1_at	5.33553	4.87029	5.26147	5.0777	5.00513	5.09393
Bt.1215.1.S1_at	7.12514	7.13644	6.97448	7.56512	7.69383	7.4056
Bt.12151.2.S1_a_at	7.91363	7.81646	7.79784	7.80946	7.89289	7.85453
Bt.12158.1.S1_at	7.97013	8.21886	8.21809	8.53053	8.46455	8.67252
Bt.12164.1.S1_at	6.79029	7.14637	7.43556	7.72628	7.4516	7.50469
Bt.12167.1.S1_at	9.34215	8.6582	8.76171	8.38746	8.42594	8.38588
Bt.12167.2.A1_a_at	8.01602	8.14769	7.69667	7.6105	7.67608	7.80102
Bt.1217.1.A1_a_at	10.7406	10.7995	10.7146	10.861	10.8529	10.6884
Bt.1217.2.S1_at	9.26776	9.35406	10.1017	9.61044	9.47189	9.44982
Bt.12175.1.A1_at	3.17499	3.30278	3.24537	3.03884	3.02281	3.09584
Bt.12176.1.A1_at	8.61747	8.51597	8.73983	8.51206	8.41131	8.53594
Bt.12177.1.S1_at	9.35145	9.75032	9.33696	9.25027	9.7575	9.77507
Bt.12179.1.S1_at	10.4087	10.4951	10.2774	11.0057	10.6041	10.4722
Bt.12180.1.S1_at	8.51416	8.28264	8.465	8.40307	7.68152	8.04818
Bt.12180.2.S1_at	4.54487	4.28578	4.75481	4.84117	5.03146	4.52341
Bt.12182.1.S1_at	7.95373	7.6679	8.22478	7.8285	7.34882	7.38653
Bt.12183.1.S1_at	11.7398	11.6307	11.8497	11.4869	11.368	11.5873
Bt.12186.1.S1_at	5.17609	5.09953	5.23454	4.8842	5.19142	4.99186
Bt.12187.1.S1_at	5.15132	5.24808	4.91103	4.66	4.82232	5.03818
Bt.12188.1.S1_at	3.13848	4.53055	4.08317	3.86301	4.69354	4.51302
Bt.12189.1.A1_at	9.43873	9.19462	9.38519	9.42135	9.39686	9.01406
Bt.12191.1.S1_at	2.98572	2.34568	2.7285	2.70954	2.7285	2.67628
Bt.12194.1.S1_at	7.51186	8.6483	8.33785	8.47937	8.3831	8.71183
Bt.12196.1.S1_at	9.39276	9.26349	9.01834	9.5716	9.39577	9.38981
Bt.12196.2.A1_at	5.87501	6.03839	5.44874	6.41239	6.3158	6.05861
Bt.12197.2.S1_a_at	9.5198	9.36107	9.58377	9.51501	9.46167	9.42852
Bt.12198.1.S1_at	9.28127	9.40289	9.54409	9.74017	9.58688	9.63352
Bt.12199.1.A1_at	7.83095	7.66278	7.76335	7.79696	7.77615	7.7795
Bt.12199.2.S1_at	5.92346	5.92959	6.07882	5.95793	5.90868	6.00268
Bt.122.1.S1_at	4.48952	4.33048	4.35679	4.80705	4.39979	4.61734
Bt.1220.1.S1_at	6.52369	5.63654	5.79452	5.75492	5.52608	6.14883
Bt.12201.1.S1_at	7.51628	7.51306	7.58075	7.4486	7.5694	7.81323
Bt.12202.1.A1_at	7.57433	7.33482	7.4247	7.17579	7.30828	7.3859
Bt.12202.2.A1_at	5.18547	5.29627	5.37615	5.09793	5.2376	5.28392
Bt.12203.1.S1_at	5.26557	6.55255	4.61606	5.35475	6.25589	6.73549
Bt.12204.1.S1_at	9.71868	9.7819	9.54181	10.042	9.5325	9.27297
Bt.12205.1.S1_at	7.56212	7.14714	7.24302	7.32255	7.00676	7.05703
Bt.12206.1.S1_x_at	4.06542	3.45464	3.33658	3.54209	3.39167	3.4214
Bt.12209.1.S1_at	7.60204	7.76083	7.89842	7.76463	7.92648	7.77371
Bt.12210.1.S1_at	7.95335	8.29826	7.73588	8.41626	8.47233	8.34132
Bt.12211.1.S1_at	9.73865	9.43515	9.48145	9.43126	9.35202	9.38045
Bt.12215.1.S1_at	10.4038	10.0964	9.93334	10.2593	10.245	9.83457
Bt.12216.1.S1_at	7.21822	7.15111	6.98483	7.06295	7.0225	7.51182
Bt.12217.1.S1_at	9.68214	10.1454	9.43764	9.72073	9.53838	9.30978
Bt.12217.2.S1_at	8.73248	9.15192	8.70906	8.86055	8.8259	8.89964
Bt.12217.3.A1_at	8.84436	9.22222	8.87258	8.76644	8.9122	9.15679
Bt.12218.1.A1_at	5.44895	4.89778	5.14096	5.08377	5.10723	4.75947
Bt.12219.1.S1_at	3.39937	3.72316	3.63086	3.5273	3.63086	3.85815
Bt.12220.1.S1_a_at	8.81861	8.64098	8.5179	9.56583	8.80775	8.65859
Bt.12221.1.S1_at	7.16094	6.76487	6.92255	7.28642	6.62316	6.6297
Bt.12221.2.A1_at	4.89729	4.59098	4.92036	4.78511	4.08106	5.149
Bt.12222.1.S1_at	7.10309	6.931	7.15395	6.8107	7.05664	6.90722
Bt.12223.1.S1_at	8.13685	8.29458	8.10413	8.22095	8.3911	8.03686
Bt.12224.1.S1_at	5.67614	5.82092	6.1084	6.41025	6.28221	6.40905
Bt.12224.2.S1_a_at	5.26913	5.21926	5.82134	6.03412	6.09687	6.2745
Bt.12225.1.S1_at	8.12705	7.96811	8.0381	8.28371	7.7459	8.04291
Bt.12225.2.S1_at	7.34142	7.1824	8.18393	7.43612	7.32539	7.41358
Bt.12230.1.A1_at	8.52522	8.4011	8.18481	8.57518	8.3392	8.46078
Bt.12230.2.S1_at	7.15806	6.96482	6.8475	6.90908	7.21644	7.20288
Bt.12236.1.S1_at	6.75134	6.26428	6.97022	6.17314	5.59431	5.69103
Bt.12240.1.A1_at	2.81841	2.94235	2.76303	2.77604	2.82254	2.88636
Bt.12241.1.S1_at	6.3836	6.1088	5.9817	6.3592	6.06154	5.95602
Bt.12245.1.S1_at	5.9808	5.70948	5.58988	5.82852	6.50436	5.87334
Bt.12249.1.S1_at	9.58267	9.37145	9.77238	9.75508	9.77134	9.38688
Bt.12249.2.S1_at	8.2866	8.33406	9.243	8.80701	8.54083	8.39527
Bt.1225.1.S1_at	5.84573	5.32793	5.07231	5.47665	5.58385	5.52876
Bt.12250.1.S1_at	8.28342	8.15527	7.94225	8.45841	8.06128	8.16491
Bt.12255.1.A1_at	4.90784	4.89998	4.92478	4.83106	4.93335	4.86113
Bt.12255.1.S1_at	5.97077	5.4257	5.77245	5.32846	6.08411	5.90722
Bt.12256.1.S1_at	7.2055	6.88764	7.60463	7.63079	7.44581	6.66288
Bt.12256.2.S1_at	4.78056	4.32779	4.60974	4.86193	4.80291	4.05498
Bt.12257.1.S1_at	9.94763	10.0324	10.0306	10.0309	9.5281	9.85558
Bt.1226.1.S1_a_at	13.6149	13.5082	13.5013	13.6623	13.6785	13.6553
Bt.12261.1.A1_at	9.54553	9.54752	9.28464	9.55187	9.38132	9.20053
Bt.12261.2.S1_a_at	7.67531	7.25646	7.4751	7.62446	7.40579	7.4227
Bt.12261.2.S1_at	6.95845	7.10033	7.07497	6.98483	6.99617	6.84096
Bt.12263.1.S1_at	6.707	6.46928	6.34408	6.78881	6.56858	6.80562
Bt.12267.1.S1_at	8.70311	8.53713	9.00195	8.93549	8.81869	8.53124
Bt.1227.1.S1_at	7.07317	6.71631	7.34138	7.07328	6.76855	6.51353
Bt.12273.1.S1_at	9.11942	8.62321	8.78325	8.74599	8.36833	8.28656
Bt.12274.1.A1_at	5.18049	5.31901	5.48352	5.85613	5.68181	5.49978
Bt.12280.1.S1_at	8.46288	8.79966	8.37257	8.51843	8.46472	8.35851
Bt.12280.1.S2_at	10.6227	10.4671	10.7913	10.2931	10.0362	10.1684
Bt.12282.1.A1_at	5.48715	5.38771	5.23895	5.00264	5.51611	5.25106
Bt.12283.1.A1_at	7.62668	7.46514	7.57104	7.75597	7.3093	8.67065
Bt.12284.1.A1_at	3.75561	3.80357	3.63942	3.5273	3.67587	3.57221
Bt.12285.2.S1_a_at	9.03822	8.99382	8.93564	9.20741	8.93791	8.82211
Bt.12285.3.S1_a_at	9.65762	9.56879	9.16787	9.92533	9.77199	9.70238
Bt.12287.1.S1_at	6.06237	5.2569	5.51506	5.46496	5.60969	5.60794
Bt.12288.1.S1_at	6.83102	6.78283	6.51515	6.80496	7.37443	7.17929
Bt.12289.1.S1_at	6.34413	6.05977	5.84116	5.98772	6.41595	6.40265
Bt.1229.1.S1_at	7.51358	7.85379	6.92711	7.73933	7.43889	7.06796
Bt.12290.1.S1_at	9.27425	9.21026	10.2263	10.1313	9.96202	9.76972
Bt.12291.1.S1_at	7.05372	7.23977	6.82963	7.13316	7.07094	7.12542
Bt.12293.1.S1_at	7.8301	7.66618	8.15942	8.44319	8.00175	7.41945
Bt.12294.1.S1_at	7.32948	7.02597	8.13768	6.81308	6.40362	6.66633
Bt.12294.2.A1_at	7.42061	7.03393	7.71443	6.78886	5.81705	7.16095
Bt.12295.1.S1_at	8.77511	8.8502	8.35091	10.2273	9.62481	9.41331
Bt.12296.1.S1_at	5.38811	5.54279	5.54279	5.55249	5.93248	6.0672
Bt.12297.1.S1_at	9.03569	9.64353	9.43478	8.88208	8.74738	9.00616
Bt.12298.1.S1_at	6.88637	6.84542	7.05289	7.44639	6.8717	6.83492
Bt.12299.1.A1_at	4.92385	4.61013	4.6073	5.13847	4.69797	4.66285
Bt.123.1.S1_at	7.82847	7.84022	7.86767	7.75745	7.65359	7.69798
Bt.12300.1.S1_a_at	2.71287	2.83954	2.66023	2.59008	2.81506	2.49407
Bt.12300.1.S1_at	4.82713	4.83686	4.83224	4.44204	4.595	4.55202
Bt.12300.2.S1_at	3.7305	3.60116	3.90096	3.62402	3.75952	3.553
Bt.12301.1.S1_at	2.86419	2.82967	2.90727	2.95964	2.8897	2.86419
Bt.12302.1.S1_at	9.06244	8.81483	8.09491	8.84328	8.36686	8.55295
Bt.12303.1.S1_at	11.0029	11.0298	11.0098	11.2671	10.9805	11.1329
Bt.12304.1.S1_at	6.42612	6.66141	6.02574	6.30912	6.36962	6.36727
Bt.12307.1.S1_at	4.90008	4.86082	4.63448	4.96833	4.75481	4.62816
Bt.12309.1.S1_at	12.91	12.6596	13.0897	12.5607	12.6244	12.6861
Bt.1231.1.S1_a_at	6.90752	6.86659	7.26806	7.44387	7.51732	7.17672
Bt.1231.2.S1_at	7.10723	7.09849	7.10723	7.17819	7.57807	7.1622
Bt.1231.3.S1_a_at	6.96324	6.84131	7.61723	7.32333	7.53432	7.06514
Bt.1231.3.S1_at	6.02548	5.4771	5.79931	5.92612	6.1313	5.67701
Bt.12310.1.S1_at	7.09586	7.39627	6.83693	7.20654	7.25455	7.45319
Bt.12310.2.S1_a_at	5.21695	6.055	5.0728	4.95591	5.91461	6.00598
Bt.12314.1.S1_at	8.27894	7.76176	7.60239	8.19857	7.82345	8.05165
Bt.12315.1.S1_at	8.41304	8.36396	8.68851	8.69894	8.15353	7.86194
Bt.12316.1.S1_at	5.78059	5.54591	5.87534	5.57847	5.89557	5.77245
Bt.12319.1.S1_at	8.07521	8.12539	7.92305	7.816	7.98355	7.95673
Bt.1232.1.S1_at	6.65887	6.14722	6.42402	6.51785	6.70096	6.47019
Bt.12321.1.S1_at	5.46209	5.16683	4.90081	5.45188	6.33824	5.54433
Bt.12322.1.S1_at	11.8403	11.8721	12.2192	11.5806	11.7924	11.8293
Bt.12327.1.S1_at	12.2782	12.2349	12.2152	12.8218	12.7937	12.4372
Bt.12328.1.S1_at	8.25421	8.04412	9.31985	8.70273	8.18981	8.18592
Bt.1233.1.S1_at	5.55964	6.27091	5.54025	5.7136	6.05907	5.48433
Bt.12330.1.A1_at	6.15638	6.49534	6.44745	6.20568	6.36622	6.16311
Bt.12330.2.S1_at	6.26355	6.451	5.91688	6.06237	6.55268	6.36563
Bt.12331.1.S1_at	9.77197	10.2906	9.74024	10.3405	10.3872	10.2232
Bt.12332.1.A1_at	8.5221	8.15435	8.53142	8.85908	8.18886	8.14845
Bt.12333.1.A1_at	10.553	10.2834	10.8087	10.7846	10.79	10.771
Bt.12337.1.S1_a_at	8.76636	8.51949	8.33611	8.2936	7.79329	8.00233
Bt.12337.2.S1_a_at	10.4166	10.1296	9.74946	9.79088	9.77538	9.70636
Bt.12337.2.S1_at	5.134	4.91863	5.67504	5.26936	5.41402	5.30223
Bt.12339.1.S1_at	7.14197	7.28721	7.20397	7.22146	7.23578	7.20871
Bt.12339.3.A1_at	5.26623	5.2453	5.2045	4.9983	5.34476	5.44127
Bt.12339.3.S1_a_at	5.42082	5.80717	5.15407	5.32251	5.74133	5.77262
Bt.12340.1.S1_at	10.2531	10.4167	10.306	8.38656	9.19228	9.20079
Bt.12342.1.S1_at	8.05742	8.31831	8.5766	8.82941	8.63793	8.51799
Bt.12343.1.S1_at	4.64328	5.59753	4.32662	4.98678	5.5016	5.63892
Bt.12343.1.S2_at	6.52133	6.17868	5.99108	6.29731	6.50241	6.3297
Bt.12345.1.S1_at	11.9388	11.7235	12.2562	12.245	12.1539	12.2051
Bt.12345.2.S1_at	4.02258	4.99324	4.96358	4.93011	5.74873	5.54941
Bt.12347.1.S1_at	6.40817	6.28725	6.38701	5.92922	6.0479	5.81053
Bt.12348.1.A1_at	10.797	10.7167	11.0717	11.2811	10.9937	11.1067
Bt.12349.1.S1_at	6.571	6.651	6.49176	6.463	6.79552	6.62264
Bt.12350.1.S1_at	6.48549	6.49746	6.75057	6.65316	6.38798	6.32178
Bt.12350.2.S1_at	4.02792	4.07308	3.72752	3.87525	4.4981	3.98165
Bt.12356.1.S1_at	9.61149	10.1197	9.10478	9.70663	9.39763	10.022
Bt.12357.1.S1_at	9.30029	9.49945	9.61109	9.22579	9.93778	9.79525
Bt.12358.1.S1_at	11.322	11.3438	11.319	11.889	11.6388	11.4667
Bt.12359.1.S1_at	10.3568	10.1215	10.5414	10.9348	10.88	10.6867
Bt.1236.1.S1_at	6.16746	7.32101	6.57523	6.63613	7.17985	7.03402
Bt.12360.1.S1_at	7.46648	7.94699	7.8453	7.83078	7.7286	7.75338
Bt.12361.1.S1_at	8.3798	8.91253	8.43222	8.61568	8.9223	9.04946
Bt.12364.1.S1_at	9.74368	9.80195	9.53785	9.67101	9.38922	9.48731
Bt.12365.1.S1_at	10.9901	10.9595	11.0079	10.9879	10.8865	10.7328
Bt.12366.1.S1_at	9.7103	9.72546	9.82756	10.0444	9.97938	9.75193
Bt.12367.1.S1_at	7.87146	7.54681	7.83952	7.89401	7.72106	8.09234
Bt.1237.1.S1_at	8.94353	8.89489	9.95994	10.0279	9.95783	9.64103
Bt.1237.2.A1_at	3.52691	3.56875	3.73305	4.30955	4.02424	3.66655
Bt.12370.1.S1_at	10.1531	10.0562	10.0156	9.7213	10.2778	10.302
Bt.12371.1.S1_at	10.2891	10.2248	9.97041	9.94835	9.76129	9.75774
Bt.12374.1.S1_at	6.70153	7.43899	7.03668	7.21351	7.30796	7.4705
Bt.12375.1.S1_at	6.73934	7.39522	7.27859	7.39884	7.43018	7.34424
Bt.12377.1.S1_at	9.38065	8.88733	9.24258	9.57492	9.27994	8.88332
Bt.12379.1.S1_a_at	8.098	9.10425	7.92378	7.77905	8.85744	8.92404
Bt.12379.1.S1_at	7.01857	8.91638	7.37067	7.25785	8.54129	8.74958
Bt.12380.1.S1_at	9.19331	9.07751	9.59753	9.64354	9.26205	9.23722
Bt.12381.1.A1_at	6.23153	8.02252	6.53898	6.193	7.11147	7.67282
Bt.12382.1.S1_at	9.39016	9.63594	9.5329	9.64187	9.49296	9.54228
Bt.12392.1.S1_at	10.8866	10.6087	10.5631	10.5639	10.5257	10.4133
Bt.12393.1.S1_at	10.9915	10.6644	10.6899	10.8646	10.4476	10.3211
Bt.12396.1.S1_at	8.47465	8.28319	8.23655	8.55088	8.43112	8.3372
Bt.12399.1.S1_at	7.39104	7.26374	7.07786	7.14219	7.15791	7.01154
Bt.124.1.S1_at	4.46157	4.04439	4.14238	4.51326	4.65097	4.43931
Bt.1240.1.S1_at	9.58188	9.25423	9.90447	9.18497	9.12755	8.76027
Bt.12402.1.S1_at	8.8794	9.34307	8.82449	9.12567	9.40548	9.21258
Bt.12403.1.S1_at	8.14208	8.12154	8.08566	8.80467	8.04907	7.88967
Bt.12403.2.A1_at	6.15295	5.69384	5.7923	5.72498	6.5361	5.94386
Bt.12404.1.S1_at	10.7757	10.949	10.701	10.6287	10.6391	10.9411
Bt.12404.2.S1_a_at	10.1702	10.5551	10.516	10.1817	10.2685	10.5618
Bt.12404.2.S1_at	6.28258	6.36747	6.24704	6.60538	6.67642	6.44805
Bt.12405.1.S1_at	6.21077	6.55364	6.4238	6.61917	6.6754	6.81169
Bt.12406.1.S1_at	10.3087	10.2234	10.1908	10.0733	9.97495	10.0255
Bt.12407.1.S1_at	9.16421	9.53526	9.26201	9.22781	9.60082	9.57394
Bt.12408.1.S1_at	9.3923	8.86845	9.23707	9.23201	8.87393	9.12054
Bt.12409.1.S1_at	9.42298	9.21361	8.78858	9.01261	8.64122	8.56222
Bt.12410.1.A1_a_at	5.01095	4.78708	4.5879	4.79557	4.73443	4.83754
Bt.12410.1.S1_a_at	8.31894	8.45812	8.53172	8.2676	8.0714	8.1258
Bt.12411.1.S1_at	10.8052	10.7193	10.5015	10.3176	10.3978	10.7713
Bt.12411.1.S2_at	9.71607	9.68236	9.71002	9.60571	9.73621	9.71555
Bt.12412.1.S1_at	11.2085	11.0626	11.1134	11.3926	11.4175	11.1854
Bt.12414.1.S1_at	6.42031	5.54546	5.58988	5.66284	5.64397	5.90939
Bt.12415.1.S1_at	7.7867	8.23506	8.15618	8.03522	8.00679	7.91295
Bt.12416.1.S1_at	8.22729	8.23915	8.16957	8.20603	8.18451	8.12289
Bt.12417.1.S1_at	7.96028	8.36087	7.98391	8.76691	8.75708	8.29689
Bt.12419.1.S1_at	10.4228	10.4152	10.2969	10.4918	10.5719	10.3232
Bt.1242.1.S1_at	10.0116	9.83102	9.37005	9.43797	9.01452	9.3084
Bt.12421.1.S1_at	10.0384	9.97892	10.7374	9.96516	10.2023	10.0698
Bt.12423.1.S1_at	10.3496	10.4373	10.2578	10.6452	10.4262	10.3276
Bt.12424.1.S1_at	9.64075	9.75585	9.64456	9.53339	9.50694	9.09361
Bt.12425.1.S1_at	6.91082	6.75481	6.85291	6.69526	6.8142	6.8939
Bt.12425.2.S1_at	6.86409	6.6423	6.56453	6.52844	6.80591	6.94723
Bt.12426.1.S1_at	9.65157	9.86684	9.75283	9.8145	9.83341	9.84981
Bt.12429.1.S1_at	10.6944	10.9482	10.3324	10.6287	10.5647	10.5301
Bt.12430.1.S1_at	8.97105	9.232	9.52551	9.10663	9.01904	9.07596
Bt.12431.1.S1_at	7.64302	7.65744	8.06075	7.46819	7.58358	7.33744
Bt.12434.1.S1_at	11.1479	11.2054	11.2289	10.8288	10.9924	11.2355
Bt.12435.1.S1_at	6.42337	6.80785	6.69204	6.79575	7.11266	6.92333
Bt.12435.2.S1_at	8.33973	8.38083	8.05149	8.48776	8.31245	8.26453
Bt.12436.1.S1_at	8.17399	8.70491	7.88942	7.92377	8.29196	8.41889
Bt.12438.1.S1_at	9.00654	9.3626	8.66681	8.93026	9.1214	8.81724
Bt.12439.1.A1_at	3.41827	3.40068	3.38769	3.59187	3.60283	3.42345
Bt.1244.1.S1_at	10.8162	10.6932	10.8939	10.5149	10.5378	10.5126
Bt.12440.1.A1_at	9.75157	9.35858	9.61735	10.0256	9.16649	9.52986
Bt.12443.1.S1_at	8.16269	9.39571	8.29677	8.24095	8.73666	8.74864
Bt.12444.1.A1_a_at	8.8908	8.65627	8.70426	8.92283	8.92143	8.76063
Bt.12444.1.A1_at	9.4254	9.18789	9.11074	9.4165	9.27813	9.01996
Bt.12444.2.S1_at	8.35753	8.1687	8.66072	8.33077	8.16848	8.22177
Bt.12445.1.A1_at	7.5166	7.80328	7.64752	7.51809	7.78529	7.79553
Bt.12445.2.S1_at	6.41695	6.08604	6.09763	6.05827	6.32711	6.20288
Bt.12449.1.A1_at	5.91509	5.23903	5.04569	5.40407	5.11641	5.32997
Bt.12452.1.A1_at	6.8131	6.75531	6.8437	7.16725	6.81338	6.64383
Bt.12452.2.S1_at	7.1183	7.41459	7.37896	7.57423	7.56764	7.52307
Bt.12452.3.S1_at	6.48177	6.75792	6.04829	6.37852	6.94421	6.72465
Bt.12453.1.A1_a_at	9.40666	9.66885	9.85296	9.2994	9.68975	9.5649
Bt.12453.1.A1_at	10.5263	10.646	11.1592	10.5373	10.836	10.5623
Bt.12454.1.S1_at	7.79112	7.73467	7.83028	7.98027	7.56635	7.81735
Bt.12455.1.S1_at	8.2371	8.42494	8.45535	8.34722	8.97377	8.33415
Bt.1246.1.S1_at	4.55972	4.27384	4.54934	3.99947	3.85676	4.46365
Bt.12461.1.S1_at	12.5072	12.4741	12.2646	12.1075	11.5308	12.08
Bt.12462.1.S1_at	8.1376	8.07413	8.05976	7.9228	8.03247	7.99301
Bt.12464.1.S1_at	7.07186	7.04549	7.09887	7.26452	7.09109	6.87927
Bt.12465.1.A1_at	10.0032	10.0033	10.1834	9.87243	9.71286	9.6484
Bt.12466.1.A1_at	8.46448	8.61998	8.02608	8.65815	8.19283	8.2944
Bt.12468.1.S1_at	10.0202	9.67737	9.51581	9.32796	9.26464	9.39381
Bt.12469.1.S1_at	13.6421	13.5841	13.5552	13.5421	13.5638	13.5274
Bt.1247.1.S1_at	7.89652	7.95744	7.93169	8.15864	7.76594	7.63402
Bt.12472.1.S1_at	11.9103	12.3793	12.3092	12.5278	12.632	12.8093
Bt.12473.1.S1_at	8.59927	9.13484	8.84137	9.0583	9.25817	9.22303
Bt.12474.1.S1_at	8.13758	8.39734	8.26745	7.92734	8.27404	8.11781
Bt.12475.1.S1_at	9.56005	9.5301	9.48595	9.54391	9.64839	9.55815
Bt.12477.1.S1_a_at	10.9582	11.2882	11.1258	10.7675	10.5395	10.3109
Bt.12477.2.S1_at	4.95612	4.75803	5.09551	4.86267	4.71342	4.95878
Bt.12478.3.S1_a_at	6.80469	7.97151	6.43093	7.15093	7.63368	7.75978
Bt.1248.1.S1_at	9.47786	9.55096	9.72021	9.29188	9.13563	9.47953
Bt.12486.1.A1_at	10.6077	10.9279	10.9302	10.8776	10.6347	10.6638
Bt.12489.1.S1_at	8.96013	8.94851	8.94817	8.71317	9.09745	9.15185
Bt.1249.1.S1_at	7.51566	7.17747	7.96236	7.58109	7.49678	7.39639
Bt.12490.1.S1_at	8.20886	7.45603	7.49181	7.40744	7.93464	7.77804
Bt.12490.2.A1_x_at	7.71992	7.76209	7.27095	7.00869	7.33245	7.08435
Bt.12491.1.A1_at	6.9574	6.84949	6.66221	6.99951	6.79806	6.81871
Bt.12496.1.S1_at	8.58627	8.61555	8.24178	8.93297	8.38782	8.46277
Bt.12498.1.A1_at	12.1166	12.6901	12.4623	11.4721	11.4154	11.6129
Bt.125.1.S1_at	5.50391	5.03738	5.53494	5.36836	5.69269	5.60399
Bt.125.1.S2_at	4.61001	4.44784	4.43216	4.825	4.85037	4.72596
Bt.12500.2.S1_a_at	7.09461	8.21273	7.34103	8.0857	7.85839	7.96663
Bt.12503.1.A1_at	10.5045	10.2186	10.5099	10.5311	10.2705	10.3806
Bt.12504.1.S1_at	11.7838	12.0038	11.6906	11.7874	11.9764	11.3855
Bt.12505.1.S1_at	11.5099	11.4653	11.801	11.6568	11.3775	11.4686
Bt.12506.1.S1_at	9.82865	10.0998	10.0629	10.0622	10.1329	10.2286
Bt.12508.1.S1_at	8.58641	8.30912	8.24547	7.97845	7.92766	7.8646
Bt.12510.1.S1_a_at	6.89878	6.86435	7.5247	7.62064	7.50485	7.41909
Bt.12510.1.S1_at	7.11995	7.08849	7.48928	8.05976	7.41075	7.36014
Bt.12510.2.S1_at	8.29693	8.63913	8.55512	8.86365	8.71823	8.74985
Bt.12510.3.S1_at	6.6023	6.76028	7.62079	8.41573	6.4737	7.13778
Bt.12514.1.S1_at	10.4606	10.4029	10.9395	10.1936	10.2443	10.3576
Bt.12516.1.S1_at	6.17262	5.91588	5.95352	5.99378	6.14624	5.86254
Bt.12519.1.S1_at	8.35002	8.39772	8.7751	8.82413	8.28229	8.24303
Bt.1252.1.S1_at	8.43624	8.39804	9.09255	8.6304	7.60172	7.4228
Bt.12520.1.S1_at	3.05142	2.82805	3.14374	2.86446	2.97781	2.93675
Bt.12533.1.S1_at	5.24517	5.30447	6.09228	5.87022	5.26123	5.42264
Bt.12534.1.S1_at	4.99044	4.25483	4.52865	4.75546	4.69996	4.84921
Bt.12535.1.S1_at	4.19087	4.25483	4.13835	3.99632	4.1761	4.15408
Bt.12536.1.S1_at	7.13887	7.21105	7.21264	7.37006	7.25791	7.21081
Bt.12537.1.S1_at	4.04995	3.37641	3.57551	3.64837	4.04489	3.78472
Bt.12548.1.S1_at	4.08062	3.91243	3.76136	3.89663	3.97807	3.76038
Bt.1255.1.A1_at	10.701	10.5297	10.3763	10.6707	10.5148	10.2027
Bt.12550.1.S1_at	6.16774	6.01862	6.52956	5.89734	5.11124	5.5443
Bt.12550.2.S1_at	5.82399	5.55753	5.71941	5.70592	5.59346	5.56621
Bt.12551.1.S1_at	7.37354	7.3691	7.86312	7.49566	7.02407	7.55818
Bt.12552.1.S1_at	6.99455	6.91481	6.93722	7.0474	6.92136	7.0223
Bt.12553.1.S1_at	5.72672	5.12471	5.24569	5.20529	5.03346	5.01721
Bt.12554.1.S1_at	8.79926	9.04712	9.28328	9.01261	8.85306	8.50978
Bt.12555.1.S1_at	5.20765	5.35572	5.27413	5.46172	5.70473	5.14992
Bt.12557.1.S1_at	9.39345	9.35253	9.35202	9.58797	9.39497	9.1574
Bt.12558.1.S1_at	9.66536	9.67394	10.0537	9.46462	9.27537	9.43858
Bt.12558.2.S1_at	5.65933	5.79243	5.30863	5.22883	5.95402	6.07304
Bt.12559.1.S1_at	11.1518	11.0329	11.1398	11.3328	11.1565	11.2306
Bt.12560.1.S1_at	9.34432	9.77958	9.36231	9.0976	9.12004	9.32708
Bt.12561.1.S1_at	7.39462	7.46236	7.46211	7.54016	7.53988	7.24027
Bt.12561.2.S1_at	6.5565	6.26126	6.32767	6.47277	6.58876	6.30752
Bt.12561.3.S1_at	5.98855	6.03519	5.84116	6.21823	6.33379	6.09439
Bt.12562.1.S1_at	7.14716	7.63358	6.75631	7.38057	7.45182	7.45524
Bt.12564.1.S1_at	9.59742	9.1662	9.60551	9.45912	8.96919	9.15139
Bt.12565.1.S1_at	10.9185	10.7302	10.4599	10.7302	10.8468	10.6599
Bt.12566.1.S1_at	9.20795	9.10947	9.14549	9.04583	8.97296	9.02221
Bt.12567.1.A1_at	3.84623	3.66994	3.89529	4.14277	3.88923	3.81555
Bt.12568.1.S1_at	8.26824	8.32406	8.27011	8.23593	8.29689	8.01213
Bt.12569.1.A1_at	8.05348	7.47193	7.70621	8.11385	7.97976	7.99545
Bt.1257.1.S1_at	5.30629	5.12655	5.03122	6.13466	5.67828	5.33168
Bt.12570.1.S1_at	7.01081	9.02083	7.46299	7.68027	8.69243	8.36585
Bt.12572.1.S1_at	8.33802	8.6152	8.37977	8.57624	8.74874	8.50885
Bt.12572.2.S1_at	4.69607	7.14159	4.50804	5.90141	7.4199	6.86088
Bt.12573.1.S1_at	7.64764	7.75652	8.098	8.56598	7.63416	7.59686
Bt.12574.1.A1_at	5.79	7.52499	6.00352	7.52311	8.02057	8.3304
Bt.12574.2.S1_at	5.66284	6.28221	5.87368	5.88966	6.42477	6.09968
Bt.12575.1.S1_at	8.42709	8.21186	8.27036	8.15291	8.05584	8.24352
Bt.12576.2.A1_at	3.83597	4.04991	3.83373	3.69854	3.54966	3.6024
Bt.12576.3.S1_a_at	8.592	8.44767	9.12135	7.85825	7.7706	7.42941
Bt.12577.1.A1_at	4.38412	4.53173	4.12634	4.22686	4.50079	4.60765
Bt.12578.1.A1_at	7.10074	6.91409	7.37624	6.86879	6.8601	6.85244
Bt.12578.2.A1_at	6.1843	6.14148	6.65026	6.19428	6.20155	5.95924
Bt.12579.1.A1_at	7.57117	6.74851	7.3667	7.12146	6.57831	6.98794
Bt.12579.2.A1_at	5.14556	4.60892	6.13477	5.55528	4.79087	5.56336
Bt.1258.1.S1_at	9.11672	9.34766	9.13418	9.17538	9.1474	8.83529
Bt.12580.1.S1_at	5.0639	4.389	5.02611	4.71614	4.21255	4.33252
Bt.12583.1.A1_at	9.9032	10.1382	9.51184	10.1631	9.87403	9.89269
Bt.12585.1.A1_at	9.54341	9.24762	10.0498	10.3763	9.71341	9.41975
Bt.12586.1.A1_at	7.79133	8.56891	8.25014	8.55371	8.14257	8.18373
Bt.12587.1.A1_at	4.51086	4.22498	4.2271	4.22747	4.46747	4.76072
Bt.12588.1.S1_at	9.88805	9.81316	10.1756	10.0368	9.94986	9.72706
Bt.12589.1.S1_at	8.57207	8.72059	9.14204	9.05136	9.05741	8.59779
Bt.12590.1.A1_at	5.40786	6.55598	4.64706	4.74097	6.54937	6.92161
Bt.12596.1.S1_at	8.00858	7.53955	8.45312	7.74722	7.35764	7.30216
Bt.12596.2.S1_at	5.24031	6.87981	5.5577	6.87849	6.9388	6.85679
Bt.12598.1.S1_at	9.16562	8.99957	8.90021	9.33377	9.64776	9.39703
Bt.12599.1.S1_at	8.38944	8.53232	8.73234	8.9871	8.68934	8.79006
Bt.126.1.S2_at	5.97164	5.7846	6.6873	6.29748	6.03192	6.26872
Bt.1260.1.A1_at	8.12032	7.90687	7.82407	8.23624	8.12418	7.99098
Bt.12600.1.S1_at	7.57957	7.67285	7.67443	7.3853	7.16176	6.73914
Bt.12600.2.S1_at	6.40478	5.98031	5.99693	5.99233	6.18213	5.96586
Bt.12603.1.S1_at	8.35572	7.93676	8.87905	8.58578	8.17406	8.25585
Bt.12604.1.S1_at	7.31892	7.10185	7.16869	7.04175	7.47883	7.27754
Bt.12605.1.S1_at	4.62125	4.19977	4.09812	4.08974	4.42958	4.51448
Bt.12606.1.S1_a_at	8.9709	9.05647	8.4355	9.0692	8.70161	8.68254
Bt.12606.2.S1_at	6.6443	7.62303	7.5167	7.17151	7.28246	7.31895
Bt.12607.1.A1_at	5.06137	4.64546	4.64477	4.67007	4.923	4.51479
Bt.12609.1.A1_at	7.86017	8.12941	7.21315	8.231	8.2689	7.995
Bt.1261.2.S1_a_at	6.17979	6.58964	6.1512	6.4404	6.60954	6.26807
Bt.12610.1.A1_at	6.18504	5.60874	6.36818	6.70891	6.15685	5.77797
Bt.12613.1.S1_at	11.1113	11.2616	11.1525	11.3437	11.4283	11.4665
Bt.12614.1.A1_s_at	9.1331	9.28283	9.4404	9.25148	9.09325	9.21933
Bt.12615.1.S1_at	5.22548	6.30494	5.29433	5.97332	6.35157	6.54535
Bt.12619.1.S1_at	7.48534	7.23974	7.62802	8.23912	7.97008	7.88871
Bt.1262.1.S1_at	8.70572	8.93401	8.44083	8.82568	8.92351	8.69508
Bt.12623.1.A1_at	7.60473	7.50157	7.53717	7.60182	7.64189	7.48352
Bt.12624.1.A1_at	7.86082	7.8846	8.61413	8.15647	8.02603	7.78923
Bt.12625.1.S1_at	6.53129	7.29112	6.20894	7.31016	7.39001	7.32662
Bt.12628.1.S1_at	9.88859	9.91498	9.83606	10.1902	10.12	9.84531
Bt.1263.1.S1_at	5.01017	4.78269	4.62768	4.65171	4.85201	4.948
Bt.12630.1.A1_at	6.38884	6.02288	6.11322	6.25552	6.3285	6.09499
Bt.12631.1.S1_at	9.93366	10.1966	10.4579	10.3476	10.4389	10.5235
Bt.12631.2.S1_at	9.65868	10.3068	10.4146	10.2308	10.6481	10.4646
Bt.12631.3.S1_at	10.2988	10.2	10.2667	10.6864	10.6376	10.9121
Bt.12633.1.S1_at	7.92924	8.31975	8.14311	8.22638	8.60761	8.27776
Bt.12634.1.A1_at	5.81894	5.92887	5.50563	6.03879	5.53575	5.72805
Bt.12636.1.A1_at	6.8637	6.44175	6.59042	6.59634	6.96651	6.4454
Bt.12638.1.S1_at	7.29444	7.26306	7.23745	7.34196	7.2673	7.08767
Bt.12639.1.S1_at	10.0264	9.88176	9.91997	9.80057	9.39978	9.64645
Bt.12640.1.S1_at	9.35609	9.26759	9.26093	9.02966	9.02473	9.31544
Bt.12641.1.S1_at	9.21828	9.24468	9.66485	9.18527	8.75682	9.15912
Bt.12641.2.S1_at	6.13457	7.70271	5.62304	6.97892	6.86934	7.26623
Bt.12643.1.A1_at	7.41049	7.10055	6.94754	7.28087	7.84489	7.39056
Bt.12644.1.A1_at	5.36847	5.46496	5.41527	5.24897	5.22366	5.30439
Bt.12645.1.S1_at	7.34474	6.84848	7.51039	7.38128	7.19446	7.11888
Bt.12646.1.A1_at	5.45835	5.74288	5.5272	5.10862	5.05473	5.07657
Bt.12647.1.S1_at	6.27702	6.78772	6.04892	6.2999	6.89334	6.62101
Bt.12649.1.S1_at	9.62312	9.4918	9.53132	8.87212	8.8735	8.68834
Bt.12650.1.S1_at	7.02184	7.22292	7.46563	7.30875	6.45386	6.91033
Bt.12651.1.A1_at	8.21995	8.01668	7.97644	7.91058	7.54989	7.69768
Bt.12652.1.A1_at	6.67314	6.69573	6.96963	6.64895	6.68174	6.63319
Bt.12652.2.S1_at	6.2467	6.24277	6.46084	6.06924	6.13242	6.17543
Bt.12653.1.S1_at	9.82188	9.51372	9.79669	9.78146	9.73281	9.82839
Bt.12654.1.S1_at	5.90813	6.69573	6.32626	6.41601	6.54756	6.04311
Bt.12659.1.S1_at	10.2068	10.0482	10.1465	10.1035	9.86271	9.83444
Bt.12659.2.S1_a_at	9.43004	9.68456	8.92403	9.23338	9.06075	9.54211
Bt.12661.1.A1_at	9.19345	8.97902	9.22753	8.80015	8.39975	8.4113
Bt.12661.2.S1_at	7.9788	8.22907	8.43041	8.17611	8.09986	7.73688
Bt.12662.1.S1_at	8.78334	8.84756	8.85121	8.83562	8.14391	8.13097
Bt.12663.1.S1_at	10.4374	11.2945	11.0964	10.9454	11.3535	10.9276
Bt.12664.1.A1_at	9.04931	8.86562	9.27806	9.2327	9.22564	8.99596
Bt.12664.2.S1_at	7.4772	7.45461	8.46596	7.88287	7.68794	7.62361
Bt.12665.1.A1_at	6.48011	8.05768	7.02717	6.6827	7.98074	8.00186
Bt.12667.1.S1_at	4.79599	4.98339	4.93362	4.39261	4.40193	4.2405
Bt.12669.1.A1_at	8.8387	8.96322	8.96603	9.37988	9.06096	8.91807
Bt.12669.2.S1_at	7.46614	7.62376	8.05475	8.04894	8.02908	8.06623
Bt.1267.1.S1_at	10.255	10.0325	9.99945	10.1001	9.79722	9.92373
Bt.12671.1.A1_at	5.89609	5.59714	6.02377	5.78537	5.84535	5.89609
Bt.12673.1.A1_at	7.77519	7.82763	7.48377	7.69174	7.6166	7.36424
Bt.12675.1.A1_at	4.56026	4.48023	4.66377	4.1779	4.60758	4.33921
Bt.12677.1.A1_at	8.12909	7.88989	7.9332	7.93883	7.94949	8.03312
Bt.12678.1.A1_at	6.54659	7.75707	7.79576	7.82783	8.03471	7.78964
Bt.12679.1.S1_at	7.82473	7.98013	8.00457	7.89798	8.07338	7.66824
Bt.1268.1.A1_at	9.89092	9.80956	10.8232	10.7797	10.3567	10.718
Bt.1268.2.S1_at	5.76111	6.1961	6.12064	7.28529	7.68877	7.01012
Bt.12684.1.S1_at	6.30652	7.32229	6.3158	6.92908	7.50504	7.0754
Bt.12684.2.S1_at	9.15508	9.52616	9.02608	9.93982	9.78942	9.56213
Bt.12685.1.S1_at	11.8559	12.1472	12.5018	12.4835	12.4518	12.289
Bt.12688.1.A1_at	7.95097	7.92189	7.81198	8.21145	7.91485	7.46211
Bt.12688.2.A1_at	5.91236	5.66879	6.10849	6.193	6.07696	6.13001
Bt.12689.1.A1_at	6.40239	5.85224	6.20754	5.65873	6.32436	5.74241
Bt.1269.1.S1_a_at	14.0727	14.0497	13.9552	14.0704	14.0727	14.0589
Bt.1269.2.A1_at	7.39299	7.91514	6.77943	7.28354	7.68346	7.20711
Bt.12690.1.S1_at	7.6005	7.8693	7.18519	7.10932	7.33298	7.23374
Bt.12690.2.S1_at	6.40832	7.54774	5.85493	6.34008	7.08447	6.74427
Bt.12691.1.A1_at	9.52569	9.64197	9.52992	9.85541	9.49669	9.68503
Bt.12692.1.A1_at	9.83444	9.74408	9.70434	10.1147	9.76777	9.42138
Bt.12694.1.S1_at	9.57864	9.60847	10.0623	9.5845	9.47744	9.37456
Bt.12697.1.S1_a_at	10.7864	10.9551	10.7863	11.1726	10.6859	10.6773
Bt.12697.1.S1_at	8.65582	8.96115	9.14485	9.07847	8.86536	8.81162
Bt.12698.1.A1_at	8.94684	8.7057	8.87881	9.68778	9.58808	9.00079
Bt.12698.2.S1_at	6.46494	6.94339	7.37672	7.53609	7.57355	7.05883
Bt.12699.1.S1_at	6.5467	6.09288	6.39871	6.86823	6.6519	6.65091
Bt.1270.1.S1_at	7.73791	7.15315	7.36627	7.1867	7.32138	7.41728
Bt.12703.1.A1_at	6.70121	6.60505	6.59955	6.62809	6.62283	6.72298
Bt.12703.2.S1_at	7.38297	7.43874	7.50156	7.13778	7.32608	7.52677
Bt.12704.1.S1_at	7.49412	6.9001	8.16733	7.36952	7.40343	7.68249
Bt.12705.1.S1_at	8.76697	8.42074	8.84964	8.79334	8.61223	8.16365
Bt.12705.2.S1_at	7.93762	7.92798	8.15921	8.00018	7.89189	7.83502
Bt.12706.1.A1_at	7.83666	7.50609	7.91708	7.7905	7.74537	7.78204
Bt.12707.1.S1_at	10.333	10.3895	10.3139	10.4573	10.2207	10.3823
Bt.12708.1.A1_at	7.93954	8.14463	7.55945	7.9564	7.79554	7.70359
Bt.12710.2.S1_at	4.70003	4.34557	4.4695	4.54405	5.03379	4.66602
Bt.12712.1.A1_at	4.44647	5.20385	4.51632	4.40049	4.64478	4.73982
Bt.12712.2.S1_at	6.37719	7.46922	5.81893	6.15402	6.9823	7.70154
[truncated: 22,129 more rows]

## Sheet: SStr_and_RStr
ID	S02_Stressed.CEL	S03_Stressed.CEL	S10_Stressed.CEL	S13_Stressed.CEL	R724_Stressed.CEL	R727_Stressed.CEL	R733_Stressed.CEL	R734_Stressed.CEL
AFFX-BioB-3_at	8.24344	8.46316	8.69213	8.57921	8.58378	8.33219	7.95406	8.63327
AFFX-BioB-5_at	8.32784	8.4753	8.8225	8.64624	8.65678	8.33804	8.24424	8.85264
AFFX-BioB-M_at	8.73342	8.87909	9.11915	9.05811	8.95893	8.7468	8.43814	9.08183
AFFX-BioC-3_at	9.82682	10.0856	10.2443	10.0783	10.1508	9.92534	9.78756	10.3233
AFFX-BioC-5_at	9.51948	9.74009	9.88242	9.77482	9.77458	9.5473	9.37966	10.0136
AFFX-BioDn-3_at	11.9237	12.0948	12.1954	12.0856	12.1618	11.9522	11.9117	12.4486
AFFX-BioDn-5_at	10.7488	10.7995	10.8997	10.8724	10.953	10.6601	10.5665	11.1543
AFFX-Bt-A00196-1_s_at	4.14923	4.44722	4.33372	4.44034	4.62698	4.29071	4.36527	4.74417
AFFX-Bt-AB076373-1_at	3.90553	4.2272	4.64324	4.32531	4.52675	4.28396	4.68285	4.55291
AFFX-Bt-actin-3_at	7.52981	7.38562	7.97036	7.87369	7.82941	7.83041	8.06286	7.86755
AFFX-Bt-actin-5_at	6.95139	6.87052	6.90589	6.89824	7.07203	6.95413	7.03774	6.92506
AFFX-Bt-actin-M_at	5.64664	5.85631	5.94029	5.88351	6.17795	6.0497	6.01185	6.03326
AFFX-Bt-AF292559-1_at	3.23152	2.97027	2.92904	3.01963	2.94081	3.15114	2.74109	2.78951
AFFX-Bt-AF292559-2_s_at	2.82165	2.5698	2.74741	2.52627	2.75133	2.6878	2.55703	2.68273
AFFX-Bt-AF292559-3_s_at	2.96511	2.95091	3.1869	3.01173	3	3.05005	2.84813	2.96574
AFFX-Bt-AF292559-4_s_at	4.32142	4.54404	4.30298	4.27482	4.30575	4.26929	4.33357	4.46911
AFFX-Bt-AF292560-1_s_at	2.81186	2.9329	3.03707	2.87336	2.98594	3.06275	2.98204	2.98594
AFFX-Bt-AF298789-1_at	3.1701	3.08211	3.40994	3.31257	3.45763	3.57596	3.3426	3.39326
AFFX-Bt-AF323980-1_at	3.04737	3.0303	3.09575	2.95424	3.1375	3.2322	3.20683	3.13364
AFFX-Bt-AJ002682-1_s_at	3.58049	3.7399	4.03479	3.97719	3.93135	3.67471	3.85703	4.23193
AFFX-Bt-AJ002682-2_s_at	4.28964	4.55905	4.74058	4.58299	4.6497	4.63012	4.61713	4.45536
AFFX-Bt-AJ132968-1_at	3.2272	3.3865	3.48563	3.34553	3.39565	3.48818	3.4016	3.28112
AFFX-Bt-AY056050-1_at	6.04688	6.24727	5.94806	5.92369	6.0203	6.17017	6.13659	6.18789
AFFX-Bt-AY342347_at	5.09425	5.19088	5.16171	5.05396	4.88186	5.19172	5.1107	5.22291
AFFX-Bt-E00696-1_s_at	3.95662	4.10303	4.35245	4.17774	4.1593	4.20274	4.06839	4.33749
AFFX-Bt-ECOLOXB_at	3.39562	3.35224	3.61137	3.27053	3.0818	3.29402	3.33196	3.37728
AFFX-Bt-ECOLOXL_at	2.74016	2.69193	2.68176	2.59011	2.63769	2.53986	2.61295	2.64391
AFFX-Bt-ECOLOXL_x_at	2.58933	2.82034	2.6868	2.49306	2.59678	2.60264	2.52579	2.62586
AFFX-Bt-ef1a-3_at	12.8	12.7981	12.7443	13.0005	12.7508	12.9565	13.0268	12.9414
AFFX-Bt-ef1a-5_at	14.5697	14.533	14.4729	14.5258	14.4276	14.5135	14.5421	14.5326
AFFX-Bt-ef1a-M_at	12.0108	11.7335	11.4676	11.7438	11.1278	11.5511	11.8361	11.714
AFFX-Bt-gapd-3_at	13.3142	13.3506	13.3611	13.362	13.418	13.3167	13.3536	13.2764
AFFX-Bt-gapd-5_at	13.0198	13.0632	12.8986	12.7586	13.0887	12.8863	12.9515	12.9395
AFFX-Bt-gapd-M_at	12.8512	12.9022	12.862	12.7443	12.982	12.77	12.8528	12.8029
AFFX-Bt-J01347-1_at	2.64944	2.75755	2.60005	2.63853	2.47979	2.63853	2.73581	2.58077
AFFX-Bt-J01347-1_s_at	2.73017	2.59761	2.72303	2.76023	2.69169	2.64178	2.83402	2.8341
AFFX-Bt-J01347-2_at	3.64167	3.88264	3.65688	3.59538	3.53172	3.85498	3.5258	3.54018
AFFX-Bt-J01347-3_at	3.23997	3.28725	3.46678	2.98415	3.1683	3.27846	3.16413	3.22905
AFFX-Bt-J01347-4_at	3.96381	4.09941	4.13911	4.2529	4.15193	4.33496	4.15691	4.16097
AFFX-Bt-J01636-1_at	5.6471	6.04773	6.43506	6.07731	6.16041	6.22356	5.68565	6.07117
AFFX-Bt-J01636-3_at	3.85731	3.85567	3.76151	3.90642	3.78999	3.75884	4.25945	4.41549
AFFX-Bt-J01636-4_at	3.82051	3.75254	3.93169	3.71882	3.73228	3.70079	3.51076	3.58227
AFFX-Bt-K01486-1_at	3.99305	4.02341	4.04349	4.12767	3.88132	4.10371	4.12307	4.12069
AFFX-Bt-M10961-1_at	4.09952	4.05281	4.04264	4.02814	4.27279	4.11922	4.36234	4.16833
AFFX-Bt-M10961-2_at	2.61406	2.65422	2.78418	2.58494	2.73756	2.68725	2.6241	2.60902
AFFX-Bt-M10961-4_at	3.40154	3.41644	3.56896	3.1401	3.70025	3.34441	3.3914	3.21211
AFFX-Bt-M15077-1_at	3.18992	3.22012	3.49916	3.25545	3.27831	3.27831	3.30689	3.15468
AFFX-Bt-M15077-1_s_at	3.99063	4.38986	4.31537	4.28103	4.15281	3.96324	3.905	3.91192
AFFX-Bt-M57289-1_s_at	4.53098	4.43687	4.43687	4.38958	4.17076	4.17953	4.49604	4.44745
AFFX-Bt-M62653-1_at	2.96849	3.02478	2.93843	3.0758	3.10476	3.21177	2.94262	3.02702
AFFX-Bt-M62653-1_s_at	3.28597	3.34956	3.51669	3.35789	3.28597	3.42505	3.34048	3.43727
AFFX-Bt-NM_131175-1_at	6.25382	5.92834	5.88953	6.1195	5.85571	6.12437	6.45577	6.28215
AFFX-Bt-U43284-1_s_at	6.35103	6.65501	6.69509	6.6534	6.68538	6.71632	6.78186	6.84056
AFFX-Bt-U46493-1_s_at	2.90383	3.00917	3.07754	2.98741	3.08287	3.0993	2.91285	3.17091
AFFX-Bt-U47295-1_at	5.10335	5.16648	5.28317	4.94979	5.11864	5.06305	5.20646	5.17551
AFFX-Bt-U55943-1_at	3.41496	3.44607	3.42269	3.40209	3.54512	3.56479	3.68392	3.39978
AFFX-Bt-U57609-2_s_at	4.79023	4.70585	5.03459	4.9467	5.08641	4.84416	5.22755	4.81101
AFFX-Bt-U89963-1_at	3.93815	4.18002	4.23206	3.81562	4.12785	4.22616	4.38506	4.14665
AFFX-Bt-U89963-1_s_at	3.4008	3.26452	3.48126	3.36847	3.34904	3.68042	3.39886	3.43228
AFFX-Bt-X03453-1_at	3.27632	3.30177	3.14837	3.16834	3.44066	3.41496	2.9813	3.30177
AFFX-Bt-X03453-2_s_at	14.2247	14.2137	14.2764	14.3212	14.2511	14.1853	14.3751	14.4965
AFFX-Bt-X58791-1_s_at	2.69037	2.86143	2.93639	3.08126	3.35623	3.08589	3.08226	2.98666
AFFX-Bt-X58791-2_s_at	4.38588	4.391	4.69189	4.56753	4.3222	4.19079	4.50062	4.44472
AFFX-Bt_Cyph_3_at	11.9448	12.0421	12.0917	11.8997	12.105	11.9348	11.6107	11.8069
AFFX-Bt_Cyph_5_at	10.6572	10.9241	10.7092	10.371	10.7062	10.4799	10.2682	10.4325
AFFX-Bt_Cyph_M_at	11.9844	12.1747	12.1216	11.8796	12.1962	11.9935	11.6937	11.8866
AFFX-Bt_eIF-4E_3_at	11.2575	11.1159	11.0277	11.2843	10.3747	10.5201	10.9583	10.9094
AFFX-Bt_eIF-4E_5_at	7.32701	7.15984	7.04806	6.75809	6.52625	5.73343	6.44252	6.89708
AFFX-Bt_eIF-4E_M_at	9.0212	8.67416	8.65963	8.62161	8.00305	7.57684	8.38858	8.82735
AFFX-Bt_GST_3_at	8.43332	8.71347	8.94868	8.79718	8.37745	8.08899	7.70475	7.87111
AFFX-Bt_GST_5_at	8.28341	8.47578	8.59052	8.32809	8.50498	8.02351	7.67259	7.81045
AFFX-Bt_GST_M_at	7.54251	7.85223	8.06257	7.69646	7.89725	7.25537	6.92268	6.99414
AFFX-Bt_Lacphor_5_s_at	7.11952	7.14273	7.34577	7.12961	7.16127	7.16617	7.20628	7.23192
AFFX-Bt_Lacphor_M_s_at	3.83624	3.9151	3.83198	3.74609	3.94338	3.89749	3.77391	3.78812
AFFX-CreX-3_at	13.8284	13.8915	13.9271	13.9902	13.8987	13.837	13.8851	14.1262
AFFX-CreX-5_at	13.3523	13.4401	13.4385	13.4878	13.4737	13.3643	13.4194	13.7103
AFFX-DapX-3_at	10.4713	10.9835	10.9986	11.2389	11.2841	10.8961	10.9771	11.6553
AFFX-DapX-5_at	9.07936	9.44751	9.39603	9.75505	9.56049	9.27857	9.52015	10.2915
AFFX-DapX-M_at	9.95244	10.3114	10.373	10.6155	10.5365	10.229	10.4127	11.1155
AFFX-LysX-3_at	7.18096	7.75598	7.89518	7.91184	7.88201	7.7018	7.483	8.2054
AFFX-LysX-5_at	5.01108	5.52932	5.62518	5.50075	5.88308	5.49075	5.20543	5.83023
AFFX-LysX-M_at	6.5101	6.99419	7.0437	7.02278	7.31448	7.05511	6.79649	7.41537
AFFX-PheX-3_at	7.35464	7.92991	7.99436	8.03512	8.024	7.95893	7.66922	8.27623
AFFX-PheX-5_at	6.33866	6.92468	7.1177	7.22876	7.22858	6.94482	6.6841	7.52557
AFFX-PheX-M_at	6.75915	7.10558	7.23253	7.43356	7.39389	7.10713	6.90834	7.69478
AFFX-r2-Bs-dap-3_at	10.3802	10.9184	10.9648	11.2108	11.2233	10.8137	11.0137	11.6129
AFFX-r2-Bs-dap-5_at	9.6651	10.0733	10.0792	10.3922	10.2149	9.88085	10.0235	10.9052
AFFX-r2-Bs-dap-M_at	10.23	10.5821	10.5524	10.856	10.7988	10.4541	10.6871	11.3764
AFFX-r2-Bs-lys-3_at	6.26291	7.01131	7.08892	7.29914	7.12003	6.9538	6.82835	7.29167
AFFX-r2-Bs-lys-5_at	5.74067	6.02577	6.30259	6.32726	6.61784	6.29991	5.93159	6.684
AFFX-r2-Bs-lys-M_at	6.6726	7.13872	7.34306	7.26317	7.47358	7.10225	6.76842	7.51819
AFFX-r2-Bs-phe-3_at	7.23507	7.78345	7.81841	8.00938	7.98665	7.87783	7.61192	8.07573
AFFX-r2-Bs-phe-5_at	6.63296	7.19113	7.28887	7.42838	7.37834	7.10626	6.6182	7.72249
AFFX-r2-Bs-phe-M_at	6.80285	7.29256	7.39147	7.5579	7.59976	7.17926	6.95393	7.68285
AFFX-r2-Bs-thr-3_s_at	8.70057	9.08554	9.31079	9.52336	9.50827	9.04538	9.18944	9.76234
AFFX-r2-Bs-thr-5_s_at	7.74114	8.17532	8.03801	8.45309	8.22192	7.9185	8.00918	8.90541
AFFX-r2-Bs-thr-M_s_at	8.31172	8.7763	8.57863	8.92141	8.85339	8.56333	8.68177	9.36232
AFFX-r2-Ec-bioB-3_at	8.58243	8.77937	9.00375	8.84675	8.7484	8.69074	8.52914	9.12792
AFFX-r2-Ec-bioB-5_at	8.42424	8.48735	8.69119	8.67516	8.57573	8.43027	8.14207	8.85989
AFFX-r2-Ec-bioB-M_at	8.56088	8.81441	8.98805	8.78267	8.81739	8.4914	8.38618	9.04445
AFFX-r2-Ec-bioC-3_at	10.177	10.2679	10.5376	10.4338	10.4017	10.1436	10.1044	10.7396
AFFX-r2-Ec-bioC-5_at	10.0452	10.2972	10.4234	10.3614	10.2618	10.0265	10.0048	10.5945
AFFX-r2-Ec-bioD-3_at	12.3762	12.4672	12.6524	12.6152	12.6803	12.445	12.5128	12.9127
AFFX-r2-Ec-bioD-5_at	12.1341	12.2783	12.4071	12.4378	12.3828	12.1601	12.2202	12.6476
AFFX-r2-P1-cre-3_at	14.1968	14.2306	14.2628	14.3292	14.2678	14.2066	14.3257	14.4934
AFFX-r2-P1-cre-5_at	13.9198	13.9805	14.025	14.0819	14.0073	13.9614	14.1166	14.2637
AFFX-ThrX-3_at	8.0887	8.55009	8.68816	8.85183	8.85851	8.40852	8.52772	9.14036
AFFX-ThrX-5_at	7.59425	8.09116	8.09157	8.23755	8.01473	7.87658	7.72623	8.61965
AFFX-ThrX-M_at	7.61957	8.07385	8.03231	8.26335	8.25743	7.94421	7.96956	8.67591
AFFX-TrpnX-3_at	2.90241	3.0651	2.97864	3.02852	2.97209	3.10253	2.94335	2.86104
AFFX-TrpnX-5_at	3.61226	3.7188	3.60417	3.80538	3.71591	3.59627	3.68774	3.69428
AFFX-TrpnX-M_at	3.46496	3.56055	3.51064	3.77706	3.58549	3.66616	3.59767	3.45359
Bt.1.1.S1_at	8.51546	7.8647	8.07485	7.99832	8.02649	7.91163	8.06212	8.42985
Bt.10.2.S1_a_at	9.26095	9.40387	9.41528	9.46623	10.0011	9.59719	9.37556	9.32816
Bt.100.1.S1_at	7.31824	7.62657	7.80354	8.21985	7.88718	7.7451	7.55612	7.84492
Bt.1000.1.S1_at	8.86465	9.22074	9.074	9.15273	9.49261	9.21539	9.0544	9.057
Bt.1000.2.S1_at	8.34565	8.20775	8.06886	8.32012	8.28899	8.31843	8.43826	8.26064
Bt.1000.3.S1_at	6.2683	6.30126	6.18517	6.56221	6.21657	6.2683	6.65683	6.42436
Bt.10000.1.S1_at	6.29185	6.54444	6.69907	6.16852	6.70772	6.65193	6.42493	6.38335
Bt.10001.1.A1_at	8.57123	8.84243	9.05642	8.85479	8.12736	8.34411	8.34873	7.98888
Bt.10002.1.S1_at	5.17188	5.18162	5.51537	5.39083	5.33411	5.81497	5.58274	5.37832
Bt.10003.1.S1_at	8.17881	8.11908	8.24752	8.1371	8.20653	8.13261	8.45683	8.1957
Bt.10004.1.A1_at	7.30876	7.12444	7.24804	7.25622	6.81063	7.25344	7.73619	7.49902
Bt.10005.1.S1_at	11.0208	11.0726	11.0469	11.067	10.8157	11.01	10.8952	11.0171
Bt.10006.1.A1_at	9.76587	9.69541	9.62553	9.82396	9.10445	9.31039	9.19964	9.28173
Bt.10006.2.S1_at	9.22485	9.14642	9.12422	9.01524	8.54551	8.44822	8.67096	8.79421
Bt.10006.3.A1_at	5.19686	4.96392	5.3188	5.43649	4.8337	5.09579	4.72224	4.78075
Bt.10007.1.A1_at	9.40376	9.89088	9.50393	9.44281	9.35862	9.59819	9.58294	9.93
Bt.10008.1.S1_at	9.03981	8.81636	8.82277	8.76662	8.72167	9.07692	9.1271	9.0627
Bt.10011.1.S1_at	7.36334	7.2137	7.52777	7.22429	7.6976	7.4571	7.59058	7.63092
Bt.10011.2.S1_at	6.84803	6.84851	6.91738	6.84816	6.91922	6.99529	6.97881	6.939
Bt.10013.1.S1_at	7.28632	7.65661	8.13254	7.31837	7.88902	7.54247	7.37996	7.39295
Bt.10014.1.S1_at	8.89884	8.99408	9.01969	9.07468	9.776	9.48121	9.396	9.22648
Bt.10016.1.S1_at	8.44083	8.54773	8.19531	8.50882	8.24081	7.99588	8.37507	8.462
Bt.10016.2.S1_at	9.67285	9.7332	9.68644	9.81308	9.78819	9.72977	9.56919	9.69139
Bt.10016.3.S1_a_at	8.81025	8.81202	6.9408	8.5718	8.04189	7.65061	8.65741	8.86349
Bt.10017.1.S1_at	7.51527	7.51744	7.57467	7.48624	7.55671	7.51128	7.41283	7.70678
Bt.10018.1.S1_at	9.55352	9.63888	9.29282	9.73791	9.41417	9.6744	9.92538	9.85021
Bt.10018.2.A1_at	5.31742	5.21735	5.50801	5.46266	5.40901	5.44817	5.61271	5.72243
Bt.10018.3.S1_at	7.46374	7.51676	7.43429	7.94234	7.48174	7.89903	7.30725	7.36864
Bt.10019.1.S1_at	9.19913	8.70995	8.56859	8.77905	9.26925	8.90845	9.44023	9.24377
Bt.10021.1.S1_at	5.06946	5.59996	5.58547	5.53544	5.54127	5.5033	5.32414	5.60589
Bt.10024.1.S1_at	6.87622	7.30704	7.17164	7.12839	6.78137	6.93386	6.85055	6.73916
Bt.10025.1.A1_at	6.80369	6.95389	6.84128	7.07721	6.78022	6.82702	6.82698	6.76953
Bt.10027.1.S2_at	8.02136	7.14365	7.36293	7.23417	7.94998	7.50065	7.54444	7.0674
Bt.10027.2.S1_a_at	7.28911	6.31346	6.31945	6.38171	6.7948	6.55477	6.86498	6.68334
Bt.10029.1.A1_at	7.70392	7.946	7.44816	7.65352	7.42397	7.94739	7.66478	7.4303
Bt.10029.2.S1_at	7.7061	7.85961	7.50964	7.75273	7.64296	7.91032	7.65176	7.55535
Bt.10030.2.S1_a_at	6.99609	6.69179	6.79936	6.92284	7.3101	6.66994	6.65119	6.73027
Bt.10033.1.S1_at	8.9578	8.61023	8.48861	8.79565	9.52299	9.50331	9.46019	9.52575
Bt.10034.1.S1_at	7.27172	7.38767	7.31896	7.34898	7.69026	7.32366	7.52746	7.33495
Bt.10035.1.S1_at	5.5093	5.70174	5.54611	5.40859	5.49103	5.32194	5.61196	5.88108
Bt.10035.2.S1_at	6.10923	5.74029	5.68091	5.75017	6.41477	5.9379	5.94735	6.41817
Bt.10036.1.S1_at	10.3673	10.5376	10.599	10.9179	10.4538	10.6586	10.5524	10.6453
Bt.10037.1.S1_at	9.21378	9.40354	9.30273	9.28538	9.22078	9.40673	9.19805	9.19288
Bt.10038.1.S1_at	7.21635	7.20549	7.31162	7.16597	7.33419	7.62442	7.42376	7.39764
Bt.10039.1.S1_at	8.9352	8.15219	8.57974	8.96664	8.04228	8.1023	8.27096	8.2274
Bt.1004.1.A1_at	9.71898	9.4239	9.41312	9.44484	9.41391	9.4893	9.60776	9.74204
Bt.10041.1.S1_at	8.24084	8.62948	8.67833	8.67639	8.85846	8.82459	8.36329	8.47415
Bt.10042.1.A1_at	4.35999	4.52719	4.51927	4.5483	4.54377	4.55881	4.72256	4.60233
Bt.10043.1.S1_at	9.20582	8.71096	8.83308	9.08733	8.13685	8.70809	8.97402	8.751
Bt.10044.1.A1_at	6.43307	5.97056	6.03079	6.0322	7.12079	7.29105	6.91038	6.23287
Bt.10044.3.A1_a_at	8.41346	8.62105	8.45687	8.34041	8.68421	9.12977	8.93716	8.44611
Bt.10046.1.A1_at	10.1033	10.6029	10.5569	10.5515	10.5024	10.6069	10.1882	10.2125
Bt.10046.2.S1_a_at	8.24744	8.70491	8.56778	8.46174	8.79795	8.65614	8.21035	8.32391
Bt.10046.3.A1_at	7.83621	7.62041	7.4876	7.44394	7.34812	7.58329	7.78567	7.66814
Bt.10047.1.S1_at	8.92494	9.11675	9.35432	9.01067	9.16076	9.217	8.69137	8.92639
Bt.10051.1.A1_at	8.22223	8.29704	8.51944	8.27931	8.09223	8.15277	7.78317	7.97619
Bt.10056.1.S1_at	8.26126	8.3202	8.4604	8.35543	8.38382	8.56759	8.48564	8.27939
Bt.10056.2.S1_at	7.70356	7.5721	7.66579	7.41497	7.62944	7.63028	7.90255	7.57111
Bt.10057.1.S1_at	3.56947	3.19337	3.55165	3.32018	3.47071	3.44243	3.62262	3.36267
Bt.10058.1.S1_at	9.10652	9.0298	9.21514	9.28381	8.5933	8.9044	8.82217	8.70164
Bt.10059.1.S1_at	8.12631	8.15681	8.18732	8.26209	8.81799	8.80583	8.6435	8.74017
Bt.10060.1.S1_at	8.08561	7.98457	8.58239	8.24151	7.63301	7.85737	7.45091	7.83694
Bt.10060.2.S1_at	6.64932	6.54022	6.70605	6.52228	6.74247	6.65508	6.72954	6.95181
Bt.10061.1.A1_at	5.99288	6.17307	6.55773	6.32269	5.93871	6.43598	5.92614	6.1783
Bt.10065.1.S1_at	7.06701	7.63272	7.5413	7.43612	7.6371	7.4219	7.30813	7.55766
Bt.10066.1.S1_at	6.75478	6.97169	6.91421	6.63353	7.89741	7.86376	7.76997	7.69353
Bt.10067.1.S1_at	7.91401	7.85013	8.11851	7.42168	8.21754	8.3743	8.01309	7.91826
Bt.10068.1.S1_at	6.3835	6.42091	6.47782	6.34137	6.6852	6.94984	6.89228	6.60795
Bt.1007.1.S1_at	9.27654	9.18904	9.29733	9.03152	9.87983	9.48542	9.27108	9.59573
Bt.10070.1.S1_at	5.81677	5.50271	5.36423	5.33082	5.23798	5.29697	5.61082	5.82723
Bt.10073.1.A1_at	6.88504	6.88227	6.73543	7.32111	6.75115	6.94827	6.99164	6.99306
Bt.10075.1.S1_at	5.66754	5.7602	5.78426	5.53642	5.60547	5.69558	5.82359	6.02432
Bt.10076.1.S1_at	7.79761	7.70754	7.84806	7.21205	8.15104	7.9422	7.89367	7.62612
Bt.10077.1.S2_at	8.6236	8.81978	8.62834	8.58741	9.33763	8.94236	8.81553	8.84975
Bt.10077.1.S3_at	5.58531	5.09853	5.39058	5.31489	4.89429	4.91525	5.25676	5.22594
Bt.10078.1.S1_at	8.03956	8.38778	7.99748	8.09666	7.69054	7.92576	7.99025	8.13698
Bt.10078.2.S1_at	8.7347	8.72664	8.59589	8.73745	8.41081	8.62287	8.3715	8.50408
Bt.10080.1.S1_at	7.75858	8.03783	8.1695	7.61963	7.50326	7.84937	7.76497	7.72761
Bt.10081.1.S1_at	5.57603	5.77882	5.83886	5.78741	5.60052	5.52316	5.2491	5.5035
Bt.10082.1.S1_at	6.08778	5.84851	5.83363	6.25183	5.54568	6.06806	6.24276	5.94262
Bt.10084.1.S1_at	8.45147	8.48435	8.45484	8.7651	8.24864	8.19838	8.20425	8.037
Bt.10085.1.A1_at	7.20216	7.10234	7.23766	7.04941	7.23085	7.14399	7.15715	7.4452
Bt.10087.1.A1_at	5.59779	5.73435	5.61558	5.5326	5.59801	5.71667	5.96445	5.66679
Bt.10087.2.S1_at	5.03114	5.27387	5.23982	5.284	5.20713	5.01893	5.31308	5.25158
Bt.10088.1.A1_at	7.07174	6.29862	6.23983	6.62974	6.75108	6.78977	7.09567	7.22891
Bt.10089.1.S1_at	4.42748	5.09099	5.12004	4.15161	4.67175	4.78295	4.8202	4.9201
Bt.1009.1.A1_at	3.70755	4.21796	4.22683	3.78702	3.82556	4.1947	3.83129	4.00551
Bt.10090.1.S1_at	3.30691	3.18006	3.24228	3.58676	3.4373	3.28329	3.43689	3.30352
Bt.10092.1.S1_at	10.8222	10.861	10.494	10.8984	10.7656	10.8854	10.3985	10.8379
Bt.10096.1.S1_at	6.41962	5.84855	6.18211	6.58562	6.40714	6.30524	6.32737	6.42071
Bt.10098.1.S1_at	9.97534	10.01	9.79769	10.0152	9.29882	9.91167	9.40561	9.96606
Bt.10101.1.S1_at	8.74359	8.84216	8.99021	8.79744	9.12132	9.24347	8.89567	8.75527
Bt.10101.2.S1_at	7.49207	7.41846	7.4364	7.42923	7.85221	7.77784	7.97845	7.58064
Bt.10102.1.A1_at	7.0709	7.13311	7.49284	6.95013	7.84875	7.64617	7.13477	7.47441
Bt.10102.2.S1_a_at	5.24191	5.34317	5.31373	5.1917	5.34257	5.38762	5.27902	5.22035
Bt.10105.1.S1_at	7.49465	7.43268	7.56121	7.61333	7.62769	7.51032	7.61692	7.64177
Bt.10106.1.S1_at	6.39934	6.75189	6.81324	6.69929	6.15919	6.6564	6.36806	6.6741
Bt.10107.1.S1_at	9.05516	9.09777	8.90994	9.19884	9.23488	9.36671	9.04712	9.28807
Bt.10108.1.S1_at	6.28129	6.73506	6.49359	6.55499	6.3251	6.25478	6.39621	6.45521
Bt.10109.1.S1_at	4.24375	3.94531	4.23395	4.13776	4.0823	4.15823	4.32509	4.47993
Bt.10111.1.S1_at	11.7169	11.3209	11.6892	11.3613	11.5592	11.8005	11.9979	11.8731
Bt.10113.1.S1_at	7.78147	8.33834	8.07072	8.422	7.43613	7.81535	7.49555	7.43054
Bt.10115.1.S1_at	5.7253	5.58742	5.62208	5.69813	5.66324	5.51157	5.60346	5.938
Bt.10116.1.A1_at	10.3499	10.3011	10.5161	10.0049	10.404	10.1205	10.3829	9.94496
Bt.10121.1.A1_at	10.759	10.0959	10.2115	10.6269	10.1907	10.3231	10.6391	10.5562
Bt.10122.1.S1_at	9.6371	9.4697	9.58007	9.69121	9.89744	9.71278	9.87239	9.56568
Bt.10123.1.S1_at	6.84065	6.91396	6.67715	6.61556	7.16532	7.07847	7.197	7.29399
Bt.10124.1.S1_at	7.92153	8.14467	7.84255	8.02756	7.78136	7.77047	8.10769	7.95485
Bt.10127.1.S1_at	8.36872	8.41317	8.14339	8.68748	8.29929	8.39799	8.63884	8.42737
Bt.10129.1.A1_at	8.01563	8.29467	8.29727	8.22263	8.27578	8.27984	8.01005	8.12726
Bt.10130.1.S1_at	8.47238	7.8358	7.5784	7.64527	7.98937	8.15643	8.22597	8.15811
Bt.10131.1.A1_at	9.92625	9.06347	9.00873	9.46842	9.05666	9.28053	9.88833	9.87551
Bt.10131.2.S1_at	7.91912	7.1436	7.21502	7.36999	7.53554	7.313	8.1782	7.94277
Bt.10133.1.A1_at	5.4717	5.73607	5.89939	5.57175	5.60854	5.93461	5.92707	5.69561
Bt.10135.1.A1_at	10.3493	10.2675	9.90599	10.252	9.70896	9.91237	9.70682	9.51479
Bt.10135.2.S1_at	8.98509	8.88822	8.41416	8.54574	8.13286	8.04594	8.57952	8.26904
Bt.10136.1.S1_at	8.75099	9.57418	9.74345	9.59904	9.97821	10.3892	9.59364	9.7199
Bt.10140.1.S1_at	7.01012	7.53429	7.15931	7.61377	7.11895	7.09639	7.18498	7.23638
Bt.10144.1.A1_s_at	10.7905	11.2569	11.1438	10.9789	11.1509	11.3878	11.1681	11.0842
Bt.10146.1.S1_at	9.53484	9.40067	9.0277	9.65736	8.87718	9.21736	9.52879	9.49015
Bt.10146.2.S1_at	7.60524	7.2262	6.61874	7.44573	6.44593	6.71176	7.66417	7.42048
Bt.10150.1.S1_at	9.44481	8.67807	8.64519	8.17866	8.20251	8.25591	7.54687	7.69105
Bt.10152.1.A1_at	8.97613	9.44981	9.0129	9.37641	9.20971	8.7836	8.77405	8.64416
Bt.10153.1.S1_at	8.7147	8.40815	8.26427	8.75488	8.63175	8.84008	9.22061	8.77849
Bt.10154.1.S1_at	10.9458	11.2336	11.124	11.1649	10.5686	10.8092	10.6904	10.6001
Bt.10158.1.A1_at	8.26802	8.69999	8.40001	8.46837	8.56934	9.02873	8.92049	8.84197
Bt.10159.1.S1_at	9.80904	9.17374	8.94784	9.11195	9.56657	9.4121	9.8163	9.75769
Bt.10161.1.A1_at	3.91411	3.39522	3.47165	3.72146	3.51452	3.90122	3.6948	3.66622
Bt.10162.1.S1_at	7.48523	7.82481	7.89221	7.84981	7.35546	7.37912	7.05639	7.53119
Bt.10163.1.S1_at	9.03548	8.53819	8.5848	9.00081	8.22456	8.33753	8.94781	8.83943
Bt.10166.1.A1_at	4.88111	5.52813	5.26677	5.19934	6.16887	5.75002	5.43417	5.48919
Bt.10168.1.S1_at	10.3289	9.89134	9.99177	10.0591	10.1867	10.5084	10.6176	10.5333
Bt.10169.1.S1_at	6.75629	6.14056	6.23485	6.84235	6.14888	6.23238	7.03238	6.73419
Bt.10169.2.S1_at	5.66072	5.41906	4.96701	5.55673	4.9485	4.70833	5.74667	5.50234
Bt.10170.1.S1_at	5.67648	5.89398	5.98259	5.77614	5.66043	5.77696	5.89791	6.03116
Bt.10175.2.A1_a_at	10.5757	10.6286	10.5916	10.5756	11.1628	10.9573	10.8308	10.7203
Bt.10179.1.S1_at	9.85221	10.0927	9.91147	10.0731	10.0929	10.1883	9.97922	10.1671
Bt.10180.1.A1_at	5.55538	5.41878	5.60068	5.50074	5.93154	5.96365	6.04457	5.88727
Bt.10183.1.S1_at	8.48177	8.51774	8.46508	8.45337	7.58459	7.8658	8.08338	8.13234
Bt.10183.2.S1_at	6.64329	7.07297	7.2752	6.54109	6.43047	6.55665	6.20753	6.55644
Bt.10184.1.S1_a_at	8.54866	8.8121	8.82546	8.75729	8.78212	8.69356	8.33495	8.58902
Bt.10185.1.S1_at	8.44946	8.82549	8.74897	8.81787	9.33048	9.23809	8.83918	9.18432
Bt.10189.1.S1_at	10.9996	10.8173	10.7227	10.9519	11.0184	11.2881	11.3154	11.0114
Bt.10190.1.S1_at	8.24288	8.61967	8.52797	8.38205	8.63246	8.90132	8.6659	8.70932
Bt.10194.1.A1_s_at	6.35803	6.70779	6.45164	6.76254	6.67825	6.68015	6.44112	6.63682
Bt.10194.1.A1_x_at	6.51216	6.51132	6.31912	6.58466	6.83404	6.55744	6.17296	6.19474
Bt.10195.1.S1_at	7.75723	7.8014	7.86877	7.43705	7.81508	7.61955	7.81635	7.7408
Bt.10196.1.A1_at	3.58273	3.49481	3.77456	3.93157	3.52451	3.70783	3.60057	3.96213
Bt.10196.2.S1_at	6.1452	6.24873	6.53374	6.20644	6.43132	6.33903	6.30742	6.45896
Bt.10198.1.S1_at	11.5113	11.4884	11.4279	11.6635	11.0444	11.2119	11.1244	11.2538
Bt.102.1.S1_at	3.26733	2.9042	2.92193	3.08356	2.97936	3.34816	3.15069	3.19454
Bt.1020.1.S1_at	11.3217	11.3425	11.0553	10.9459	11.3187	11.3887	11.6041	11.5333
Bt.10200.1.S1_at	4.99126	4.93084	5.14043	5.39743	4.65242	5.10009	4.95615	4.78909
Bt.10202.1.S1_at	12.5864	12.6428	12.5879	12.5871	12.9114	12.9608	12.8358	13.0017
Bt.10207.1.S1_at	11.6792	11.5151	11.3207	11.6735	11.3064	11.6678	11.8639	11.8298
Bt.10208.1.S1_at	10.0312	10.1491	10.1022	10.3023	9.67495	9.86142	9.25631	9.62194
Bt.10212.1.S1_at	7.12235	7.47174	7.32226	7.61669	6.98329	7.56912	8.36492	8.24153
Bt.10214.1.S1_at	10.4086	10.7221	10.7463	10.6348	10.1502	10.4789	10.0494	10.2746
Bt.10215.1.A1_at	10.7135	10.8354	10.9476	10.6677	10.6403	10.6382	10.718	10.6948
Bt.10218.1.S1_s_at	9.44331	9.68676	9.72254	9.5003	9.83768	10.133	9.72914	9.75981
Bt.1022.1.S1_at	9.84705	9.90781	10.0864	10.0588	10.331	10.2353	10.0447	10.0978
Bt.10220.1.S1_at	10.8138	10.9669	10.8073	11.1005	10.8234	10.9462	10.6809	10.9284
Bt.10222.1.S1_at	11.8101	11.7838	11.8171	11.5872	11.0471	11.4348	11.4689	11.4753
Bt.10225.1.A1_at	8.61167	8.50977	8.47052	8.46005	8.22413	8.42303	8.34586	8.30653
Bt.1023.1.A1_at	8.76039	8.8042	8.60629	8.86715	8.57869	8.74151	8.8236	8.89217
Bt.10230.1.A1_at	9.39974	8.80658	8.52975	9.19495	8.2573	8.44532	8.76013	8.77274
Bt.10230.2.A1_at	6.85655	6.79029	6.32968	6.81317	6.01802	6.01938	6.50317	6.28773
Bt.10231.1.S1_at	10.5156	10.367	10.2879	10.4813	10.2198	10.3313	10.6846	10.4189
Bt.10232.1.A1_at	9.27123	9.3835	9.14505	9.47806	9.35951	9.72796	9.71874	9.73418
Bt.10236.1.S1_at	10.6347	11.05	11.261	10.815	10.7885	10.7753	10.3757	10.321
Bt.10238.1.S1_at	12.544	12.2567	12.2056	12.5692	11.7671	12.0619	12.0173	12.1678
Bt.1024.1.S1_at	6.57675	6.92516	6.95328	6.76239	6.89739	6.89967	6.80741	7.43783
Bt.1024.2.S1_at	6.42717	6.59024	6.60381	6.54833	6.79284	6.57968	6.703	6.45762
Bt.10241.1.S1_at	7.78436	8.00472	8.12508	8.17646	8.85915	8.58527	8.24153	8.30443
Bt.10245.1.S1_at	9.37695	9.16668	8.87982	9.26601	8.90194	9.13349	9.32537	9.28573
Bt.10245.2.S1_at	6.62974	6.60625	6.28542	6.48153	6.21305	6.21694	6.6619	6.85467
Bt.10245.3.A1_at	6.63722	6.75983	6.98768	6.59325	6.68607	6.86298	6.47801	6.47968
Bt.10247.1.S1_at	8.32277	8.54679	8.56216	8.7089	8.56798	8.72005	8.39085	8.68642
Bt.10247.2.A1_at	8.74392	8.64177	8.54815	8.8393	8.74436	8.97752	8.58263	8.22214
Bt.10251.1.S1_at	9.21321	8.84319	8.77505	9.17402	8.80624	9.03856	9.25774	9.07574
Bt.10253.1.A1_at	7.87362	8.45024	8.17891	7.96325	7.73161	8.04257	7.73437	7.86429
Bt.10257.1.A1_at	7.96561	7.15435	7.33743	7.44866	7.43443	7.48528	8.03358	7.75614
Bt.10257.2.S1_at	4.79125	4.53969	4.36647	4.62565	4.51141	4.39333	4.78166	4.77608
Bt.10259.1.A1_at	9.56208	9.48863	9.56504	9.82737	9.74327	9.80689	9.90142	10.0379
Bt.10260.1.S1_at	8.87213	8.34467	8.34219	8.09605	8.35605	8.28602	8.51609	8.53585
Bt.10261.1.S1_at	8.11085	8.37695	8.09702	8.42571	8.11295	8.02055	8.1477	7.73176
Bt.10262.1.A1_at	10.2686	10.1284	9.94185	10.096	10.1777	10.2786	10.3825	10.2438
Bt.10266.1.S1_at	11.0247	11.2051	11.2136	11.1349	10.8338	11.0362	10.7124	10.8269
Bt.1027.1.S1_at	7.73815	7.65392	7.98867	7.61448	7.65978	7.66773	7.38684	7.40997
Bt.10271.1.A1_at	12.0892	12.0796	12.0603	12.2023	12.0018	12.0212	11.9708	11.9142
Bt.10272.1.S1_at	5.06364	4.81007	5.19214	4.97147	4.64326	4.87779	4.94551	4.7576
Bt.10273.1.A1_at	5.19601	5.06124	4.51263	5.02871	4.48773	5.02462	5.0773	4.60674
Bt.10276.1.S1_at	10.3372	9.97472	9.8944	10.3485	9.97145	10.0338	10.1569	10.1407
Bt.10277.1.A1_at	3.85173	3.8806	4.03672	4.15801	3.98579	3.97426	3.98336	4.15706
Bt.10277.2.S1_a_at	9.97219	10.2915	10.4645	10.2008	10.2445	10.2167	9.69109	10.0262
Bt.10278.1.S1_at	10.6409	10.9717	11.1761	10.6048	10.2932	10.3197	10.069	10.2736
Bt.10281.1.S1_at	5.93469	5.87599	6.121	5.77064	5.68947	6.12882	5.97432	6.1048
Bt.10282.1.S1_at	5.65278	5.79123	5.69662	5.5316	5.60792	5.74409	5.39925	5.63759
Bt.10283.1.S1_at	8.9784	8.87911	9.08128	8.73111	8.37313	8.93135	8.19152	8.07432
Bt.10287.1.A1_at	6.23412	6.84376	6.88104	6.55749	7.14983	7.18844	6.72266	6.85273
Bt.1029.1.S1_at	6.69907	6.72556	6.38829	7.39447	6.66538	6.75022	6.55921	6.57849
Bt.10295.1.A1_at	5.2869	5.32301	5.27241	5.4273	5.41514	5.3205	5.47431	5.22302
Bt.10298.1.A1_at	6.47261	6.57433	6.60573	6.7563	6.45246	6.57433	6.38326	6.45676
Bt.10299.1.S1_at	9.05946	9.15826	9.34468	9.24249	9.58296	9.43265	9.1203	9.30411
Bt.103.1.S1_at	6.51216	6.27126	6.37131	6.28087	6.80076	6.12122	6.37236	6.41171
Bt.10303.1.S1_at	7.76791	7.81911	8.09168	7.87815	8.51101	7.75709	7.49603	7.68393
Bt.10304.1.S1_at	10.577	10.8766	10.9031	10.8343	10.6957	10.8425	10.509	10.592
Bt.10307.1.A1_at	3.27929	3.32225	3.42165	3.10821	3.08532	3.05827	3.10926	3.22437
Bt.1031.1.S1_at	10.6672	10.9625	11.269	10.6963	11.1719	10.9852	10.8257	10.8906
Bt.10310.1.S1_at	3.70295	3.68698	3.93236	3.80534	3.78819	3.68126	3.6339	3.7576
Bt.10311.1.S1_at	11.1847	10.8404	10.4525	11.0454	10.2605	10.6472	11.0278	10.8852
Bt.10312.1.A1_at	10.8663	10.7755	10.8694	10.8028	10.6959	10.9034	10.9242	10.9139
Bt.10312.2.S1_at	5.56377	5.59283	5.55051	5.36132	5.40894	5.64573	5.73594	5.77688
Bt.10317.1.A1_at	10.2677	10.2807	10.2474	10.5262	10.1504	10.1722	10.0834	9.95132
Bt.10317.2.S1_at	8.60416	8.59456	8.67409	8.65515	8.52417	8.37329	8.30754	8.16637
Bt.10317.3.A1_at	5.42622	5.41906	5.27892	5.56268	5.11042	5.51771	5.3346	5.40237
Bt.10321.1.S1_at	9.06808	9.21815	9.35508	9.1003	9.40633	9.33156	9.28054	9.1678
Bt.10324.1.A1_at	4.29628	4.15478	4.445	4.48311	4.13309	4.08652	4.28479	4.29628
Bt.10329.1.A1_at	9.46166	9.40708	9.36308	9.30382	9.80125	9.75931	9.83444	9.59454
Bt.1033.1.S1_at	6.69882	6.98702	7.43443	7.32246	7.32614	7.26786	6.79572	6.44749
Bt.10330.1.S1_at	9.00724	8.90714	8.73693	8.58331	8.43407	8.49641	8.68484	9.01431
Bt.10332.1.A1_at	3.85438	4.199	4.31987	3.62275	3.90742	3.88123	3.91885	3.872
Bt.10333.1.S1_at	8.7012	8.82904	8.9389	8.74553	9.11804	9.35537	8.80378	8.76787
Bt.10339.1.A1_at	5.40371	5.51054	5.36687	5.45208	4.95555	5.0553	4.84704	5.88281
Bt.1034.1.S1_at	13.8641	13.9549	13.8997	13.8103	13.8619	13.8413	13.8385	13.7974
Bt.10340.1.S1_at	7.23696	7.02616	6.52115	7.18414	7.2551	7.11791	7.56435	7.76339
Bt.10341.1.S1_at	5.89557	5.88556	6.25616	6.06403	6.10777	5.9619	6.36755	5.78207
Bt.10342.1.A1_s_at	6.3892	6.54817	6.60408	6.55226	6.90871	6.82151	6.90715	6.9442
Bt.10343.1.A1_at	11.0526	11.3956	11.28	11.4193	11.171	11.2335	11.0123	11.1829
Bt.10348.1.A1_at	4.31129	4.57	4.85549	4.94828	5.03457	5.42776	4.23509	4.62081
Bt.10349.1.S1_at	5.8451	5.73249	5.88097	6.19527	6.17555	6.44007	6.20753	6.20395
Bt.1035.1.S1_a_at	10.8903	10.9568	10.9624	10.9844	11.1996	11.0656	10.7698	10.917
Bt.10350.1.A1_at	3.70655	3.97552	3.69928	3.40839	3.41448	3.65705	3.89149	3.91073
Bt.10352.1.S1_at	9.48922	9.7169	9.99281	9.80244	9.50083	9.50222	9.06649	8.98963
Bt.10354.1.S1_at	9.29934	8.55285	9.03022	9.06164	8.93853	8.94039	9.45843	9.38344
Bt.10356.1.A1_at	3.75371	3.92452	3.90847	4.07518	4.1273	4.14464	4.06895	4.06895
Bt.10357.1.A1_at	5.80938	5.71747	6.03403	5.86961	6.2014	6.0389	5.9165	5.88451
Bt.10357.2.S1_at	7.1285	7.42297	7.5142	7.37917	7.35375	7.49006	7.24796	7.34257
Bt.10358.1.S1_at	8.5726	8.86312	8.76264	8.85426	8.78721	8.80779	8.87705	8.62169
Bt.10359.1.S1_at	10.4827	10.2738	9.8608	10.2512	10.0022	10.1892	10.473	10.5024
Bt.10360.1.S1_at	9.81495	9.76922	9.66721	9.83037	9.80666	9.86638	9.99545	9.80996
Bt.10360.2.S1_a_at	8.52538	8.62962	8.52292	8.56832	8.73366	8.64719	8.82812	8.64354
Bt.10361.1.S1_at	4.71108	4.31206	4.52345	4.53021	4.62178	4.522	5.00214	4.71674
Bt.10367.1.A1_at	2.74016	3.0269	2.9884	2.9336	2.9884	2.89857	3.03072	2.8867
Bt.10368.1.A1_at	2.73702	2.81877	2.6653	2.74016	2.80981	2.68375	2.69042	2.61706
Bt.1037.1.S1_at	6.92472	6.76108	7.08105	6.74532	7.09245	7.00954	7.12902	7.0532
Bt.10371.1.S1_at	7.82427	8.46149	8.26922	8.41651	8.88823	8.75118	8.80518	8.70545
Bt.10373.2.S1_a_at	6.57651	6.74061	6.64035	6.85804	7.00829	6.74896	6.99249	6.74887
Bt.10374.1.S1_a_at	7.99517	8.43936	8.5031	8.36084	8.60297	8.72376	8.3253	8.36068
Bt.10374.3.A1_at	6.26723	6.32049	6.44204	6.48734	6.32566	6.46867	6.30498	6.33707
Bt.1038.1.A1_at	6.74238	6.50814	6.62693	6.45967	6.2655	6.22076	7.02498	6.68488
Bt.10381.1.S1_at	9.40753	9.51082	9.1337	9.29912	9.38327	9.54888	9.01099	8.92894
Bt.10385.1.A1_at	9.37833	9.39959	9.4426	9.45603	9.67523	9.6254	9.40805	9.51268
Bt.10387.1.S1_at	9.58796	9.71516	9.75302	9.46556	9.44403	9.52855	9.58852	9.4666
Bt.10388.2.S1_at	8.09192	7.91423	8.05339	7.66542	8.25338	8.04551	8.2911	7.83352
Bt.10388.3.S1_at	7.90541	7.61673	7.8095	7.42001	8.24508	7.87011	8.05145	7.59022
Bt.10391.1.S1_at	7.87712	8.3712	8.52771	8.32834	8.35279	8.72835	7.90599	8.15658
Bt.10393.1.A1_at	4.41981	4.63535	4.5177	4.55435	4.6031	4.50833	4.63699	4.69488
Bt.10397.1.A1_at	9.11404	9.27664	9.15633	9.29038	9.09815	9.38152	9.432	9.32811
Bt.10397.2.S1_at	8.38768	8.38086	8.18413	8.2327	7.90059	8.07446	8.59326	8.53312
Bt.10398.1.S1_at	6.17849	6.48407	6.32332	5.71617	6.38379	6.20125	6.14663	6.27535
Bt.1040.1.A1_at	8.76427	9.02218	9.23178	9.07516	9.41886	9.27438	8.95269	8.9424
Bt.1040.2.S1_at	7.68392	7.67294	7.56359	7.52943	7.90027	7.53756	7.6043	7.70359
Bt.1040.3.S1_at	6.26672	6.52524	5.98515	6.39291	6.45037	6.26295	6.3174	6.4073
Bt.10402.1.A1_at	4.28315	4.14916	4.33444	4.12322	4.33671	4.24643	4.43958	4.52125
Bt.10414.1.A1_at	8.51439	8.1682	8.51673	8.38705	8.50365	8.63851	8.54105	8.45051
Bt.10414.2.S1_at	7.66199	7.08335	7.54902	7.24936	7.52055	7.34739	7.6262	7.33469
Bt.10417.1.S1_at	9.96597	9.98298	10.0977	10.1624	10.2225	10.3652	10.2708	10.2214
Bt.1042.1.S1_at	9.03761	8.38001	8.37792	8.43279	8.50144	8.37025	9.0981	9.00319
Bt.1042.2.S1_at	7.50356	6.55127	6.25216	6.86499	6.79086	6.5309	7.76242	7.84778
Bt.10421.1.S1_at	6.96014	7.07273	7.25457	6.54915	7.4043	7.14555	6.97074	6.82898
Bt.10421.2.S1_at	7.01646	6.97761	6.91417	6.08392	7.20605	6.97548	6.91744	6.83464
Bt.10432.1.A1_at	3.32471	3.4862	3.47244	3.38152	3.45104	3.32628	3.46303	3.42924
Bt.10436.1.S1_at	9.07088	9.18819	9.12835	9.07553	9.19844	8.97397	9.15672	9.0544
Bt.10437.1.S1_at	10.3538	10.4663	10.4205	10.5826	10.4181	10.392	10.5855	10.518
Bt.1044.1.A1_at	8.90554	8.68568	8.70718	8.80402	8.7285	8.8416	9.10382	8.75717
Bt.10441.1.A1_at	4.85531	4.66816	4.71846	4.76008	4.93592	4.75466	4.95753	5.22601
Bt.10442.2.A1_at	5.56154	5.51896	5.75929	5.45781	5.40859	5.44498	5.81789	5.73249
Bt.10442.2.S1_a_at	10.1621	9.7951	10.1264	9.49291	10.3801	10.3657	10.9145	10.2751
Bt.10444.1.S1_at	10.659	10.9769	10.5365	10.946	10.7616	11.1688	11.2995	11.1645
Bt.10446.1.S1_at	9.74621	10.1767	10.2667	10.2762	10.408	10.4941	10.2059	10.0543
Bt.10458.1.A1_at	8.52538	7.47	8.03632	7.59305	8.32706	7.98653	8.37805	8.17328
Bt.10458.2.S1_at	7.77016	6.62797	6.78296	6.59079	7.1045	6.80613	7.35052	7.06425
Bt.10466.1.A1_at	6.86625	6.96149	6.97966	6.86472	7.09807	7.16214	6.89254	7.02553
Bt.10466.2.S1_at	3.37878	3.62876	3.58106	3.51949	3.67783	4.04319	3.41814	3.30664
Bt.10469.1.S1_at	7.85086	7.97097	7.56485	7.94428	7.91635	8.16812	8.06306	7.97743
Bt.1047.1.S1_at	8.64418	8.85267	8.76784	8.62294	9.18847	9.07901	8.8007	8.7515
Bt.10470.1.S1_at	6.59198	6.90774	7.06504	6.71762	6.93648	6.55164	6.68137	6.64039
Bt.10471.1.A1_at	3.61524	3.6476	3.63135	3.73221	3.60502	3.60717	3.61819	3.54679
Bt.10475.1.S1_at	6.73794	6.65364	6.65501	6.63826	6.74882	6.6274	6.64465	6.65278
Bt.10479.2.A1_at	8.01473	7.6716	8.30151	8.4028	8.0393	8.32457	7.74535	7.68984
Bt.10479.3.S1_at	6.63312	6.52556	6.97041	6.93158	6.89975	6.93879	6.70882	6.20264
Bt.1048.1.S1_at	7.13264	7.34824	7.17526	7.03332	7.03914	7.3805	7.08274	7.14492
Bt.1048.2.S1_at	6.52848	6.51748	6.54319	6.18226	5.97046	6.45905	6.07408	5.60576
Bt.10480.1.A1_at	6.91232	6.9169	6.89513	6.73022	6.81995	6.85986	7.05827	7.13062
Bt.10485.1.S1_at	7.75491	7.65728	7.98457	7.42755	7.83147	7.91034	7.86016	7.87225
Bt.10493.1.A1_at	2.83504	2.96235	2.86306	2.86306	3.03154	2.87014	2.86306	2.90153
Bt.10496.1.A1_at	5.86904	5.51577	6.04752	6.10369	6.2699	6.01039	6.15127	5.82593
Bt.10499.1.S1_at	10.0744	10.1304	10.1253	10.0541	9.50333	9.58183	9.04716	9.46764
Bt.10503.1.S1_at	8.29202	8.61776	8.58301	8.3769	8.4334	8.52309	8.37842	8.30123
Bt.10504.1.A1_at	3.79623	3.51819	3.48823	3.67166	4.04827	3.56737	3.64419	3.68218
Bt.10510.1.S1_at	8.91521	9.32132	9.18134	8.76125	9.10997	8.78621	8.77476	8.99487
Bt.10515.1.S1_at	9.74374	10.2204	10.5323	10.4013	10.1923	10.1182	9.7725	9.93357
Bt.10517.1.A1_at	5.78886	6.07883	6.041	6.2359	5.68781	5.69862	5.4779	5.48141
Bt.1052.1.A1_at	8.42642	8.39581	8.5407	8.05079	9.0192	8.84127	8.27102	9.39744
Bt.1052.2.S1_at	7.22082	7.09455	7.13867	6.89855	7.13867	7.06002	7.10894	7.39227
Bt.10524.1.S1_at	5.58238	5.83088	5.89088	5.83285	5.99717	5.91472	5.73897	5.7903
Bt.10524.2.S1_at	3.7018	3.89449	4.02172	4.2028	4.36526	3.76649	4.1762	4.11057
Bt.10524.3.S1_at	5.13321	4.89134	4.97424	4.77293	5.128	5.10985	5.44631	5.46718
Bt.10529.2.S1_a_at	6.51009	6.91917	7.00736	6.77541	7.46848	7.49433	6.77339	7.01926
Bt.10537.1.A1_at	4.61249	4.50232	4.6997	4.60464	4.77161	4.64893	4.64751	4.78791
Bt.10538.1.A1_at	3.20153	3.37418	3.60123	3.41573	3.51237	3.5278	3.37821	3.39326
Bt.10539.1.A1_s_at	6.73079	6.75512	6.68558	6.70926	6.55578	6.63966	6.49099	6.8044
Bt.1054.1.S1_at	8.20103	8.33322	8.45886	8.51596	8.67004	8.65944	8.62068	8.28321
Bt.10541.1.S1_at	7.63964	7.70346	7.91834	7.92718	7.94403	7.96467	7.49306	7.59545
Bt.10542.1.S1_at	9.44789	9.7583	9.90743	9.74099	9.79664	9.887	9.6959	9.49015
Bt.10543.1.S1_at	8.62672	8.56282	8.74056	8.54943	8.78676	8.82132	8.82345	8.62761
Bt.1055.1.S1_at	9.27627	9.3913	9.34688	9.23639	9.60566	9.78815	9.6761	9.34823
Bt.10550.1.A1_at	3.56254	3.81722	3.5997	3.75182	3.80185	3.74219	3.72736	3.44576
Bt.10552.1.A1_at	4.5465	4.29169	4.21165	4.54845	3.89955	3.76515	3.68401	4.04732
Bt.10554.1.A1_at	3.58226	3.62283	3.58328	3.5596	3.32463	3.54039	3.58226	3.4827
Bt.10554.2.S1_at	6.97228	6.82472	6.48608	6.88385	6.57741	6.83044	6.75129	6.3694
Bt.10557.1.S1_at	9.00537	9.12294	9.12063	8.97383	9.00665	9.4458	8.93782	9.02362
Bt.10565.1.A1_at	8.67988	8.33168	8.37593	8.13584	9.05487	8.7839	8.99628	8.36022
Bt.1057.1.S1_at	8.58527	7.73272	8.06993	8.05832	7.38323	6.85947	7.43727	7.74932
Bt.10575.1.S1_at	10.2341	10.4325	10.4906	10.5151	10.247	10.2305	9.98634	10.0245
Bt.10578.1.A1_at	3.35132	3.61999	3.54388	3.61575	3.73346	3.69055	3.55011	3.76568
Bt.10579.1.S1_at	9.39693	8.95935	8.92756	9.2788	8.94414	9.20178	9.49272	9.53913
Bt.10587.1.S1_at	9.44597	9.16628	9.59349	9.06766	9.87498	9.21911	9.35231	9.14037
Bt.1059.1.S1_at	10.568	10.5864	10.5491	10.4261	10.2696	10.6003	10.7247	10.2859
Bt.1059.2.S1_at	10.837	11.0266	11.0811	11.0838	11.3269	11.2979	11.2699	11.1885
Bt.1059.3.S1_a_at	9.85856	10.1062	10.0753	9.92168	10.3883	10.233	10.4818	10.2366
Bt.10590.1.A1_at	4.85001	5.1328	4.8324	4.5877	4.84087	5.32038	5.14658	5.29852
Bt.10592.1.A1_at	5.69982	5.98406	5.79839	6.00345	6.09749	6.2974	5.94123	5.91695
Bt.106.1.S1_at	4.25034	4.71093	4.65008	4.4676	4.44326	4.17191	4.29993	4.27053
Bt.106.1.S1_x_at	5.09829	5.03071	5.20763	4.86193	5.05754	5.08763	4.63492	4.75208
Bt.10600.1.S1_at	10.2739	10.3339	10.3049	10.4291	10.3447	10.6379	10.373	10.2844
Bt.10604.1.A1_at	5.30985	4.95988	5.21617	5.15473	5.26435	5.13102	5.05783	5.15839
Bt.10608.1.S1_at	5.13507	4.92412	5.20991	5.08082	4.87753	5.10061	5.20381	5.24817
Bt.10608.2.S1_a_at	9.09072	9.43105	9.31294	9.29523	9.54099	9.39271	9.02976	9.04054
Bt.10609.1.S1_at	9.51899	9.33733	9.32536	9.31721	9.18438	9.10414	8.93109	9.31
Bt.10609.2.A1_at	9.33455	9.26151	9.21257	9.46305	9.09639	9.37203	9.22391	9.28606
Bt.10610.1.S1_at	7.56149	7.75878	7.89118	7.85771	7.75172	7.77809	7.71125	7.80227
Bt.10615.1.S1_at	9.21758	9.4026	9.26837	9.24003	9.58109	9.55696	9.70545	9.56724
Bt.10616.1.S1_a_at	7.80835	8.42579	8.29782	8.27175	8.32772	8.42829	7.75452	7.91325
Bt.1062.1.S1_at	9.58981	9.32563	9.22128	9.47108	9.04659	9.3244	9.66748	9.44474
Bt.10620.1.S1_at	8.97807	9.15521	8.8697	8.97103	9.02979	8.94214	9.18318	9.04673
Bt.10622.1.S1_at	9.96314	9.49706	9.53789	9.42998	9.40969	9.44548	9.49973	9.49968
Bt.10622.1.S2_at	10.8553	10.5601	10.5402	10.6695	10.4804	10.5584	10.6818	10.6089
Bt.10623.1.S1_at	8.14612	8.3237	8.47432	7.9434	8.35665	8.25938	8.12296	7.88722
Bt.10625.1.A1_at	6.2941	6.6055	6.58708	6.24608	6.37332	6.61209	6.52975	6.57955
Bt.10626.1.A1_at	6.68166	6.72948	6.71296	6.42165	6.74264	6.76044	6.69826	6.84857
Bt.10630.1.S1_at	10.0934	10.1119	10.5948	10.0881	9.64289	9.75351	9.12584	9.07889
Bt.10631.1.A1_at	7.83861	8.12822	8.4241	8.61133	8.91029	9.08664	8.77184	8.43347
Bt.10631.2.S1_at	6.96607	7.01957	6.88117	6.96428	7.52316	7.3528	7.35964	7.42627
Bt.10640.1.A1_at	3.1247	2.90714	3.11572	3.16931	3.07333	3.15659	2.96219	3.06449
Bt.10643.1.A1_at	4.10721	4.38263	3.93386	4.05328	4.02091	4.06828	4.03579	3.91699
Bt.10644.1.A1_at	4.57617	4.47493	4.36104	4.24948	4.36581	4.39504	4.28352	4.36091
Bt.10648.1.S1_at	9.31543	9.6774	9.6133	9.82488	9.24564	9.47663	9.45582	9.40318
Bt.1065.1.S1_at	9.48639	9.66788	9.81983	9.83356	9.51698	9.89283	9.47702	9.60549
Bt.10653.1.A1_at	6.95538	7.12255	7.2467	7.12847	7.28915	7.08523	7.29855	7.3141
Bt.10657.1.A1_at	3.90663	4.0295	4.34779	4.28808	4.34503	4.22955	3.74091	4.21755
Bt.10659.1.A1_at	5.068	5.09099	5.20193	4.92262	4.95755	5.05422	4.97118	5.29809
Bt.1066.2.S1_a_at	8.06932	8.07178	8.13311	7.91482	8.35312	7.97225	7.97644	7.87798
Bt.1066.3.S1_a_at	7.79501	7.86876	7.74374	7.73271	7.9652	7.74122	7.50515	7.59558
Bt.10665.1.A1_at	4.23068	4.22277	4.37988	4.36526	4.46032	4.32957	4.36234	4.69713
Bt.10666.1.A1_s_at	3.7551	4.02095	3.90461	4.07288	4.39896	4.47362	4.22394	4.15503
Bt.1068.1.A1_at	4.91041	4.86425	4.80745	5.09941	5.51489	5.4558	5.0929	5.35423
Bt.1068.2.S1_at	5.58474	5.74403	5.5109	5.56542	5.85044	5.66196	5.4242	5.70962
Bt.10683.1.S1_at	7.6512	7.77901	7.83439	7.55333	8.15167	7.76009	7.48108	7.70189
Bt.10686.1.S1_at	9.01212	9.22493	9.16542	9.22717	9.48648	9.65238	9.44734	9.38645
Bt.10688.1.S1_at	8.57578	8.44503	8.78133	8.66916	9.12845	8.70517	8.63208	8.54262
Bt.1069.1.A1_at	6.4208	6.26766	6.36896	6.73052	6.57971	6.70712	6.43944	6.70477
Bt.10692.1.S1_at	8.89215	8.65158	8.44993	8.27329	8.18639	8.41014	8.85493	8.67505
Bt.10695.1.A1_at	3.8379	4.18643	4.10683	4.07312	3.78819	3.98695	3.99062	3.61192
Bt.10696.1.S1_at	7.68642	8.38033	8.29114	8.035	7.98776	8.01642	7.70786	7.93444
Bt.10699.1.S1_at	8.31088	8.64871	8.67503	8.65667	8.87496	8.82263	8.60534	8.20653
Bt.10703.1.S1_a_at	8.32879	8.23544	8.37754	8.22959	8.47917	8.33781	8.1416	8.41979
Bt.10703.2.S1_at	6.47522	6.57407	6.44207	6.49827	6.2974	6.25724	6.23467	6.73917
Bt.10704.1.S1_at	5.52385	5.54193	5.7586	5.59653	5.96646	5.63463	5.61699	5.41882
Bt.10709.1.A1_at	6.42373	6.33938	6.44773	6.332	6.56548	6.47715	6.54179	6.56328
Bt.1071.1.S1_a_at	7.5896	7.90165	7.9055	7.83074	8.11517	8.06749	7.83542	7.60475
Bt.10715.1.A1_at	8.69914	7.47317	7.01044	7.83428	7.7161	6.91779	8.23279	8.49375
Bt.10716.1.S1_at	6.90771	6.70902	6.95524	6.38631	6.99505	7.29601	7.57925	7.22572
Bt.10716.2.S1_at	5.76534	5.67768	5.83873	4.83772	5.89083	5.85643	5.60118	5.52526
Bt.10719.1.S1_at	6.19831	6.18779	6.30201	6.35664	6.35639	6.20798	6.17756	6.44974
Bt.1072.1.S1_at	7.42543	7.30562	7.17708	7.07343	7.30472	7.19652	7.40736	7.42747
Bt.10722.1.S1_at	8.84322	8.82682	8.90487	8.89219	9.03511	9.21176	9.12253	8.99779
Bt.10723.1.S1_at	10.4558	10.4973	10.1833	10.8409	9.32761	9.35719	10.2019	10.0534
Bt.10727.1.S1_at	7.95101	7.51633	7.79103	7.84926	8.06213	8.08662	7.91554	7.8019
Bt.10730.1.S1_at	9.84477	9.66538	9.50987	10.0879	9.61849	9.64493	9.86738	9.89959
Bt.10734.1.A1_at	6.9024	6.79106	7.00727	6.67067	7.34936	7.33208	7.39981	7.36728
Bt.10734.2.S1_at	5.2702	5.2323	5.29415	5.11868	5.03711	4.92171	5.11569	4.90432
Bt.1074.1.A1_a_at	5.43182	5.24822	5.41974	5.29163	5.61441	5.79316	5.45397	5.5337
Bt.1075.1.A1_at	9.02769	7.81458	7.61451	8.40738	7.90027	6.98972	8.51235	8.72886
Bt.10750.1.A1_at	8.46787	8.8601	8.97505	8.83832	9.52736	9.17897	8.89714	8.93896
Bt.1076.1.S1_at	8.22525	8.50605	8.44998	8.35783	8.98229	8.56866	8.2523	8.47406
Bt.10765.1.A1_at	4.50334	4.2697	3.96277	4.15562	4.14052	4.18308	3.84043	4.19298
Bt.10777.1.S1_at	7.76918	7.69802	7.57843	7.63787	7.75286	7.8043	7.81898	7.68855
Bt.10778.1.A1_at	2.9147	2.60745	2.81956	2.89095	2.75052	2.81073	2.86053	2.78322
Bt.1078.1.A1_at	9.54042	9.94439	9.957	9.8991	10.2732	10.42	10.0539	10.0088
Bt.1078.2.S1_at	8.01819	8.1955	8.08122	8.22114	8.11829	8.39063	8.19054	8.15531
Bt.10781.1.S1_at	6.14086	6.42663	6.03243	6.56094	5.10625	5.71948	5.70174	5.60176
Bt.10781.2.S1_at	5.51576	5.47931	5.7052	5.74785	4.72847	5.17748	5.22957	5.21231
Bt.10783.1.A1_at	2.96399	3.01164	3.09086	3.05741	2.90773	3.09939	2.96702	2.89394
Bt.10785.1.A1_at	3.16213	3.05385	3.08211	2.97536	2.999	3.33734	3.18456	3.30501
Bt.10786.1.A1_at	3.30915	3.02112	3.14402	3.1486	3.34441	3.23146	3.39511	3.30114
Bt.10789.1.A1_at	3.6636	3.30401	3.40615	3.51863	3.45759	3.50547	3.57044	3.63051
Bt.10793.1.A1_at	2.99072	2.95594	3.08046	2.9036	2.88226	2.88782	2.95979	3.00236
Bt.10797.2.S1_a_at	10.5263	10.7675	10.8645	10.6142	10.4178	10.3321	9.8459	10.012
Bt.108.1.S1_at	3.32471	3.00779	2.97938	3.0059	3.16213	2.93564	3.06746	3.05019
Bt.1080.1.S1_at	3.92933	3.94011	4.29906	4.49072	4.31651	4.41556	4.40031	4.38334
Bt.10802.1.A1_at	2.67587	2.81359	2.82077	2.82077	2.90732	2.7648	2.90126	3.20643
Bt.10804.1.A1_at	3.54606	3.65911	3.86611	3.5456	3.44792	3.49669	3.21224	3.5456
Bt.10805.1.A1_at	3.84193	3.37719	3.36036	3.4099	3.32607	3.55127	3.63278	3.34312
Bt.10806.1.A1_at	5.31264	5.46676	5.73462	5.49465	5.63071	5.54572	5.20312	5.2692
Bt.10807.1.A1_at	5.94575	5.97662	6.1178	5.73588	6.12792	5.99099	6.16295	6.04957
Bt.10808.1.S1_at	9.372	9.70739	9.75702	9.6638	9.76481	9.93611	9.56078	9.75472
Bt.10809.1.S1_at	4.60008	5.19526	4.93153	4.36742	5.90496	5.75929	5.58368	5.20658
Bt.10810.1.A1_at	8.06046	5.51202	6.31017	4.8466	6.69912	6.35354	7.7486	6.37389
Bt.10811.1.S1_at	6.93306	7.07557	6.94146	7.0108	6.90678	6.35665	7.09263	7.03352
Bt.10813.1.S1_at	9.79936	9.82044	10.0546	9.76959	9.9729	9.77462	9.61153	9.81913
Bt.10814.1.S1_at	8.51237	7.83526	7.92882	7.60313	8.81396	8.24261	8.87391	8.95209
Bt.10815.1.S1_at	7.40589	7.75062	7.87143	7.73742	7.97281	8.12361	7.61068	7.76347
Bt.10816.1.S1_s_at	6.80314	7.74653	7.26861	7.52956	6.66657	7.06502	6.60772	7.1618
Bt.10818.1.A1_at	4.26158	3.99714	3.73482	4.12785	3.90461	3.99997	3.72435	4.04537
Bt.1082.1.A1_at	8.2429	8.62362	8.46312	8.4229	8.96367	8.71772	8.86292	8.35105
Bt.10820.1.S1_at	8.33439	8.44499	8.2047	8.35665	8.28135	8.49662	8.49719	8.35692
Bt.10822.1.S1_at	8.15249	7.9793	8.19402	8.16665	8.2858	8.31794	8.44509	7.97314
Bt.10823.1.A1_s_at	6.49884	6.43378	6.72374	6.75189	5.88732	6.30748	6.25549	5.2085
Bt.10827.1.A1_at	5.62193	5.71335	5.94029	5.90451	5.9218	5.73631	5.60524	5.5628
Bt.10831.1.S1_at	7.28634	7.11888	6.86837	6.53964	7.73439	7.50149	7.42142	7.10468
Bt.10831.2.S1_at	6.81776	6.49315	6.38621	6.33809	6.84738	6.40691	6.48707	6.70426
Bt.10831.3.A1_at	3.90461	3.76046	4.12219	3.85123	3.96771	3.93335	4.13996	4.04345
Bt.10842.2.S1_a_at	6.1155	5.89437	5.94255	5.62509	5.8126	5.46674	6.59245	6.48031
Bt.10843.1.S1_at	5.23508	5.42289	5.4905	5.25733	5.34308	5.48771	5.31813	5.34715
Bt.10844.1.S1_at	7.76377	7.87788	8.05105	8.11077	8.34555	8.45991	8.04867	8.24723
Bt.10844.2.S1_at	6.42592	6.49975	6.53788	6.3583	6.66925	6.60636	6.42341	6.63567
Bt.10845.1.S1_at	4.31984	4.4958	4.5892	4.12121	4.34243	4.42619	4.369	4.46823
Bt.10845.2.A1_at	5.58532	5.68422	5.37698	5.705	5.74021	6.22319	6.01399	6.74321
Bt.10846.1.S1_at	6.55173	6.55957	6.70587	6.97063	7.12243	7.26544	7.23418	6.97162
Bt.10846.2.S1_at	3.71564	4.06385	4.26926	4.19004	4.11122	4.18002	4.26561	4.17196
Bt.10847.1.S1_at	7.7911	7.9277	8.17903	8.08557	8.26173	8.12148	7.84655	7.70412
Bt.1085.1.S1_at	10.8262	11.0017	10.9235	10.8136	10.9612	11.048	10.7661	10.8304
Bt.10851.1.S1_at	6.58174	6.61693	6.58111	6.58347	6.62699	6.49011	6.88997	6.74721
Bt.10852.1.S1_at	8.16567	8.3757	8.2493	8.5355	8.91958	8.95253	8.65929	8.71133
Bt.10852.2.S1_at	7.26868	7.13983	7.14216	7.1887	7.5725	7.45451	7.44143	7.67438
Bt.10852.3.S1_at	7.1218	7.47346	7.04191	7.29805	7.97169	7.53839	7.50451	7.70161
Bt.10853.1.S1_at	7.03895	7.20117	7.10437	7.0992	7.06478	7.13516	6.93143	6.81157
Bt.10854.1.S1_at	8.28596	8.45289	8.73574	8.70659	8.81789	8.79924	8.62901	8.86801
Bt.10854.2.S1_a_at	6.70462	6.68805	6.90882	6.37281	7.01589	6.75473	6.73168	6.88369
Bt.10855.1.S1_at	10.6271	11.1118	11.1665	10.8258	11.1094	11.2116	10.8498	10.9566
Bt.10856.1.S1_at	9.91846	10.2394	10.2142	10.2464	10.6566	10.579	10.5901	10.694
Bt.10859.1.A1_at	8.91236	8.5252	8.43169	8.94554	8.63082	8.55373	9.08786	8.8896
Bt.10859.2.S1_at	8.1108	7.95725	7.75845	8.02242	7.83226	7.67906	8.36453	8.1585
Bt.1086.1.S1_at	9.28594	9.50694	9.50992	9.57336	10.6635	10.4983	10.0702	9.86679
Bt.10861.1.S1_at	6.32383	5.93245	6.16041	5.88648	6.71033	7.40815	7.06771	6.16991
Bt.10861.2.S1_at	6.05316	6.09024	6.11129	5.35521	6.46477	7.12285	6.95959	6.1492
Bt.10862.1.S1_at	9.1366	9.22211	9.21754	9.22114	9.26666	9.27486	9.26378	9.28864
Bt.10864.1.S1_at	3.95428	4.23082	4.19603	4.07808	4.2112	4.2817	4.45109	4.5288
Bt.10865.1.S1_at	10.055	9.27728	8.93153	9.30709	9.90481	9.86627	10.579	10.6057
Bt.10867.1.S1_at	6.81485	7.01606	7.23686	6.87513	7.76533	7.64437	7.17461	7.10848
Bt.10869.1.S1_at	9.20896	9.10057	8.72241	9.37498	9.39505	9.33979	9.3672	9.2835
Bt.1087.1.S1_at	9.5512	9.66673	9.6426	9.97199	9.1805	9.65527	9.74029	9.68391
Bt.10870.1.S1_at	9.59008	9.69433	9.19715	9.2686	10.0954	10.0724	10.1836	10.3365
Bt.10874.1.S1_at	8.616	8.60526	8.80428	9.06821	9.01542	8.85737	8.10191	8.09462
Bt.10875.1.A1_at	11.1386	10.9653	10.8227	11.2244	10.6384	10.8064	11.0479	10.9223
Bt.10878.1.S1_at	8.52058	8.6324	8.66087	8.62952	8.81946	8.73346	8.62808	8.63883
Bt.10878.2.S1_a_at	6.93471	7.18036	7.02696	7.10255	7.37819	7.13401	7.10704	7.18351
Bt.10878.3.S1_a_at	7.00802	7.23463	6.87244	6.96889	7.13002	7.0373	6.88039	7.09762
Bt.10879.1.S1_at	6.56264	6.07319	5.84948	6.03475	6.22856	6.32834	6.4372	6.61467
Bt.1088.1.S1_a_at	8.0367	8.11379	8.34451	7.82213	8.63672	8.28899	7.72722	7.17776
Bt.1088.1.S1_at	7.46114	7.40921	7.45728	7.46153	7.47274	7.6958	7.87615	7.91005
Bt.1088.2.S1_at	7.72202	7.30843	7.5252	5.69763	8.53569	8.09197	7.57813	6.92797
Bt.10880.1.S1_at	8.9033	9.24249	9.33751	9.39266	9.28233	9.44844	8.76724	8.98795
Bt.10881.1.S1_at	6.63516	6.61693	6.78944	6.49802	7.14147	6.98614	6.6259	6.83262
Bt.10883.1.S1_at	8.68659	7.9726	8.24937	8.67314	8.45515	8.54816	8.8139	8.96121
Bt.10884.1.S1_at	10.3681	10.3301	10.2775	10.2302	10.4467	10.7441	10.4431	10.3707
Bt.10884.2.S1_at	10.9526	10.0913	10.2087	8.9167	10.1175	10.7086	10.646	10.7575
Bt.10885.1.A1_at	10.0646	10.0724	9.67934	9.88087	8.6498	9.30327	9.22086	9.4253
Bt.10885.2.S1_at	8.34499	8.50009	8.34515	7.99718	6.97832	7.38919	7.42123	7.69782
Bt.1089.1.A1_at	9.34093	9.40027	9.47604	9.49366	9.16138	9.32707	9.01265	9.13555
Bt.10890.1.S1_at	8.60054	8.7476	8.61588	8.77139	9.15866	8.84618	8.84608	8.79745
Bt.10890.2.S1_a_at	8.56997	8.61112	8.35034	8.57081	8.64556	8.34052	8.66147	8.66209
Bt.10892.1.S1_at	6.77177	6.63876	6.76808	6.66698	6.61735	6.84136	6.65713	6.64843
Bt.10893.1.S1_at	6.71956	6.24505	6.54321	6.62919	7.27021	7.20115	7.29456	7.30713
Bt.10897.1.S1_at	6.69785	6.64251	6.64243	6.71638	6.96175	6.78678	7.00911	6.70457
Bt.10897.2.S1_at	6.50558	6.58159	6.89085	6.4162	6.72515	6.60417	6.83339	6.8387
Bt.10898.1.S1_at	9.29982	9.75672	9.62394	9.29208	9.58123	9.39385	9.37474	9.57109
Bt.109.1.S1_at	5.80202	6.15284	6.24064	6.19016	6.19016	6.38446	6.26922	6.22748
Bt.10900.1.S1_at	8.59897	8.67825	8.62983	8.7662	8.4445	8.56803	8.73674	8.87031
Bt.10901.1.A1_at	8.648	8.53921	8.557	8.57589	8.47571	8.61918	8.73327	8.47985
Bt.10901.2.S1_at	7.18384	7.05089	7.10739	7.04209	6.78932	6.86262	7.24259	7.09961
Bt.10903.1.S1_at	12.4301	12.3799	12.3664	12.4226	12.4044	12.4532	12.734	12.5641
Bt.10903.2.S1_at	10.3026	10.434	10.4179	10.486	10.0817	10.3016	10.245	10.21
Bt.10908.1.S1_at	8.48175	8.08847	7.93387	8.23822	7.71023	7.84173	8.10066	8.44257
Bt.10911.1.S1_at	9.36707	9.02466	9.02911	9.29066	9.17006	9.29754	9.61791	9.53013
Bt.10912.1.S1_at	7.01803	6.73291	6.74134	6.86322	7.0318	7.22684	6.75521	7.07186
Bt.10913.1.S1_at	6.02097	5.97034	6.07617	5.90914	6.00787	6.01132	6.10327	6.0193
Bt.10915.1.A1_at	8.07266	8.34504	8.51703	8.26866	8.22913	8.29042	8.10061	8.0995
Bt.10916.1.S1_at	8.22175	8.27714	8.26032	8.51809	8.09619	8.16728	8.11908	8.08054
Bt.10916.2.S1_at	9.00973	8.99962	8.78273	8.91632	8.74543	8.95584	9.22548	9.10039
Bt.10919.1.S1_at	9.07283	9.13981	9.27709	9.05264	9.10729	9.4355	9.62177	9.61173
Bt.10920.1.S1_at	9.78255	8.92937	8.52651	9.12606	8.57452	8.6402	9.54532	9.35585
Bt.10921.1.S1_at	5.14877	5.02873	5.43646	5.24104	5.27853	5.13102	5.48442	5.05159
Bt.10922.1.A1_at	10.1537	10.0568	9.80639	9.9559	9.97569	10.165	10.2452	10.1041
Bt.10923.1.A1_at	7.00496	6.57404	6.75116	7.03416	6.22629	6.59211	6.77706	6.43767
Bt.10925.1.S1_at	7.4471	7.62637	7.83537	7.87852	8.10463	7.66672	7.35613	7.62041
Bt.10927.1.S1_at	7.40536	7.57157	7.62772	7.95706	7.17569	7.4362	7.30319	6.93626
Bt.10928.1.A1_at	6.21483	6.223	6.14623	5.63107	5.76156	6.03848	5.92553	6.01592
Bt.10930.1.S1_at	8.21703	8.18291	8.20964	8.17083	8.17306	8.25598	8.20287	8.17447
Bt.10931.1.S1_at	7.47442	7.77773	7.76339	7.96258	6.74951	7.73331	7.56539	7.72071
Bt.10933.1.S1_at	5.63665	4.97597	4.8176	4.57446	5.65022	5.23571	5.35159	4.83574
Bt.10934.1.A1_at	8.4095	8.85653	8.93632	8.7289	9.48725	9.30232	9.01493	8.75872
Bt.10935.1.S1_at	9.7484	9.95621	9.93177	10.1784	10.1764	10.0868	9.87806	9.95114
Bt.1094.1.S1_at	8.1768	8.54305	8.5636	8.33899	8.83009	8.72574	8.29878	8.41658
Bt.10941.1.S1_at	4.76592	4.77114	4.57498	4.9007	4.75665	4.65399	5.40996	4.93779
Bt.10942.1.S1_at	8.46565	8.33485	8.42683	8.28191	9.08494	8.67866	8.724	8.47014
Bt.10942.2.S1_at	4.34141	4.28904	4.3011	4.03676	4.287	4.02235	4.45258	4.0731
Bt.10947.1.S1_at	10.4918	10.7403	10.8001	10.8453	10.7312	10.8082	10.4585	10.8346
Bt.10949.1.S1_at	10.8659	9.82639	9.73611	10.4023	10.162	9.86699	10.7057	10.7017
Bt.10951.1.S1_at	8.55895	8.7889	9.19154	8.77167	8.90593	9.02998	8.48593	8.61154
Bt.10952.1.A1_at	6.36601	6.36316	6.40346	6.40346	6.30972	6.44958	6.64539	6.75927
Bt.10952.2.S1_at	5.40607	5.49885	5.75745	5.51987	5.43811	5.52181	5.45951	5.661
Bt.10953.1.A1_at	4.957	5.01263	5.20183	4.7789	4.24728	4.94643	4.44752	4.37216
Bt.10953.2.S1_at	5.51762	4.99174	5.11306	4.97322	4.59664	4.77011	4.85272	4.53127
Bt.10954.1.S1_at	7.82817	7.1619	7.25656	6.49206	7.56565	7.44493	7.12773	7.16656
Bt.10954.2.S1_a_at	6.15655	5.60014	5.92895	5.30868	5.86461	5.66168	5.32448	5.07037
Bt.10954.2.S1_at	3.59687	3.3981	3.64116	3.30831	3.73662	3.40003	3.75419	3.6598
Bt.10956.1.S1_at	10.1984	9.99265	10.0553	9.93432	10.3097	10.3215	10.6207	10.2577
Bt.10956.2.S1_at	8.13402	8.3568	8.35926	8.22444	8.49568	8.6555	8.44328	8.36155
Bt.10958.1.S1_at	7.35711	7.91593	7.86589	7.7341	7.48627	7.63334	7.28875	7.43535
Bt.10959.1.A1_at	7.58109	7.9601	7.83285	7.91007	7.71858	8.02306	7.59471	7.62139
Bt.10960.1.A1_at	10.2714	10.4039	10.3372	10.5359	10.3139	10.422	10.4101	10.628
Bt.10961.1.S1_at	6.16042	6.07147	6.06915	6.1098	5.99892	6.24275	6.10767	6.04572
Bt.10962.1.S1_at	9.58947	9.5893	9.49377	9.61867	9.46634	9.49776	9.80373	9.59167
Bt.10962.2.S1_at	7.70258	7.3338	7.28449	7.41737	7.22544	6.89976	7.50468	7.47865
Bt.10965.1.S1_at	10.4989	10.4049	10.2295	10.5288	10.6861	11.1442	11.1374	11.0871
Bt.10967.1.S1_at	9.36692	9.13795	9.13204	9.24985	9.52555	8.81161	8.83376	8.95786
Bt.10969.1.S1_at	12.1991	12.3358	12.16	12.3205	12.1739	12.0284	12.0608	12.2159
Bt.1097.1.S1_at	8.48586	8.30436	8.40099	8.57899	8.57285	8.59764	8.57362	8.54375
Bt.10972.1.S1_at	7.72601	7.83247	7.77448	7.8488	8.11657	7.82883	7.86547	7.83065
Bt.10980.1.S1_at	7.03621	6.8208	6.89285	6.82127	6.54701	6.3898	6.82924	6.73399
Bt.10981.1.A1_a_at	8.02893	8.37283	8.49539	8.51034	8.01089	8.46242	7.51205	7.9442
Bt.10981.1.A1_at	7.27324	7.52606	7.70422	7.70266	7.31994	7.51865	7.10804	7.2036
Bt.10981.2.S1_at	8.31799	8.30972	8.48241	8.24719	8.09537	8.15362	8.09278	8.25735
Bt.10981.3.A1_at	5.62777	5.91195	5.9409	5.62659	5.71192	5.86332	5.82918	5.80472
Bt.10983.1.S1_at	8.92378	8.55852	8.7929	8.82165	9.45786	8.99482	9.13357	9.11081
Bt.10986.1.S1_at	6.21657	6.11567	6.01142	6.3308	6.1437	6.19199	6.31836	6.09788
Bt.10987.1.S1_at	5.22678	5.38273	5.30866	5.21993	5.23304	5.2809	5.24116	5.29482
Bt.10988.1.S1_at	8.70074	8.61112	8.60764	8.96636	8.94515	9.04164	8.97623	8.95579
Bt.1099.1.S1_at	10.6728	10.6102	10.4867	10.8111	10.7988	10.679	10.7004	10.7758
Bt.10990.1.S1_at	6.88561	7.30693	7.5584	7.58266	7.79375	7.76058	7.37883	7.34139
Bt.10991.1.S1_at	4.58667	4.53664	4.79024	4.49473	4.33789	4.75685	4.20705	4.0423
Bt.10993.1.S1_at	8.88989	8.61836	8.7373	9.03453	8.63867	8.9131	9.00779	8.71667
Bt.10994.1.S1_at	8.84239	9.23689	9.15677	9.10736	8.99427	9.13328	8.63257	8.96904
Bt.10995.1.S1_at	8.4856	8.8104	8.68245	8.87258	8.74783	8.94229	8.6388	8.72154
Bt.10996.1.S1_at	5.78526	5.85459	5.94664	5.9648	6.47804	6.37644	6.2216	6.64656
Bt.10997.1.S1_at	7.58108	7.96254	7.93222	8.07674	7.93529	8.03474	7.96644	7.78336
Bt.10997.2.S1_at	5.62144	5.93289	5.94491	5.72061	6.62974	7.14609	5.93631	6.87382
Bt.10997.3.S1_a_at	7.5798	7.89329	7.8419	7.86101	7.66701	7.38501	7.65034	7.50998
Bt.10998.1.S1_at	5.87152	6.08835	6.3921	6.17501	5.95086	6.21898	6.25308	6.29827
Bt.10999.1.A1_at	9.25845	9.43885	9.49342	9.637	9.2801	9.59425	9.34463	9.46392
Bt.10999.2.S1_at	8.23164	8.10157	8.22413	8.31649	8.33105	8.07055	8.11231	8.06474
Bt.110.1.S1_at	6.33223	6.35135	6.51808	6.344	6.42361	6.53886	6.90818	6.78234
Bt.11001.1.S1_at	7.95958	7.91609	7.93576	7.77525	8.13679	8.14211	8.15892	8.07067
Bt.11002.1.S1_at	5.11304	4.57261	4.52184	4.74602	4.4916	4.41411	5.08983	5.46163
Bt.11004.1.S1_at	4.86533	4.89336	4.95982	4.74515	4.90499	4.79397	5.0737	5.13594
Bt.11005.1.S1_at	7.34837	7.54999	7.40749	7.24742	6.9509	7.20712	7.54033	7.53416
Bt.11007.1.S1_at	8.85299	8.92489	9.00601	8.90834	9.54939	9.46946	9.03941	9.14702
Bt.11007.2.S1_at	7.36377	7.23167	7.27418	7.27473	7.40551	7.53328	7.54323	7.5634
Bt.1101.1.S1_at	10.4344	10.32	10.3438	10.2683	10.3853	10.4108	10.4697	10.3908
Bt.11010.1.S1_at	3.50534	3.39812	4.17762	7.23645	4.02494	4.0212	3.96585	3.94023
Bt.11013.1.S1_at	8.45185	8.49866	8.51798	8.13966	8.74427	8.55536	8.75195	8.34326
Bt.11013.2.S1_at	6.31348	6.50339	6.69145	5.81792	6.39371	6.17716	6.69619	6.32491
Bt.11014.1.S1_at	7.97029	8.18376	8.494	8.22583	8.27176	8.43213	8.13506	7.97979
Bt.11015.1.S1_at	5.95536	5.87393	6.03023	5.85893	5.86084	5.8654	6.0423	6.11805
Bt.11016.1.S1_at	8.33439	8.33606	8.15059	8.53827	8.31673	8.40548	8.48593	8.9689
Bt.11017.1.S1_at	10.7311	10.997	10.8658	10.863	11.2709	11.5358	11.3291	11.2863
Bt.11018.1.S1_at	7.10669	7.09309	8.2179	8.4031	6.43382	7.30629	6.94626	7.39281
Bt.11019.1.S1_at	4.34743	4.53345	4.59845	4.21307	4.23934	4.64053	4.60256	4.57977
Bt.11022.1.S1_at	8.15548	7.99357	7.82517	8.06911	7.96555	7.84254	8.30336	8.3591
Bt.11023.1.S1_at	8.16436	8.01363	8.08007	8.07442	7.76693	8.13097	8.17774	8.19785
Bt.11024.1.S1_at	9.86774	9.83847	9.73286	10.0206	9.18795	9.17967	9.03455	9.17519
Bt.11025.1.A1_at	11.1934	10.9257	10.8579	10.8821	11.3155	11.0786	11.4187	11.1615
Bt.11027.1.A1_at	6.52885	6.43537	6.60851	6.75385	6.91759	6.68309	6.77479	6.67003
Bt.11028.1.S1_at	7.84485	8.20378	8.15553	8.22806	7.95365	8.62042	8.05042	8.24868
Bt.11028.2.S1_at	7.54752	7.40723	7.58573	7.39148	7.33963	7.66391	7.32938	7.56987
Bt.11029.1.S1_at	8.87383	8.81047	8.85193	8.8748	9.01346	9.0046	9.12166	8.88606
Bt.11030.1.S1_at	8.58104	8.59242	8.98004	8.60846	9.69284	8.92846	9.07477	8.78343
Bt.11032.1.S1_at	6.38374	6.32645	6.43478	6.5286	6.20376	6.39834	6.22546	6.4802
Bt.11032.2.S1_at	4.26873	4.36029	4.55456	4.39802	4.51288	4.4398	4.49624	4.35786
Bt.11033.1.S1_at	7.09893	6.92572	7.07	7.03897	6.98454	6.94135	7.31183	7.46724
Bt.11033.2.A1_at	7.07467	6.9781	7.08224	7.04797	7.17698	7.09211	6.98171	7.20513
Bt.11034.1.S1_at	10.6681	10.9148	10.7066	10.9936	11.3171	11.3593	11.246	11.3358
Bt.11035.1.S1_at	9.35714	9.35622	9.56504	9.51241	9.74298	9.72127	9.60036	9.51808
Bt.11038.1.S1_at	8.36151	8.27297	8.15937	8.46338	8.20514	8.44907	8.83337	8.47064
Bt.11039.1.S1_at	6.8914	6.84117	6.75288	7.49	6.77566	6.82688	6.97207	7.35575
Bt.11039.2.S1_a_at	6.60048	6.57682	6.71316	6.87356	6.71301	6.83233	6.71537	6.92896
Bt.11040.1.S1_at	6.17147	6.21189	5.83434	5.57472	5.85908	5.97464	6.54218	6.34181
Bt.11041.1.S1_at	8.08561	7.83464	7.61444	7.83858	7.60643	7.75592	8.01626	8.08794
Bt.11041.2.A1_at	5.11535	5.46827	5.75236	6.06129	5.97457	6.41028	5.49867	5.27785
Bt.11042.1.A1_at	7.32537	6.76936	6.40633	6.63929	6.57829	6.4257	7.3064	7.17529
Bt.11042.2.S1_at	9.72454	9.51821	9.23749	9.35788	9.26255	9.38465	9.53678	9.55008
Bt.11043.1.S1_a_at	6.71864	6.89019	6.74594	6.83541	6.75397	6.53054	6.38631	7.04579
Bt.11044.1.S1_at	4.43853	4.5572	4.63068	4.6724	4.63144	4.81939	5.05657	4.80863
Bt.11045.1.S1_at	7.42707	6.61762	6.43349	6.9788	6.89628	6.9984	7.48324	8.28731
Bt.11047.1.S1_at	8.17341	8.39275	8.49877	8.43125	8.81946	8.57332	8.64987	8.54023
Bt.11047.2.S1_at	7.78004	7.39123	7.11533	7.40596	7.17291	7.38934	7.69689	7.77427
Bt.11048.1.A1_at	5.46276	5.41361	5.58466	5.36258	5.68447	5.65443	5.59427	5.54488
Bt.11049.1.S1_at	5.19925	5.19925	4.93996	5.74395	4.95795	4.90432	4.87333	4.67117
Bt.11050.1.S1_at	6.34085	6.34439	6.52834	6.36072	6.79044	6.70951	6.50873	6.47274
Bt.11050.2.S1_at	8.01564	8.25128	8.07583	8.00149	8.70037	8.52793	8.35046	8.23607
Bt.11051.2.S1_a_at	7.65201	8.02023	7.92146	7.96376	8.03432	7.86934	7.7264	7.91603
Bt.11052.1.S1_at	10.9859	10.7449	10.6489	10.8854	10.7347	10.8537	11.0511	11.0399
Bt.11053.1.S1_at	4.60373	4.71059	4.92225	4.6997	4.6306	4.61071	4.93064	4.87059
Bt.11054.1.S1_at	8.79084	9.05308	9.26405	8.9368	9.20615	9.63795	9.33806	9.24769
Bt.11054.2.S1_at	6.93433	7.19992	7.20845	6.77113	7.44746	7.26703	7.44663	7.17892
Bt.11055.1.S1_at	9.29702	8.40411	8.48873	8.34883	8.17685	8.25936	8.53039	7.95696
Bt.11056.1.S1_at	5.87526	5.75845	5.90365	5.88648	5.84705	5.78959	5.90979	5.9061
Bt.11057.1.S1_at	5.35964	5.78013	5.65887	5.87045	6.85768	6.02336	6.39838	5.71909
Bt.11058.1.A1_at	9.36233	8.77137	8.55948	9.18729	8.7699	9.14695	9.45801	9.09047
Bt.11059.1.S1_at	10.707	10.9255	10.8761	10.8376	11.2426	11.2262	11.1657	11.1038
Bt.1106.1.S1_at	8.18842	8.50683	8.37424	8.41903	8.39274	8.4054	8.2728	8.13221
Bt.11060.1.S1_at	10.3677	10.4298	10.1602	10.4718	10.5737	10.8241	10.6621	10.8401
Bt.11061.1.S1_at	8.65159	8.37544	8.8503	8.50619	6.94565	7.05659	7.32329	7.2876
Bt.11062.1.A1_at	5.20783	5.09434	5.13139	5.13073	5.14524	5.29163	5.00037	4.78909
Bt.11067.1.S1_at	8.63898	8.66821	8.78628	8.56711	9.06144	8.67334	8.57199	8.49903
Bt.11069.1.S1_at	6.97632	7.08473	7.00866	6.96775	6.9514	7.06046	7.33003	7.11921
Bt.11069.2.S1_at	6.68828	6.80598	6.78158	6.8367	6.63912	6.6832	7.01021	6.98696
Bt.1107.1.S1_at	4.69804	4.83902	5.07029	4.71619	6.17795	4.55045	4.83231	4.52575
Bt.11070.1.S1_at	8.16462	8.41162	8.49375	8.11046	8.80444	8.87736	8.5143	8.45615
Bt.11071.1.S1_at	8.41067	8.60322	8.75013	8.79745	9.01326	8.77712	8.67825	8.55515
Bt.11073.1.S1_at	9.03322	8.83753	9.31239	9.13157	9.92151	9.21398	9.34597	9.4396
Bt.11075.1.S1_at	9.89415	10.0589	10.303	10.0223	9.62312	10.1262	9.94411	9.98191
Bt.11075.2.S1_at	9.42262	9.51588	9.92231	9.41923	9.11311	9.5559	9.19849	9.37593
Bt.11076.1.S1_at	7.45743	7.85494	7.84597	8.04282	7.87549	7.64077	7.24618	7.4609
Bt.11077.1.S1_at	5.40856	5.13594	5.26047	5.02993	4.99712	5.19291	5.02799	5.09624
Bt.11078.1.S1_a_at	8.27966	8.61717	8.55328	8.64934	9.11464	8.62358	8.39827	8.80507
Bt.11078.1.S1_at	9.74865	10.015	9.84963	10.4573	10.6718	10.3055	10.1261	10.7082
Bt.11078.2.S1_at	7.59228	8.04346	8.05364	7.94312	8.65876	7.89512	7.89757	8.33336
Bt.11079.1.A1_at	8.43755	8.34029	8.17068	8.47942	8.44457	8.07213	8.65399	8.60599
Bt.11080.1.S1_at	8.76675	7.82637	8.30405	7.51051	9.05417	8.58346	8.40152	8.30578
Bt.11081.1.S1_at	7.53548	7.78938	7.84687	7.69997	7.81555	8.07206	7.79964	7.57668
Bt.11082.1.S1_at	8.43977	8.7475	8.82442	8.60397	8.7304	8.7149	8.16863	8.01926
Bt.11085.1.S1_at	9.00019	9.04874	8.96924	9.09635	9.34191	9.16709	9.18602	9.09526
Bt.11087.1.S1_at	6.2549	6.10753	6.0002	6.18655	6.3225	6.44309	6.68336	6.58971
Bt.11088.1.S1_a_at	7.56606	6.26187	6.14272	6.4146	6.37687	5.74811	7.42539	7.28833
Bt.11092.1.S1_at	6.60102	6.45962	6.6602	6.28519	6.7846	7.3512	6.71078	6.29948
Bt.11093.1.S1_at	9.00745	8.94155	8.75783	9.07704	8.83007	8.97547	9.01497	9.04719
Bt.11094.1.S1_at	7.40553	7.04715	7.07847	6.99721	6.19786	6.71337	7.03428	6.90871
Bt.11095.1.S1_a_at	9.13546	9.38758	9.42293	9.62853	9.55852	9.5567	9.22706	9.08419
Bt.11096.1.S1_at	10.3887	9.74348	9.39901	9.8438	9.34521	9.73315	10.4973	10.3332
Bt.11097.1.S1_at	7.29818	7.17892	7.00756	7.24702	7.09091	7.0499	7.41651	7.23124
Bt.11098.1.S1_at	7.44985	7.333	7.51048	7.67143	7.56698	7.67267	7.20087	6.83799
Bt.11099.1.A1_at	3.7027	3.91727	3.83368	3.75182	3.91216	3.89663	4.02084	3.84534
Bt.11100.1.S1_at	6.90992	7.16357	7.16891	7.28308	7.86709	7.30239	7.24065	7.23042
Bt.11102.1.A1_at	10.223	9.95806	9.95783	10.0607	10.0501	10.2351	9.9566	10.1351
Bt.11103.1.A1_at	4.87772	4.94342	5.09338	5.04717	5.05819	4.81082	5.16916	5.2977
Bt.11103.2.S1_at	7.71907	7.59647	7.7648	7.4768	7.83615	7.73873	7.69915	7.53024
Bt.11105.1.S1_at	10.8961	10.4499	10.5609	10.4704	10.6566	10.5797	10.9283	10.6513
Bt.11109.1.S1_at	6.64969	6.48467	6.53109	6.18808	6.31186	6.92195	6.54874	6.44995
Bt.1111.1.S1_at	10.276	10.2151	10.1421	10.5038	10.292	9.08903	10.011	10.099
Bt.11110.1.S1_at	7.42253	7.51934	7.81809	7.53485	7.8836	7.91718	7.67764	7.65238
Bt.11114.1.S1_at	7.24198	6.96603	6.92979	7.12791	7.25023	6.94867	7.57893	7.27921
Bt.11115.1.S1_at	3.02407	2.98968	2.98725	2.80582	2.87251	2.91432	2.83402	2.83144
Bt.11117.1.S1_at	3.47183	3.48566	3.30607	3.0626	3.24106	3.25545	3.09505	3.41046
Bt.1112.1.S1_at	7.50851	7.59554	7.54033	7.94613	7.16314	7.30596	7.60888	7.53213
Bt.11124.1.S1_at	5.46341	5.34199	5.98365	5.67163	6.27248	5.91966	5.7938	5.88861
Bt.11125.1.A1_at	3.65829	3.82472	3.87682	3.95946	3.70881	3.89962	3.67239	3.84943
Bt.11126.1.S1_at	7.78117	7.78656	8.23408	7.74411	8.94021	8.30035	7.8885	7.90759
Bt.11126.2.A1_at	7.16076	7.30282	7.47696	7.17221	7.97256	7.64406	7.21579	7.30872
Bt.11126.3.S1_a_at	6.75835	6.76687	7.1397	6.31291	7.53248	6.86588	7.06771	7.0323
Bt.11128.1.S1_at	8.83416	9.16996	9.33047	9.24726	9.4065	9.383	8.94837	9.16398
Bt.11129.1.S1_at	8.14797	8.69229	8.55659	8.24979	8.4869	8.67762	8.11357	8.22965
Bt.11130.1.S1_at	7.92172	8.19692	8.1469	7.90907	8.60004	8.39435	8.05653	8.16093
Bt.11133.1.S1_at	8.94112	9.21924	9.29147	9.23469	8.85715	9.04738	8.34062	8.64689
Bt.11133.2.S1_a_at	8.01074	8.4274	8.31257	8.17038	8.16816	8.32358	7.68575	7.97999
Bt.11133.3.S1_at	5.895	5.60269	6.34487	5.92047	6.86132	6.83965	6.54426	6.77914
Bt.11135.1.S1_at	9.03073	9.54953	9.65841	9.24343	9.55392	9.21596	8.94751	9.05619
Bt.11136.1.S1_at	8.2522	8.30452	8.09738	8.03862	8.38743	8.39598	8.52744	8.37501
Bt.11138.1.S1_at	9.31285	9.82476	9.95467	9.69419	9.94769	9.72898	9.12259	9.33781
Bt.11140.1.S1_at	8.30117	8.21929	8.151	8.24431	8.64585	8.32888	8.47422	8.5514
Bt.11140.3.A1_at	5.34496	5.67033	5.88583	5.73522	5.93938	5.86046	5.56898	5.86255
Bt.11141.1.S1_at	6.76942	6.9636	7.03673	7.00592	7.47977	7.07174	6.89347	6.79988
Bt.11141.2.S1_at	6.69907	6.637	6.43506	6.63726	6.63588	6.33455	6.73378	6.97641
Bt.11142.1.S1_at	8.11806	8.08982	8.23315	8.14419	8.37599	8.17235	8.20491	8.21571
Bt.11145.1.S1_at	8.57956	8.69438	8.53182	8.60033	8.75953	8.20061	8.369	8.55201
Bt.11149.1.S1_at	13.6447	13.385	13.3112	13.4032	13.7515	13.4012	13.6785	13.6212
Bt.1115.1.S1_at	6.3291	5.35958	5.96877	5.24105	6.23573	5.68785	5.49465	5.01209
Bt.11150.1.S1_at	8.79312	7.96377	7.85264	8.34262	8.78465	8.81857	8.92716	8.78942
Bt.11151.1.S1_at	8.00517	8.05576	8.07049	7.93473	8.06757	7.96498	8.12971	8.11578
Bt.11151.2.S1_at	6.63662	6.50406	6.36896	6.59314	6.37426	6.29864	6.91882	6.91427
Bt.11152.1.S1_at	9.06733	9.08152	9.1895	9.12962	9.43755	9.47804	9.2528	9.19756
Bt.11152.2.S1_at	4.69126	4.62685	4.72588	4.61272	4.70139	4.6752	4.67815	4.64256
Bt.11154.1.S1_at	9.00671	9.08226	9.19337	9.0594	9.27927	9.00411	8.96196	8.92856
Bt.11154.2.S1_at	7.11162	7.1408	6.65803	6.93593	6.46785	6.45746	6.93593	6.75745
Bt.11154.3.A1_at	7.63379	7.99633	8.01241	7.8989	8.1383	8.27683	7.93387	7.94779
Bt.11156.1.S1_at	10.8271	11.292	11.1691	11.0507	11.482	11.2391	10.4532	11.0566
Bt.11157.1.S1_a_at	7.09578	7.27082	7.50081	7.1693	7.36362	7.37898	7.10618	7.11693
Bt.11159.1.S1_at	10.9063	9.219	9.75387	10.2935	10.6639	11.1114	10.8587	11.3134
Bt.1116.1.A1_at	7.36475	8.06164	8.35547	8.04803	8.59659	8.45166	8.02967	7.64001
Bt.1116.2.S1_at	6.20993	6.37384	6.21283	6.32459	6.65873	6.53922	6.72521	6.51401
Bt.11160.1.S1_at	9.0567	9.47036	9.45774	9.20323	9.46221	9.67391	9.24867	9.33688
Bt.11161.1.S1_at	8.51595	8.52702	8.42372	8.70896	8.1813	8.27795	8.3598	8.20446
Bt.11163.1.S1_at	10.7095	10.5236	10.4285	10.6983	10.5431	10.6336	10.9448	10.6551
Bt.11164.1.S1_at	9.03615	8.34169	9.11624	8.91534	9.30357	8.74483	8.25079	8.39579
Bt.11165.1.S1_at	9.17016	9.30944	9.26645	9.2031	9.28245	9.30698	9.48198	9.30131
Bt.11166.1.S1_at	6.51916	5.54358	5.62005	5.5124	5.88448	5.18435	6.25609	5.66679
Bt.11167.1.S1_at	10.8537	10.9971	10.5019	10.7431	10.9293	11.2131	10.8029	10.5964
Bt.11168.1.S1_at	8.34377	8.59049	8.63877	8.30636	8.63672	8.39191	8.44151	8.56901
Bt.11169.1.S1_at	7.12231	7.40822	7.34964	7.33938	7.48805	7.35288	7.39588	7.32497
Bt.1117.1.S1_at	8.36583	8.35911	8.42829	8.57353	9.28055	8.76425	8.60813	8.48824
Bt.11170.1.S1_at	8.55034	8.30448	8.4305	8.40752	8.46933	8.43394	8.68563	8.45266
Bt.11170.2.S1_a_at	4.56605	4.22863	4.28763	4.2406	4.50055	4.0837	4.20728	4.33237
Bt.11171.1.S1_at	8.96588	8.99345	9.1725	8.9927	9.46088	9.43907	9.39477	9.16225
Bt.11171.2.S1_at	7.25782	7.3561	7.30581	7.23418	7.48376	7.28333	7.53645	7.2856
Bt.11173.1.S1_at	6.1198	6.36007	6.43285	6.3171	6.76422	6.3976	6.41916	6.15114
Bt.11174.1.S1_at	3.79971	3.75568	3.9359	3.84716	4.19914	4.31596	4.02876	3.92012
Bt.11174.2.S1_at	4.60877	4.42857	4.72343	4.41588	5.13185	5.14981	4.8472	4.82421
Bt.11174.3.S1_a_at	6.00345	5.7109	5.75929	6.04105	6.0802	6.12726	6.09404	6.3395
Bt.11174.3.S1_at	3.78779	3.73454	3.82368	3.84646	3.80573	3.58953	3.85349	3.77544
Bt.11175.1.S1_at	8.47197	8.74331	8.93633	8.91774	9.28602	9.10285	8.80883	8.72418
Bt.11176.1.S1_at	8.96691	9.50704	9.33246	9.55975	8.9877	9.56301	9.25975	9.19273
Bt.11176.2.S1_at	8.24097	8.82859	8.47076	8.34599	8.14352	8.31002	8.23228	8.3171
Bt.11177.1.S1_at	9.85449	10.0677	10.122	10.143	10.0018	10.2351	10.2291	10.1331
Bt.11178.1.S1_at	9.3082	8.80131	9.17224	8.81333	9.76624	8.99209	8.94918	8.72308
Bt.11179.1.S1_at	8.99336	9.41225	9.28795	9.32084	9.14393	9.12063	8.94763	9.18244
Bt.1118.1.A1_at	7.76137	7.68185	7.71111	7.37937	7.80582	8.03315	7.81557	7.81309
Bt.11180.1.A1_a_at	7.9696	8.05651	8.15804	8.05427	8.6188	8.51514	8.3114	8.21008
Bt.11182.1.S1_at	8.55995	8.67867	8.56237	8.60662	8.6299	8.68652	8.93327	8.61384
Bt.11182.2.S1_a_at	10.1064	10.1097	10.0087	10.0245	10.1641	10.2399	10.4492	10.2469
Bt.11182.2.S1_at	3.61553	3.88779	3.47165	3.79757	3.78074	3.409	4.00624	3.83925
Bt.11184.1.S1_at	8.52288	8.69687	8.68546	8.61207	8.61203	8.63296	8.35892	8.3558
Bt.11187.1.S1_at	8.74632	9.19363	9.12291	8.91851	9.34111	9.37155	9.0208	8.91404
Bt.11188.1.S1_at	11.783	11.7355	11.7074	11.8302	11.277	11.547	11.3519	11.5875
Bt.11189.1.S1_at	10.3621	10.5196	10.4552	10.5317	10.126	10.4121	10.299	10.2983
Bt.11190.1.S1_at	8.38245	8.71078	8.58431	8.6456	8.924	8.71445	8.51354	8.47929
Bt.11192.1.S1_at	10.0984	10.0489	10.0222	10.178	9.77259	9.867	9.82084	9.81348
Bt.11193.1.S1_at	9.62812	9.87268	10.007	9.8053	9.42135	9.552	9.5071	9.53511
Bt.11194.1.S1_at	9.23703	10.9262	9.97798	9.91989	11.6087	10.839	10.7495	11.531
Bt.11195.1.S1_at	6.06039	6.4713	6.56648	6.4742	6.28256	6.50561	6.51019	6.55712
Bt.11196.1.S1_at	9.88742	10.2695	10.1968	10.3577	10.5114	10.5628	10.058	10.0505
Bt.11199.1.S1_at	7.72056	8.26769	8.2573	8.35732	8.1189	8.14414	7.32468	7.94839
Bt.11204.1.S1_at	5.76523	5.89134	5.79032	5.69143	5.65194	5.63463	5.70625	5.76536
Bt.11205.1.S1_at	5.47828	5.62557	5.5275	5.44704	5.21019	5.43798	5.41127	5.27703
Bt.11206.1.S1_at	4.9485	5.16047	5.11062	5.00788	5.21367	5.18947	5.06684	4.90628
Bt.11208.1.S1_at	8.83613	9.22139	9.42596	9.09482	8.71433	8.70908	8.377	8.61623
Bt.1121.1.S1_at	11.7946	11.9058	11.8655	12.0428	11.7344	11.8261	11.7368	11.7744
Bt.1121.2.S1_a_at	10.5862	10.5584	10.6226	10.4917	10.4036	10.3958	10.3443	10.2477
Bt.11211.1.S1_at	5.78182	5.96302	6.03923	5.83903	6.3441	6.19464	6.46239	6.13497
Bt.11212.1.S1_at	5.22354	5.36594	5.31866	5.01376	5.12255	4.93512	5.07673	5.18066
Bt.11213.1.S1_at	4.44928	4.33514	4.17408	4.13106	4.42746	4.37884	4.20052	4.38853
Bt.11214.1.S1_at	2.88998	2.99938	3.32337	3.24007	2.88641	2.90767	3.06137	3.1404
Bt.11215.1.S1_a_at	6.10123	6.16269	6.09628	6.10474	6.13048	6.09628	5.99634	5.99586
Bt.11216.1.S1_at	5.17266	5.53938	5.47759	5.57707	5.43417	5.5442	5.4121	5.56736
Bt.11217.1.S1_at	9.75021	9.81326	9.69754	10.0023	8.18054	9.06049	8.59994	8.82261
Bt.11217.2.A1_at	4.3231	4.38569	4.30174	4.58494	4.29229	4.32509	4.36432	4.30857
Bt.11217.2.S1_a_at	5.80491	5.87941	6.0003	5.74964	5.22089	5.6025	5.27318	5.53625
Bt.11218.1.S1_at	7.51055	7.0939	7.50074	7.25974	7.76946	7.61114	7.508	7.53887
Bt.11219.1.A1_at	9.96552	10.3028	10.265	9.96627	10.0244	10.1695	9.68863	9.80021
Bt.1122.1.A1_at	7.94193	8.22396	7.96574	7.82239	8.02041	8.27349	7.97423	7.90398
Bt.11220.1.S1_at	10.7475	10.7538	10.54	10.9516	10.5736	10.6579	10.6296	10.7451
Bt.11220.2.S1_a_at	8.52501	8.37843	7.55272	8.59087	8.46261	8.26381	8.27446	8.43707
Bt.11221.1.S1_at	8.49427	8.17314	8.34682	8.25983	8.09343	7.89109	7.79934	7.80805
Bt.11224.1.S1_at	10.9842	11.2824	11.28	11.2914	11.1304	11.1498	11.0375	10.9306
Bt.11225.1.S1_at	9.94633	10.1098	10.1269	9.97599	10.2863	10.1597	9.90368	10.0287
Bt.11226.1.S1_at	9.24734	9.31832	8.96992	9.17121	9.42354	9.25029	9.64943	9.42752
Bt.11226.2.S1_at	5.10952	5.09972	5.02194	5.18891	5.17458	5.01811	4.71131	5.11865
Bt.11228.1.S1_a_at	9.02004	9.00317	9.11926	9.06014	9.48305	9.28682	8.81016	8.9923
Bt.11228.3.S1_a_at	7.69105	7.38226	6.70823	7.16737	7.19561	7.28614	7.10618	7.41388
Bt.1123.1.A1_s_at	9.53557	9.67208	9.69818	9.47691	10.0954	9.91386	9.61859	9.45038
Bt.11230.1.S1_at	7.66855	7.56328	7.43082	7.8916	7.83152	7.58371	7.48799	7.37255
Bt.11233.1.S1_at	10.9183	10.9553	10.9923	11.0269	10.756	10.9606	11.0136	10.9156
Bt.11236.1.S1_at	8.86996	9.04258	9.24486	9.05667	8.88716	8.90146	8.72494	8.6999
Bt.11237.1.S1_at	10.5284	10.1594	10.1838	10.4266	10.3633	10.3305	10.616	10.5
Bt.11239.1.S1_at	7.7127	7.8094	7.82046	7.81789	7.9868	7.78353	7.96676	7.77711
Bt.11239.2.S1_at	7.86437	7.93009	7.8247	8.09223	7.83839	7.628	7.59058	7.82384
Bt.11239.3.S1_at	6.91952	7.04313	5.68866	6.93401	6.83706	6.65691	6.94272	7.20321
Bt.11240.1.A1_at	8.89414	9.05651	8.84951	8.81532	9.04036	9.19757	8.84632	8.95262
Bt.11240.2.S1_at	6.79364	6.59375	6.08553	6.32083	5.99488	5.91579	6.40334	6.76785
Bt.11241.1.S1_at	11.0221	11.3152	11.2328	11.1523	11.2281	11.5368	11.3526	11.3308
Bt.11242.1.S1_at	11.0775	11.3423	11.4094	10.976	10.3429	11.0721	10.3191	10.2541
Bt.11243.1.S1_at	8.15622	8.33294	8.23114	8.39922	8.67078	8.49549	8.09002	8.18213
Bt.11243.2.S1_at	8.7867	8.73945	8.63082	8.67901	8.59255	8.49396	8.87099	9.10467
Bt.11244.1.S1_at	6.79031	7.20624	7.07429	7.06133	7.38483	7.30428	6.91016	6.92462
Bt.11245.1.S1_at	8.0863	8.35475	8.25955	8.26269	8.30675	8.43068	8.00854	8.31818
Bt.11246.1.A1_at	5.90007	5.72472	6.07695	6.02828	5.88219	6.15095	5.84049	5.85771
Bt.1125.1.S1_at	12.4672	12.4578	12.6538	12.4136	12.3477	12.4266	12.3711	12.2649
Bt.11256.1.S1_at	10.4374	10.7053	10.7888	10.6808	10.9518	11.0252	10.7702	10.7019
Bt.11257.1.S1_at	8.38155	8.61198	8.58846	8.51871	8.53437	8.77656	8.7733	8.55726
Bt.11257.2.S1_at	8.19909	8.33562	8.23493	8.2607	8.30083	8.26705	8.27165	8.29065
Bt.11258.2.A1_a_at	7.3356	7.60146	7.40096	7.7812	8.04705	7.64798	7.58823	7.55364
Bt.11259.1.S1_at	7.23196	10.2578	7.92994	9.98347	10.0164	8.61185	8.85768	8.79961
Bt.1126.1.A1_at	6.90498	6.5191	6.73609	6.87223	6.38805	6.57971	6.97419	6.58056
Bt.11260.1.S1_at	9.49658	9.66187	9.67269	9.72466	9.89561	9.80954	9.74431	9.4013
Bt.11260.2.S1_at	7.54434	7.65178	7.59481	7.93724	7.34463	7.67222	7.48132	7.72268
Bt.11262.1.S1_at	7.59854	7.24936	7.34875	7.40093	7.88357	7.63322	7.76151	7.47946
Bt.11262.2.S1_at	6.10524	5.65963	5.33153	5.97465	6.34476	5.97465	6.56645	6.2951
Bt.11262.3.S1_at	7.85733	8.10863	8.00571	7.84408	7.8816	7.93109	7.79879	7.91502
Bt.11263.1.S1_at	7.2075	7.09859	7.35119	7.26718	7.21666	7.36443	7.1642	7.3572
Bt.11263.2.S1_at	8.47263	8.44719	8.41046	8.48241	8.4356	8.45999	8.46554	8.48964
Bt.11264.1.S1_at	8.91595	9.07846	9.56915	9.18412	9.06588	9.15012	8.74549	8.75759
Bt.11265.1.A1_at	6.30826	5.64181	6.0018	6.17439	5.97088	6.28947	5.88683	5.85196
Bt.11266.1.S1_a_at	7.20115	7.38681	7.46565	7.41421	7.9757	7.54875	7.24104	7.22546
Bt.11266.2.S1_a_at	7.2879	7.50831	7.80043	7.427	7.84182	7.61306	7.20511	7.2264
Bt.11266.2.S1_s_at	7.93458	8.11893	8.06299	8.02526	8.18924	8.07505	7.99617	7.98551
Bt.11267.1.S1_at	9.13589	9.24842	9.1301	9.00172	9.35753	9.07721	9.34807	9.12766
Bt.11268.1.S1_at	8.82805	9.02412	9.21361	8.93049	9.20865	9.07343	8.68501	8.73885
Bt.11270.1.A1_at	4.16654	4.55001	4.39902	4.48025	4.59284	4.41691	4.27414	3.98681
Bt.11270.2.S1_at	8.43147	8.63721	8.50931	8.5711	8.51609	8.48794	8.51118	8.46909
Bt.11271.1.S1_at	7.92102	7.78346	7.20282	7.97192	7.11219	7.10205	7.57123	7.94234
Bt.11272.1.S1_at	6.22927	6.32265	6.52081	6.36592	6.37332	6.26756	6.37198	6.4622
Bt.11272.2.A1_at	7.6559	7.85473	7.72426	7.69862	7.86345	7.95379	7.87645	7.77697
Bt.11273.1.S1_at	6.66093	6.80831	6.88296	6.84723	5.75143	5.6646	6.50418	6.4802
Bt.11275.1.S1_at	5.94905	6.29687	6.58553	6.18022	6.48283	6.62974	6.38383	6.47367
Bt.11276.1.A1_at	9.81799	9.868	9.7217	9.80681	9.78299	9.88364	9.96245	9.86231
Bt.11276.2.A1_at	6.85322	6.89253	7.0345	6.87696	6.86591	7.00732	7.07382	6.89736
Bt.11277.1.A1_at	7.65188	8.09119	7.89337	7.98733	8.28649	8.15871	7.8651	7.83218
Bt.11277.2.S1_at	6.29994	6.52693	6.26588	6.66925	6.93718	6.49342	6.61825	6.35663
Bt.11278.1.S1_at	10.526	10.8	10.8546	10.8938	10.4622	10.6485	10.7551	10.5578
Bt.11279.1.A1_at	5.09017	5.63999	5.22456	5.38694	5.43783	5.72301	4.88226	4.96147
Bt.1128.1.S1_at	6.80285	6.84452	7.01036	6.82024	6.97365	6.90585	6.89734	6.8362
Bt.11280.1.S1_at	8.28006	8.03991	8.49648	8.0395	8.51759	8.27161	8.18641	7.88456
Bt.11282.1.S1_at	10.0869	9.89268	10.5417	10.5273	9.69849	9.92002	9.42103	8.94442
Bt.11283.1.A1_at	5.28161	4.89288	5.10381	4.79568	5.13052	4.95765	4.63699	4.90432
Bt.11285.1.A1_at	5.59746	6.00458	5.95622	5.795	5.88339	5.82138	5.61208	5.46489
Bt.11286.1.S1_at	7.41023	7.74045	7.69052	7.57426	7.62148	7.56339	7.3482	7.31415
Bt.11288.1.A1_at	5.19885	5.01634	5.13102	5.06977	5.07144	5.29991	4.81818	4.82034
Bt.1129.1.S1_at	7.48989	6.69208	7.29045	6.73598	6.99182	6.76209	7.38579	7.20828
Bt.1129.2.S1_at	10.5723	10.7255	10.8022	10.473	10.9713	10.8338	10.876	10.6813
Bt.11290.1.A1_at	6.86409	7.30516	7.33897	7.13726	7.43143	7.33277	7.01868	7.07283
Bt.11290.2.S1_at	6.43067	6.38953	6.65516	6.38738	6.46928	6.32914	6.4384	6.43122
Bt.11291.1.A1_at	6.37799	6.03477	6.06426	6.29345	5.92752	6.0009	6.35543	6.46862
Bt.11292.1.S1_at	8.07443	8.0642	7.91283	7.88614	7.73813	7.87623	7.7559	7.75442
Bt.11294.1.A1_at	8.18873	8.19081	8.30283	8.50038	7.89889	8.38705	7.9398	7.97743
Bt.11295.1.A1_at	6.48465	6.93209	6.85456	6.79658	6.74335	6.89453	6.82781	7.00883
Bt.11298.1.A1_at	5.49465	5.62493	5.62324	5.51965	5.86283	5.87648	6.05966	5.87731
Bt.113.1.S1_at	6.36021	6.90068	7.69216	6.3802	6.16041	6.54662	5.90993	6.20591
Bt.1130.1.S1_at	7.62678	7.95616	7.91262	7.86455	8.0714	8.03652	7.7331	7.98664
Bt.11301.1.S1_at	6.68699	6.73506	7.00819	7.3979	6.94282	6.83597	6.97165	7.13031
Bt.11301.2.S1_at	6.67996	6.50622	6.18604	6.73675	6.7209	6.59297	6.87695	7.0146
Bt.11301.3.A1_at	5.78233	5.73243	5.85236	5.65279	5.82266	5.94905	5.89312	6.16085
Bt.11302.1.A1_at	5.96148	6.38784	5.75603	6.597	6.35527	6.17795	5.92553	5.84441
Bt.11303.1.A1_at	6.27713	6.07614	6.12668	6.16149	6.3624	6.18918	6.70772	6.19133
Bt.11304.1.S1_at	7.59824	8.08051	8.05201	7.87821	8.17785	8.14032	7.94033	8.06194
Bt.11305.1.A1_at	8.17343	8.1677	8.08534	8.18843	8.19644	8.30447	8.21504	8.25235
Bt.11306.1.S1_at	9.25068	9.53945	9.40521	9.64582	9.49129	9.62411	9.32884	9.3973
Bt.11308.1.S1_at	6.73978	7.00599	7.10618	6.57695	7.03262	7.01044	6.8464	6.89577
Bt.11308.2.S1_at	6.04879	6.33191	6.35796	6.22065	6.15555	6.05434	6.34896	6.34265
Bt.11309.1.A1_at	4.06604	4.42087	4.18742	4.09059	4.18002	4.19458	4.09986	4.22938
Bt.1131.1.S1_at	12.8136	12.9006	12.8433	12.6758	12.9882	12.7926	12.6583	12.795
Bt.11314.1.S1_at	7.439	7.94787	7.89506	7.7496	8.10767	8.19893	7.77299	7.63046
Bt.11315.1.A1_at	8.29236	8.38479	8.38987	8.19016	8.33814	8.18325	8.5466	8.09293
Bt.11315.2.S1_at	6.27264	6.24321	6.22394	6.04718	6.44195	5.81617	6.72706	6.28711
Bt.11316.1.A1_at	5.72645	6.17605	6.1195	5.87663	6.0588	6.13645	5.70647	5.74149
Bt.11317.1.A1_at	6.19089	6.00625	6.28658	5.94863	5.8501	6.03383	5.37949	5.81678
Bt.11318.1.A1_at	7.88931	8.35401	7.7647	7.73715	7.68147	7.29478	7.4887	7.5806
Bt.11319.1.A1_s_at	7.47397	7.12131	7.3156	7.54186	7.28572	7.59614	7.39037	7.06485
Bt.1132.1.S1_at	8.6664	9.00007	9.18693	8.5507	8.10111	8.26877	8.39992	8.15073
Bt.1132.2.S1_at	7.46549	7.28659	7.87938	6.84758	6.48768	6.8799	6.92215	6.85368
Bt.11322.1.A1_at	9.99668	10.0286	9.8722	10.1804	9.48102	9.85066	9.81719	9.82039
Bt.11323.1.A1_at	8.34029	7.69802	7.88881	8.1508	8.03784	7.83691	7.82316	7.59423
Bt.11324.1.A1_s_at	7.32128	6.86163	6.45275	6.37006	7.04296	6.71058	8.10854	7.51063
Bt.11325.1.S1_at	9.98993	9.97383	9.97046	9.91307	10.1789	10.1819	10.2376	10.1588
Bt.11326.1.S1_at	10.2678	10.4478	10.5806	10.2141	10.4739	10.4874	10.3626	10.3801
Bt.11326.2.A1_at	7.2798	7.15111	7.20846	7.30653	7.4934	7.79666	7.45946	7.61695
Bt.11326.3.S1_at	7.92669	7.82682	7.79608	7.54139	7.72368	7.54315	8.02415	8.08673
Bt.11327.1.S1_at	5.31205	5.33451	5.45364	5.44492	5.24398	5.29486	5.36849	5.36396
Bt.11327.2.A1_at	6.37291	6.66472	6.64445	6.50685	6.40459	6.54443	6.56518	6.82258
Bt.11328.1.S1_at	7.83661	7.81736	7.78399	7.74831	7.98442	8.07494	8.12193	7.93603
Bt.11329.1.S1_at	8.33544	8.77071	8.83334	8.77087	9.09075	8.88188	8.7667	8.80843
Bt.11331.1.A1_at	6.13122	6.0523	6.27309	6.2119	6.36803	6.34254	6.69559	6.36517
Bt.11333.2.S1_at	5.88463	5.94102	5.95663	5.83308	5.99638	5.92264	5.96421	5.98047
Bt.11333.3.A1_a_at	6.63394	6.52076	6.97041	6.76522	6.80744	7.16274	6.7811	6.73866
Bt.11334.1.A1_s_at	8.2522	8.45179	8.65528	8.38959	8.37928	8.57188	7.71156	8.04612
Bt.11335.1.A1_at	6.82026	7.0032	7.0858	6.84738	6.8552	7.09969	6.95999	6.76951
Bt.11339.1.S1_at	8.47891	8.86873	8.72091	8.84614	8.91599	8.9655	8.82473	8.97566
Bt.11340.1.A1_at	5.90336	6.18776	6.2615	6.10926	6.1791	6.34723	6.16031	6.19643
Bt.11341.1.A1_at	3.19506	2.92412	3.31652	3.08371	3.37834	3.2079	3.18744	2.92533
Bt.11342.1.A1_at	3.74081	3.76568	3.90026	3.74812	3.8355	3.81007	3.74943	3.75372
Bt.11344.1.A1_at	3.38699	3.40253	3.343	3.38264	3.73228	3.6346	3.28415	3.41905
Bt.11345.1.A1_at	7.18668	7.39877	7.54486	7.50076	7.33678	7.43201	7.34515	7.40274
Bt.11346.1.A1_at	4.82663	5.39374	5.11605	4.82145	4.72518	5.02229	4.68148	4.7873
Bt.11347.1.A1_at	5.7291	5.93894	6.08521	5.96488	6.10964	6.30185	5.42822	5.75928
Bt.11348.1.A1_at	6.50071	6.88786	6.71278	6.8716	6.67552	6.84207	6.6252	6.5698
Bt.11349.1.A1_at	8.40413	6.46884	6.74568	7.35758	6.76762	6.73111	7.53785	7.30296
Bt.1135.1.A1_at	8.88326	8.6026	8.55015	8.90509	8.37925	8.36706	8.62012	8.40334
Bt.11351.1.A1_at	6.35655	6.40703	6.33537	6.37409	6.50367	6.43525	6.56444	6.62959
Bt.11352.1.S1_a_at	8.72755	9.00521	9.35552	9.06718	9.58288	9.73129	8.91668	9.1045
Bt.11352.1.S1_at	8.55948	8.88146	9.06178	8.66487	9.08737	8.92591	8.23648	8.35988
Bt.11352.2.A1_at	3.56394	3.66041	3.7315	3.53759	3.85751	3.90461	3.81896	3.6291
Bt.11352.3.S1_at	3.2581	3.72125	3.66951	3.78798	3.72172	3.89472	3.64321	3.71006
Bt.11356.1.A1_at	4.1749	4.17688	4.46055	4.08804	3.7587	4.32255	3.99337	4.04687
Bt.1136.1.S1_at	7.97364	8.13011	8.22243	8.21209	8.14214	8.38958	8.09471	8.10113
Bt.11361.1.S1_at	6.76732	6.75189	6.79495	6.73061	6.76687	7.03423	6.65411	6.68285
Bt.11362.1.A1_at	3.53057	3.75666	3.59351	3.25545	4.34533	4.51595	4.23503	3.90461
Bt.11363.1.S1_at	10.0531	10.2979	10.2134	10.4612	10.2154	10.2004	10.2349	10.2104
Bt.11365.1.A1_at	4.35762	4.44998	4.31306	4.1327	4.30198	4.5306	4.23902	4.17872
Bt.11366.1.S1_at	7.19865	7.43997	7.45661	7.68178	7.65568	7.52614	7.58547	7.35371
Bt.11368.1.A1_at	5.49078	5.55656	5.98501	5.42612	5.47173	5.64232	5.46014	5.55704
Bt.11369.1.A1_at	6.59031	6.86389	7.09354	6.95497	7.21091	7.01819	7.05786	7.20336
Bt.1137.1.S1_at	7.96279	7.77922	7.58088	7.83885	7.5438	7.87967	7.7711	7.84001
Bt.11370.1.A1_at	10.2061	10.5786	10.3132	10.6566	10.0788	10.129	9.84775	10.0823
Bt.11371.1.A1_at	3.8927	4.02499	4.14218	4.28881	3.98524	4.35679	4.05651	4.02457
Bt.11373.1.A1_at	3.09128	3.08376	3.14837	3.30664	3.13343	3.14871	2.91285	3.32064
Bt.11375.1.A1_at	5.90873	5.94169	5.90368	5.82432	6.34456	6.33409	6.36076	6.21704
Bt.11377.1.A1_at	9.06053	8.8639	9.06683	9.07187	9.08318	9.27851	9.24276	8.9751
Bt.11379.1.S1_at	7.84381	8.033	8.07088	8.20261	8.32867	8.48572	8.12801	7.95745
Bt.11380.1.A1_at	6.9327	5.58735	5.94133	5.58112	6.67667	6.16599	6.57627	6.40773
Bt.11381.1.A1_at	4.50587	5.06861	4.95364	5.11451	4.68477	4.88953	4.86974	5.02026
Bt.11386.1.S1_at	8.03093	7.74361	7.79889	7.68247	8.14387	7.81634	7.72387	7.72873
Bt.11386.2.S1_at	7.28758	6.92232	7.00337	6.88971	6.87999	6.86339	7.09902	7.1274
Bt.11386.3.S1_at	4.84049	4.162	4.48731	4.60015	4.71487	4.57713	4.83352	4.87673
Bt.11389.1.S1_a_at	11.5796	11.6507	11.4629	11.7813	11.4746	11.5452	11.6008	11.3952
Bt.11389.1.S1_at	12.4255	12.43	12.2333	12.5185	12.3497	12.3435	12.4567	12.3992
Bt.11389.2.S1_at	7.48395	7.64713	7.41047	7.65124	7.39906	7.57194	7.30687	7.49106
Bt.11390.1.A1_at	6.02075	6.21346	6.34483	6.04921	5.852	6.43266	5.74225	5.91294
Bt.11394.1.S1_at	8.30046	8.33904	8.65329	8.26355	8.42288	8.35276	8.43274	7.7557
Bt.11395.1.A1_at	9.64112	9.78848	9.79139	9.91295	9.59874	9.7428	9.54537	9.70771
Bt.11397.1.A1_at	3.21997	3.30688	3.27666	3.30885	3.18361	3.30196	3.30792	3.37443
Bt.11398.1.A1_at	5.6781	5.57876	5.6716	5.52491	5.68048	5.76674	5.71566	5.77536
Bt.114.1.S1_at	4.83275	5.20619	5.06488	5.10622	4.90199	5.07522	5.13633	5.22123
Bt.1140.1.S1_at	9.00093	9.21741	9.21027	8.97489	9.63598	9.26977	8.89603	9.00272
Bt.11402.1.A1_at	9.01826	8.91303	8.88976	9.21175	8.96395	8.98414	9.42488	8.91895
Bt.11403.1.A1_at	6.32627	6.48841	6.54194	6.27166	6.6095	6.43895	6.70988	6.47053
Bt.11406.1.A1_at	7.1409	7.69105	7.77001	7.67069	7.99038	7.96302	7.34737	7.33987
Bt.11406.2.S1_at	6.8506	6.8429	6.90164	7.17616	7.23774	7.02621	7.13626	7.09035
Bt.11408.1.A1_at	3.15692	3.09255	3.20546	3.0391	3.39163	3.45461	3.31174	3.44672
Bt.11409.1.A1_a_at	8.76126	8.6128	8.72703	8.3582	8.78071	8.86471	8.92457	8.86684
Bt.11410.1.A1_at	5.82127	6.04587	6.12299	6.02458	5.71508	5.86864	5.97666	5.93357
Bt.11411.1.S1_at	9.03058	9.56428	9.46213	9.3905	9.54121	9.61701	9.22749	9.33871
Bt.11413.1.S1_at	8.52151	8.58151	8.54646	8.6426	8.86929	8.54392	8.23015	8.33435
Bt.11415.1.A1_at	7.00711	7.25799	6.70044	6.79486	7.27303	7.16171	7.13493	6.77979
Bt.11416.1.A1_at	4.65516	4.53521	4.77665	4.22547	4.50615	4.46457	4.39621	4.46211
Bt.11417.1.A1_at	3.65562	4.10369	3.7826	3.86218	3.53842	3.53842	3.43063	3.4508
Bt.11417.2.S1_at	3.01465	3.18134	3.28193	3.41026	3.41036	3.01837	3.32219	3.2196
Bt.11418.1.S1_at	9.12172	9.22964	9.41622	9.41781	8.84937	9.17267	8.87403	8.90542
Bt.1142.1.S1_at	6.81382	6.47874	6.77361	6.36166	6.80437	6.12433	6.4184	6.63304
Bt.11420.1.A1_at	6.84137	6.46599	7.16893	6.76569	7.08177	6.71079	6.5142	6.71085
Bt.11421.1.A1_at	2.75102	3.06763	2.88226	2.84905	2.88226	3.02259	2.87002	2.90219
Bt.11422.1.A1_at	7.97279	8.27566	8.24541	8.17386	8.34555	8.33446	7.90765	8.08799
Bt.11424.1.S1_at	12.512	12.5479	12.3854	12.5465	12.2723	12.6194	12.7841	12.6079
Bt.11427.1.A1_at	7.31225	7.31225	7.21954	6.84468	7.45759	7.33772	7.35078	7.62367
Bt.11428.1.A1_at	6.31009	5.65395	5.34025	6.17523	6.35825	6.60321	6.10876	5.77946
Bt.1143.1.S1_at	9.35532	8.55852	8.14181	7.94405	7.32938	7.36912	8.99097	8.72551
Bt.11430.1.S1_at	10.8553	10.8785	10.7252	11.0327	10.9253	11.1055	11.1608	11.0534
Bt.11432.1.A1_at	7.88654	7.65934	7.68405	7.96751	7.85575	7.75294	8.02714	7.92265
Bt.11433.1.A1_at	10.7998	10.5056	10.4871	10.6589	10.8641	10.5615	10.7734	10.6211
Bt.11435.1.A1_at	2.77902	3.09492	3.106	3.09623	2.9906	3.00207	3.0612	2.99999
Bt.11436.1.A1_at	8.13662	8.34446	8.45079	8.39569	9.18212	9.06805	8.82922	8.64933
Bt.11437.1.A1_at	10.0626	9.99202	10.0136	10.2592	10.393	10.5115	10.4174	10.324
Bt.11438.1.S1_at	4.16869	4.50982	4.39791	4.04235	4.3759	4.6093	4.38619	4.51834
Bt.1144.1.A1_at	7.2458	7.21922	7.47335	7.38967	7.27005	7.13469	6.59694	7.08806
Bt.1144.2.S1_at	6.63589	6.79348	6.83652	6.65791	6.67878	6.69305	6.70437	6.95027
Bt.11442.1.A1_at	5.63006	5.79654	5.81065	5.79686	5.70354	5.93194	6.06129	5.90764
Bt.11444.1.S1_at	6.3534	6.79217	6.91669	6.75721	7.16328	6.91405	6.71637	6.99996
Bt.11445.1.A1_at	8.99653	8.57367	8.93208	8.8887	8.30336	8.52697	8.48919	8.31243
Bt.11446.1.A1_at	8.50283	7.96086	8.39399	7.81633	8.46163	8.37896	8.65815	8.43678
Bt.11448.1.S1_at	13.6007	13.5004	13.4433	13.6023	13.4683	13.5644	13.6861	13.601
Bt.11449.1.S1_at	7.84498	8.02537	8.09034	8.16257	8.4279	8.28281	8.11423	8.00285
Bt.1145.1.S1_at	9.38321	9.8169	9.85767	9.71762	9.76949	9.68146	9.04463	9.17425
Bt.11450.1.A1_at	4.42153	4.21333	4.40918	4.29229	4.54758	4.10747	4.36181	4.33609
Bt.11452.1.S1_at	8.9852	9.05526	9.20493	9.29841	8.98423	9.11218	8.94076	8.80159
Bt.11453.1.S1_at	6.2591	6.46256	6.37642	6.31788	6.54578	6.55279	6.80524	6.71385
Bt.11454.1.A1_at	2.97335	2.83974	2.93562	3.04689	2.93562	3.13281	2.83402	2.89001
Bt.11455.1.A1_at	3.98612	4.18009	4.23844	4.39897	4.07219	4.10633	4.05211	4.11297
Bt.11456.1.S1_at	7.54301	7.82407	7.86748	7.9696	8.24864	8.18632	7.8509	7.64642
Bt.11456.2.S1_at	6.70616	6.70943	6.50329	6.67943	7.00146	6.75713	7.12962	6.98011
Bt.11457.1.S1_at	9.34957	9.64275	9.67543	9.41372	9.5657	9.43131	8.89682	9.04259
Bt.11458.1.A1_at	7.83108	7.96288	7.84094	8.01592	8.30355	8.54292	8.18481	7.7559
Bt.11459.1.S1_at	7.23046	7.4341	7.33249	7.58129	7.33493	7.4475	7.10618	7.25759
Bt.11459.2.A1_at	5.83131	5.90235	5.81099	5.80879	5.66109	5.96119	5.29683	5.66594
Bt.11460.1.A1_at	10.1947	9.89486	10.3359	10.5127	10.184	10.4871	10.1633	9.83168
Bt.11462.1.S1_at	9.36036	9.59407	9.83281	9.27623	8.99727	8.99687	8.99876	9.09917
Bt.11463.1.A1_at	4.3005	4.05291	4.29058	4.13791	4.40298	4.18002	4.37209	4.2551
Bt.11464.1.S1_at	7.87898	7.8043	7.86079	7.78075	7.77837	7.75553	7.98847	7.76559
Bt.11465.1.S1_at	10.4396	10.3723	10.0485	10.2596	11.2371	10.7579	10.9538	11.5486
Bt.11466.1.A1_at	10.6172	10.8222	10.7727	11.0592	10.5463	10.7224	10.7596	10.5798
Bt.11468.1.S1_at	9.36814	9.49027	9.52813	9.41925	9.48381	9.68163	9.50084	9.40309
Bt.1147.1.S1_at	10.9152	11.0424	11.0942	11.282	11.1491	11.0556	10.8869	10.9938
Bt.11470.1.A1_at	6.88736	6.10372	5.75274	5.80869	5.92262	6.36878	6.81438	6.55063
Bt.11471.1.A1_at	4.4545	4.56592	4.60352	4.64475	4.47575	4.69354	4.67547	4.82803
Bt.11472.1.A1_at	5.66467	5.64087	5.76582	5.80847	5.66991	5.84753	5.73293	6.07736
Bt.11474.1.A1_at	6.20735	5.97003	5.88953	5.58677	6.63318	6.39156	6.06056	6.72511
Bt.11475.1.A1_at	3.46784	2.89482	3.17945	3.01741	3.51775	3.60393	4.15291	3.64285
Bt.11476.1.S1_at	10.6973	10.5094	10.3806	10.4515	10.893	10.693	10.952	10.8864
Bt.11476.2.A1_at	4.86533	5.44658	5.10904	5.26456	5.09006	4.99348	5.2503	4.89489
Bt.11477.1.A1_at	8.09291	8.36231	8.0634	8.19734	8.34437	8.35712	7.77158	8.0876
Bt.11478.1.A1_at	6.6383	6.83619	6.83398	6.76708	6.94873	6.80285	6.94434	6.93901
Bt.11479.1.A1_at	7.05839	7.3556	7.54928	7.25367	7.2752	7.36912	7.35445	7.19008
Bt.1148.1.S1_at	10.8138	10.5972	10.5856	10.8049	10.0135	9.93207	10.574	10.5621
Bt.11480.1.S1_at	5.57332	5.526	5.89717	5.52792	5.41412	5.69462	5.36504	5.41645
Bt.11481.1.A1_at	5.34118	4.96329	5.47796	5.17084	4.86413	5.1075	5.34656	5.2185
Bt.11482.1.S1_at	6.66187	6.97101	6.9072	6.68856	6.52552	6.22449	6.12837	6.15094
Bt.11484.1.A1_at	6.77883	7.06289	7.07212	6.76522	7.47411	7.6722	7.3558	7.31935
Bt.11485.1.A1_at	10.2794	9.79353	9.12074	9.48338	8.91202	9.18899	8.84283	8.71584
Bt.11487.1.A1_at	8.2279	8.59194	8.5792	8.57589	8.63387	8.71895	8.29172	8.43391
Bt.11488.1.A1_at	6.51216	6.56455	6.34186	6.51493	6.69761	6.51598	6.55115	6.2951
Bt.11489.1.S1_at	5.89997	5.68511	5.7608	5.56324	5.48366	5.69637	5.48366	5.46229
Bt.11489.2.A1_at	3.96393	3.94098	4.46475	3.79486	3.92681	4.22955	3.93979	3.87737
Bt.11489.3.S1_at	4.20546	4.13864	4.20764	4.11378	4.20107	4.02838	4.01031	4.33597
Bt.11490.1.A1_at	8.01519	8.05622	8.27917	7.33003	8.15053	8.41295	8.24748	8.1473
Bt.11492.1.A1_at	10.2839	10.1368	10.222	10.2308	10.3545	10.5249	10.4045	10.2588
Bt.11493.1.S1_at	10.1375	10.349	10.2505	10.1799	10.3799	10.4715	10.094	10.1552
Bt.11496.1.S1_at	7.2043	7.28863	7.26643	7.31046	7.25879	7.51528	7.31955	7.17393
Bt.11497.1.A1_at	9.41758	9.63111	9.58753	9.76761	8.60872	9.00922	8.87537	9.12838
Bt.11499.1.A1_at	5.01016	5.26064	5.49926	5.19033	6.69644	6.56003	5.64673	6.09482
Bt.115.1.S1_at	6.02852	5.827	6.44903	6.12868	6.23492	5.96482	6.02742	5.81463
Bt.1150.1.S1_at	8.43503	8.38491	8.26819	8.33884	8.83099	8.30303	8.60425	8.13216
Bt.1150.2.S1_at	6.80958	6.89902	6.94958	6.73675	7.06014	6.87925	7.44532	7.12893
Bt.11500.1.A1_at	7.26609	7.5691	7.62041	7.22722	7.51889	7.77469	7.5754	7.34896
Bt.11502.1.A1_at	8.84023	8.57695	8.7074	8.6332	8.64781	8.64011	8.60821	8.5276
Bt.11503.1.S1_a_at	8.85682	9.07585	9.16915	9.02909	9.33518	9.40395	9.3003	9.25771
Bt.11505.1.A1_at	6.33565	6.30122	6.5039	6.33809	6.23363	6.27607	6.40632	6.24011
Bt.11505.2.S1_at	9.08241	9.17997	9.28399	9.00249	9.49591	9.15425	9.15446	9.16863
Bt.11505.3.S1_at	6.55928	6.64618	6.55115	6.57056	6.65145	6.65213	6.57405	6.65925
Bt.11506.1.A1_at	3.82023	4.1793	4.08427	3.8641	3.91735	3.74893	3.76916	4.03377
Bt.11508.1.S1_at	9.83161	10.0467	10.3394	9.90964	9.89764	10.0484	9.58883	9.65981
Bt.11509.1.S1_at	8.93449	9.05328	8.99428	8.90994	9.33923	9.10344	9.14368	9.06208
Bt.1151.1.S1_at	10.4203	10.7512	11.0977	10.9073	11.3312	11.0491	10.5739	10.7218
Bt.11510.1.A1_at	4.37969	4.50888	4.89932	4.78921	4.86887	4.4982	4.84014	4.90706
Bt.11511.1.A1_at	9.67924	9.76674	9.67414	9.74029	10.1508	9.97311	9.97972	10.1128
Bt.11513.1.A1_at	6.5679	6.75807	6.85437	6.65829	6.72004	6.82026	6.49606	6.50552
Bt.11514.1.A1_at	4.94024	5.17878	5.06869	4.99172	5.07911	5.28743	5.31517	5.12941
Bt.11515.1.A1_at	4.14423	4.03888	4.14248	4.03779	4.2125	4.31419	4.12887	4.25141
Bt.11516.1.S1_at	10.3866	10.6639	10.5394	10.6665	10.9143	10.9829	10.8848	10.6603
Bt.11518.1.A1_at	3.74192	3.85954	3.64088	4.16379	3.55852	3.51946	3.83218	3.52778
Bt.11519.1.A1_at	3.74389	3.88364	3.78103	3.7	3.85531	4.04211	3.73132	4.02409
Bt.1152.1.S1_at	9.8704	10.2417	10.2482	10.2117	9.92431	10.0572	9.60663	9.90653
Bt.11520.1.A1_at	7.48491	7.53073	7.72788	7.47852	7.38509	7.46272	7.5847	7.61558
Bt.11521.1.A1_at	7.76267	7.85198	8.01304	7.74156	8.55737	7.78999	7.58774	7.95507
Bt.11521.2.A1_a_at	9.12909	9.0293	9.12813	8.91701	9.69647	9.01749	8.56267	9.0209
Bt.11522.1.A1_at	3.54539	3.53804	3.43406	3.40104	3.50591	3.42817	3.2614	3.35824
Bt.11523.1.A1_at	5.31814	5.35852	5.36968	5.11297	5.3536	5.36079	5.23272	5.12441
Bt.11524.1.A1_at	8.86918	8.79815	9.03903	8.73382	9.45079	9.18399	9.07802	9.04212
Bt.11525.1.S1_a_at	7.98072	8.2095	8.45029	8.0854	8.83571	8.50751	8.2199	8.12479
Bt.11525.2.A1_at	7.19331	7.60475	7.62625	7.84127	7.90101	7.64938	7.98281	6.75006
Bt.11525.3.S1_at	5.64883	6.4845	6.33138	6.25442	6.69449	6.27124	6.57133	6.10407
Bt.11526.1.A1_at	6.97674	6.97245	7.04617	6.94042	7.026	6.9724	6.92971	7.07503
Bt.11526.2.S1_at	6.46607	6.5102	6.40346	6.55499	6.68944	6.48647	6.57781	6.23601
Bt.11527.1.A1_at	9.8652	9.81493	9.84752	9.85601	9.89315	9.98485	9.99803	9.88945
Bt.11529.1.A1_at	6.94833	7.11168	7.10524	6.95001	6.9428	7.2542	6.51169	6.8799
Bt.1153.1.S1_at	10.0564	10.4036	10.3524	10.0705	10.545	10.4806	10.2905	10.2384
Bt.11530.1.A1_at	9.69526	9.5541	9.54109	9.4611	9.56529	9.65218	9.69863	9.50313
Bt.11531.1.A1_at	3.62435	3.76724	3.90461	3.80068	3.50493	3.40244	3.29188	3.21189
Bt.11532.1.A1_at	6.12798	6.23357	6.35333	6.09233	6.29299	6.13361	5.98087	6.16599
Bt.11533.1.A1_at	5.84702	6.23412	6.24064	6.03793	6.04681	6.21095	5.52647	5.73348
Bt.11534.1.A1_at	4.68904	4.58159	4.57797	4.58747	4.67273	4.74146	4.72412	4.74918
Bt.11536.1.A1_at	2.63811	2.82401	2.69099	2.72082	2.70566	2.63242	2.8055	2.66006
Bt.11538.1.A1_at	9.63263	9.35449	9.23896	9.277	9.89037	9.61147	9.64591	9.80273
Bt.11539.1.A1_at	5.90593	6.0802	6.11001	6.1401	6.21611	6.2582	6.18421	6.36722
Bt.1154.1.S1_at	10.8527	10.8196	10.9167	11.0381	11.2231	11.0288	10.9552	10.9029
Bt.11541.1.A1_at	5.54058	5.46746	5.57531	5.37617	5.54817	5.76214	5.54927	5.66046
Bt.11541.2.S1_at	6.19883	6.10047	5.96489	6.1598	6.1401	6.18134	6.00156	6.25079
Bt.11542.1.A1_at	5.42483	5.49065	5.6248	5.43607	5.4269	5.41741	5.18485	5.28648
Bt.11543.1.A1_at	4.74138	4.71149	4.97735	4.65108	4.62544	4.56529	4.6634	4.92657
Bt.11544.1.A1_at	4.7577	5.15434	4.87963	5.03632	4.84211	4.67282	4.97548	4.95539
Bt.11545.1.A1_at	7.42055	7.66805	7.84436	7.72299	7.7741	7.66285	7.38069	7.41809
Bt.11546.1.S1_at	8.18746	8.36589	8.40664	8.33937	8.58851	8.46363	8.30619	8.19924
Bt.11547.1.A1_at	6.99162	7.2088	7.28742	7.19104	6.94143	6.96962	7.12346	7.07956
Bt.11548.1.A1_at	6.05076	5.99432	5.84005	6.00662	5.94588	5.8502	6.13852	6.19071
Bt.11550.1.A1_at	5.30413	5.54011	5.45071	5.41554	5.45488	5.51271	5.75501	5.51951
Bt.11551.1.A1_at	6.12119	6.3886	6.40002	6.24823	6.50793	6.44742	6.125	6.39312
Bt.11553.1.A1_at	4.82049	4.3274	4.34614	4.65346	4.9791	4.90555	5.03503	4.97769
Bt.11556.1.A1_at	4.26935	4.53976	4.57318	4.49147	4.4981	4.6593	4.55473	4.55282
Bt.11557.1.A1_at	3.69279	3.77118	3.9845	3.7864	3.73732	3.8149	3.75182	3.47087
Bt.11558.1.A1_at	5.46438	5.38828	5.3188	5.41	5.53301	5.38742	5.526	5.42904
Bt.11560.1.A1_at	3.28803	3.62319	3.47284	3.23766	3.53743	3.74373	3.47465	3.50419
Bt.11563.1.A1_at	3.49629	3.37522	3.48029	3.45606	3.5563	3.6027	3.39142	3.49347
Bt.11564.1.A1_at	6.43123	6.94693	7.01608	6.53634	6.61307	6.91784	6.32038	6.41568
Bt.11568.1.A1_at	3.25347	3.19781	3.20738	3.35895	3.4328	3.42754	3.33148	3.18692
Bt.1157.1.S1_at	11.3932	11.8198	12.0473	11.6237	11.542	11.4285	10.9104	11.1487
Bt.11570.1.A1_at	6.98885	6.94194	7.30654	6.84269	8.02614	7.22538	7.41385	7.07153
Bt.11571.1.A1_at	6.72725	6.75721	6.94415	6.77881	6.79926	7.01596	6.72526	6.73748
Bt.11573.1.A1_at	4.66131	4.95899	5.13102	5.07182	4.90432	5.02459	4.87329	4.90432
Bt.11574.1.A1_at	7.60604	7.75272	7.95261	7.4207	7.27455	7.59678	7.35314	7.21739
Bt.11576.1.S1_at	6.72183	7.16893	7.10102	6.81412	7.11677	7.18219	6.70349	6.81409
Bt.11577.1.A1_at	2.87367	2.80306	2.63031	2.64947	2.66577	2.7277	2.65659	2.79175
Bt.11578.1.A1_at	3.97221	3.7767	3.87497	4.2398	4.54142	4.12907	4.1999	4.40795
Bt.11579.1.A1_at	4.67169	4.74513	5.15391	4.81163	4.89573	4.77006	4.86432	4.7481
Bt.11580.1.S1_at	4.04303	3.97004	3.96076	4.08112	3.81944	3.61837	3.945	3.72027
Bt.11581.1.S1_at	5.85285	8.01442	8.65978	5.90795	7.95992	7.95769	6.91034	6.43606
Bt.11582.1.A1_at	4.42294	4.41437	4.53004	4.53004	4.77789	4.6391	4.73755	4.71748
Bt.11584.1.A1_at	5.92435	6.12269	5.99781	6.00637	6.07198	6.06452	6.11945	6.18562
Bt.11585.1.A1_at	10.5788	10.3969	10.3992	10.5384	10.5673	10.7227	10.8151	10.6352
Bt.11586.1.S1_at	7.6334	8.10604	8.28969	7.73065	8.51974	8.36673	7.6162	7.9632
Bt.11587.1.S1_at	5.76933	6.55664	6.09503	6.14715	6.11414	6.18943	5.93732	6.0789
Bt.11587.3.A1_a_at	7.65679	8.26078	8.21661	8.04356	7.98141	8.05512	7.58778	7.63198
Bt.11588.1.A1_at	8.09514	7.91113	8.13768	8.08203	7.81427	8.0586	8.04731	8.06945
Bt.11589.1.A1_at	5.14142	5.36524	5.79978	5.49851	5.35855	5.45814	5.14142	5.31602
Bt.11590.1.A1_at	3.15332	3.12428	3.12697	3.34709	3.07688	3.10373	3.07235	3.11518
Bt.11591.1.A1_at	5.29706	5.29274	5.31666	5.38516	5.34579	5.23788	5.27856	5.26475
Bt.11593.1.S1_at	8.50095	8.42077	8.38553	8.42768	8.33013	8.50701	8.25787	8.21684
Bt.11594.1.A1_at	3.94497	4.2176	3.98942	3.91297	4.10785	3.94703	3.89879	3.99147
Bt.11597.1.S1_at	9.05618	9.19969	8.96823	8.74481	8.72875	8.64795	8.50831	8.56037
Bt.11598.2.S1_a_at	7.43799	7.41609	7.3762	7.22121	7.3565	7.07697	7.17141	7.25301
Bt.11599.1.S1_at	7.99726	7.54328	7.82975	7.67175	7.76918	7.78336	8.06727	7.90931
Bt.11599.2.S1_at	5.53708	4.9787	4.94985	5.0508	4.94531	4.58812	5.50406	5.35237
Bt.116.1.S1_at	7.15508	8.09651	7.96417	7.77217	7.11331	7.17325	7.27465	7.74939
Bt.11600.1.A1_at	3.16381	3.40744	3.25013	3.22142	3.23138	3.5302	3.46059	3.49578
Bt.11601.1.A1_at	7.36923	7.48521	7.14692	7.48201	7.02127	7.38705	7.40304	7.14099
Bt.11604.1.A1_at	3.88375	3.94162	3.78419	3.90461	4.09539	3.81007	3.79959	3.7667
Bt.11605.1.S1_at	10.0645	9.59269	9.70352	9.99027	10.2644	10.3778	10.3269	10.4312
Bt.11606.1.A1_at	6.87651	6.66116	6.90644	6.99519	7.20605	6.9665	6.40346	6.49811
Bt.11606.2.S1_at	6.64783	6.85359	6.46894	6.65205	6.15631	6.59186	6.15191	6.64029
Bt.11609.1.A1_at	3.09035	3.12823	3.0847	3.02896	3.13243	3.1757	3.12185	2.9999
Bt.11610.1.A1_at	5.21893	5.49065	5.55721	5.47733	5.22384	5.64825	5.69848	5.46266
Bt.11611.1.A1_at	4.50412	4.77043	4.92788	4.60916	4.69831	4.66409	4.66701	4.92479
Bt.11612.1.A1_at	8.93376	9.16228	8.7539	8.9937	8.79045	9.28339	9.08837	9.07287
Bt.11613.1.A1_at	5.56778	5.8527	5.92259	5.71172	5.74548	5.75779	5.2524	5.57195
Bt.11614.1.A1_at	4.81497	4.77499	5.22158	4.60778	4.96742	4.84271	4.70585	4.84746
Bt.11615.1.A1_at	3.86693	3.93296	3.87597	3.88961	3.77111	3.83207	3.69744	3.7736
Bt.11616.1.A1_at	3.49218	3.62068	3.47165	3.56689	3.794	3.65896	3.34648	3.54487
Bt.11617.1.A1_at	8.5453	8.56614	8.80664	8.50159	8.55296	8.53765	8.67374	8.77571
Bt.11618.1.A1_at	4.70741	4.64594	4.9997	4.86754	4.92908	4.71802	5.00351	5.27215
Bt.11619.1.A1_at	2.8852	3.23831	3.10815	3.03496	3.02235	3.0423	3.03555	3.14621
Bt.11620.1.A1_at	5.03716	5.30997	5.48096	5.27245	5.30048	5.45602	5.12218	5.32051
Bt.11622.1.A1_at	5.53706	5.61838	5.56324	5.37023	5.68781	5.50758	5.68242	5.8223
Bt.11623.1.A1_a_at	4.55907	4.70585	4.6168	4.45525	4.74488	4.55866	4.66034	4.77369
Bt.11624.1.A1_at	4.85947	4.93838	5.11125	5.02742	5.08874	5.36845	4.98669	5.339
Bt.11625.1.S1_at	7.38415	6.98614	6.49368	7.33784	6.45171	6.47413	7.24104	7.22665
Bt.11627.1.A1_at	2.68273	2.83685	2.6416	2.90999	2.67786	2.99654	2.93995	2.96378
Bt.11628.1.A1_at	6.91917	6.94037	7.07308	7.06771	7.16893	7.50792	7.25274	7.38081
Bt.11629.1.A1_at	9.65922	9.6854	9.8125	9.68276	9.78679	9.72925	10.021	9.83967
Bt.11630.1.A1_at	3.47036	3.42479	3.73985	3.23873	3.23518	3.38084	3.41102	3.60484
Bt.11631.1.A1_at	11.2278	10.9403	10.8355	11.4219	11.037	11.154	11.2702	11.2755
Bt.11631.2.S1_at	8.26486	8.33521	7.83213	8.43791	8.07584	8.31824	8.32358	8.58229
Bt.11631.3.S1_at	7.72163	7.66911	7.25815	7.95831	7.50253	7.74023	7.68845	7.56978
Bt.11635.1.A1_at	5.74071	5.685	5.92166	5.81612	5.65667	5.93219	6.14141	5.63643
Bt.11639.1.A1_at	4.43057	4.75188	5.11868	4.91895	4.49265	4.92648	4.22016	4.40392
Bt.1164.1.S1_at	6.97474	7.28151	7.24089	7.18001	7.67941	7.51803	7.15489	7.22091
Bt.11640.1.A1_at	5.43372	5.77024	5.87121	5.76819	5.49176	5.77139	5.41764	5.48031
Bt.11641.1.S1_at	8.64693	8.78308	8.13087	8.16126	8.82617	8.66198	8.48933	8.40244
Bt.11642.1.A1_at	8.66972	8.79535	8.36422	8.67894	9.20681	9.19739	9.27161	9.06967
Bt.11644.1.A1_at	3.49582	3.64542	3.59531	3.7503	3.7382	3.71082	4.05669	3.59361
Bt.11645.1.A1_at	3.93904	4.21686	4.16919	4.41087	4.14131	4.27555	4.3887	4.29552
Bt.11646.1.A1_at	5.2692	5.24848	5.2849	5.28882	5.39881	5.20325	5.28882	5.41766
Bt.11647.1.A1_at	9.71895	9.82707	9.89476	9.72139	10.0094	10.0597	9.89081	9.71639
Bt.11649.1.A1_at	3.58873	3.95537	4.2021	3.92561	4.06506	4.09134	4.09411	3.99322
Bt.1165.1.S1_at	9.63625	9.53528	9.25732	9.0146	9.42335	9.30848	9.6656	9.60048
Bt.11650.1.A1_at	8.07573	8.40667	8.2184	8.53343	8.14527	8.35732	7.83319	8.03854
Bt.11651.1.A1_at	9.2051	9.77141	9.80093	9.48336	9.78921	9.83225	9.30441	9.45696
Bt.11652.1.A1_at	3.69563	3.90687	3.81274	3.80098	3.78783	3.92699	3.9115	4.0295
Bt.11653.1.A1_at	3.12581	3.18036	3.27997	3.2326	3.0902	3.22569	3.49199	3.37545
Bt.11654.1.A1_at	6.3628	6.4397	6.71621	6.41807	7.01928	7.07129	6.74953	6.77536
Bt.11656.1.S1_at	8.48817	8.8831	8.74282	9.0537	8.9993	9.22518	8.97521	9.06032
Bt.11657.1.A1_at	6.4731	6.76364	6.91975	6.81192	6.87643	6.7308	6.58411	6.62945
Bt.11658.1.A1_at	3.1033	3.2745	3.17255	3.05518	3.01384	3.41813	3.22704	3.42988
Bt.11659.1.S1_at	8.92609	9.58893	9.51467	9.03382	8.97317	8.85703	8.23494	8.60696
Bt.11659.2.A1_at	8.74035	9.17319	9.01312	9.49692	9.11577	9.47071	8.70037	9.02952
Bt.1166.1.S1_at	8.26742	8.52627	8.53122	8.3974	8.78137	8.69989	8.46039	8.28889
Bt.11660.1.A1_at	8.03069	8.15918	8.31325	8.08485	7.81408	7.98351	7.67052	7.82724
Bt.11661.1.S1_at	11.597	11.353	11.3694	11.4461	11.2368	11.4427	11.6899	11.6093
Bt.11662.1.A1_at	8.4621	7.91794	8.29865	7.67836	8.33851	8.08705	7.48671	7.53772
Bt.11663.1.A1_at	6.30105	6.1951	6.41886	6.21474	6.31562	6.35931	6.46457	6.27141
Bt.11664.1.A1_at	4.27155	3.93472	4.08709	4.19043	4.55279	4.38859	4.19043	4.14184
Bt.11665.1.A1_at	2.82798	2.81178	2.85352	2.71452	2.73501	2.77876	2.87495	2.86133
Bt.11666.1.S1_at	9.27386	9.2604	9.53001	9.23645	9.71578	9.82243	9.44881	9.51847
Bt.11666.2.S1_at	6.81414	6.54779	6.93953	6.99233	6.47031	6.85893	6.86354	6.53901
Bt.11666.3.S1_a_at	6.72197	6.78962	6.97127	6.72785	6.8309	6.7456	6.8049	6.69165
Bt.11666.3.S1_at	6.63953	6.65105	6.75356	6.65956	6.98983	6.74025	7.07923	6.81106
Bt.11667.1.A1_at	10.1396	10.2465	10.3533	10.5951	10.3008	10.3454	10.2209	10.227
Bt.11667.2.A1_at	6.75393	7.30485	6.81484	7.56974	7.49344	7.50263	7.11531	7.31114
Bt.11668.1.S1_at	9.70272	9.83858	9.87987	9.94537	9.94384	10.0561	9.97331	9.78077
Bt.1167.1.S1_at	12.0021	12.0543	11.8928	11.8789	11.7718	11.9405	11.8904	11.8311
Bt.1167.2.S1_at	11.3511	11.2294	11.0895	11.0031	11.109	11.0428	11.0575	10.9899
Bt.11671.1.A1_at	6.90947	7.10749	6.92949	6.83971	7.04355	7.03375	6.99888	7.08214
Bt.11674.1.A1_at	2.85254	3.01902	2.96086	2.79025	2.99119	2.8984	2.89028	2.89418
Bt.11675.1.A1_at	6.14117	6.11502	6.14117	6.11584	6.05144	6.0881	6.47784	6.19169
Bt.11676.1.A1_at	5.25085	5.31678	5.32909	5.57573	5.32206	5.3657	5.24032	5.44633
Bt.11677.1.S1_at	7.02061	7.18831	7.24936	6.97261	7.77914	6.89689	6.64423	7.27455
Bt.11678.1.A1_at	4.17309	4.22971	4.35952	4.41604	4.12785	3.78738	4.65679	4.46211
Bt.11679.1.S1_at	9.35912	9.23667	9.14901	9.18401	9.86226	9.83792	9.56503	9.64797
Bt.11681.1.A1_at	7.21082	7.39255	7.40003	7.78982	7.58905	7.84715	6.95248	7.28161
Bt.11683.1.A1_at	7.81746	7.98698	7.97513	7.95816	8.2837	8.0566	8.03966	8.13328
Bt.11684.1.A1_at	5.94869	6.22826	6.19681	6.0891	6.50587	6.51071	6.496	6.35099
Bt.11686.1.A1_at	4.10017	3.94059	4.07692	3.97089	4.18379	4.01637	4.10894	4.10514
Bt.11687.1.S1_a_at	4.41777	4.07292	4.2279	4.33817	4.14476	4.09756	4.17068	4.395
Bt.11687.1.S1_at	4.94818	4.83516	5.38614	4.73695	4.77494	4.82972	4.71875	4.87516
Bt.11687.2.S1_at	5.82277	5.54447	5.726	5.92316	5.6582	5.7052	5.79353	5.84781
Bt.11687.3.A1_at	3.51237	3.54067	3.41565	3.30115	3.36889	3.36361	3.56251	3.47947
Bt.11688.1.A1_at	6.55902	6.78531	6.75356	6.65307	6.842	6.73319	6.84965	7.01253
Bt.11689.1.A1_at	3.45786	3.58772	3.52698	3.4698	3.59445	3.68213	3.76207	3.56053
Bt.1169.1.S1_at	10.921	10.6464	10.5308	10.2561	10.7207	10.7795	10.9988	10.7683
Bt.11690.1.A1_at	2.8342	2.95151	2.87635	2.96235	2.90604	2.91843	2.92285	2.98645
Bt.11692.1.A1_at	3.25331	3.27929	3.2686	3.21292	3.05283	3.15606	3.35385	3.27929
Bt.11694.1.A1_at	8.7945	8.6444	8.77084	8.52015	9.18159	8.53681	8.77073	8.98876
Bt.11696.1.A1_at	7.23165	7.23626	7.28449	7.49317	6.75719	7.17059	6.95903	6.87899
Bt.11696.2.S1_at	6.51927	6.23768	6.31562	6.38631	5.96204	6.25633	6.33862	6.35535
Bt.11697.1.A1_at	4.44909	4.79141	4.40221	4.68076	4.18828	4.55946	4.53884	4.4434
Bt.11699.1.A1_at	3.61426	3.70425	3.81499	3.59123	3.58761	3.59575	3.37103	3.46648
Bt.117.1.S1_at	6.4179	5.96387	5.88953	5.96262	5.85755	5.78549	6.00625	6.36047
Bt.11702.1.A1_at	5.91784	5.71581	5.47539	5.76166	5.73668	5.81819	6.2281	5.88284
Bt.11702.2.S1_at	6.23435	6.49886	6.67398	6.56819	6.67299	6.52864	6.44021	6.5564
Bt.11703.1.A1_at	3.32471	3.49579	3.62367	3.4465	3.37847	3.41963	3.44188	3.4583
Bt.11704.1.S1_at	7.88519	7.83758	8.05649	8.25192	8.17402	8.36467	8.28543	8.18367
Bt.11705.1.A1_at	6.2974	6.36459	6.35268	6.14765	6.23359	6.25546	6.11391	6.42012
Bt.11706.1.A1_at	9.26191	9.20233	9.18916	9.34868	9.07153	9.3805	9.438	9.16854
Bt.11707.1.A1_at	3.62344	3.92737	4.04159	4.18475	3.99778	4.1494	3.90827	3.81597
Bt.11708.1.A1_at	5.52357	5.69309	5.80903	5.58198	5.66038	5.34418	5.21663	5.61479
Bt.1171.1.S1_at	6.26633	6.6094	6.77625	6.77678	7.58709	7.63217	6.97382	6.75413
Bt.11710.1.S1_at	9.99032	10.0609	10.126	9.93169	9.82859	9.93393	9.82581	9.76451
Bt.11711.1.A1_at	7.59611	7.56492	7.30822	7.34425	6.55115	6.9603	7.23699	7.26234
Bt.11714.1.S1_at	9.3163	9.58157	9.54861	9.47446	9.79235	9.8737	9.69235	9.5588
Bt.11715.1.A1_at	4.16592	4.63899	4.19166	4.70832	4.6913	4.50111	4.33712	4.24661
Bt.11716.1.A1_at	3.56086	3.47655	3.77469	3.68775	3.16148	3.58771	3.61959	3.34823
Bt.11717.1.S1_s_at	8.82622	9.24884	9.07963	9.00876	9.14901	9.07041	8.71722	8.63631
Bt.11718.1.A1_at	5.81469	5.92266	6.03403	5.92253	5.79579	5.7411	5.7291	6.05405
Bt.11721.1.A1_at	6.38594	6.6297	6.5844	6.68259	7.3738	7.21149	6.97925	6.79142
Bt.11722.1.A1_at	2.85084	2.93318	2.81237	2.90257	3.04508	2.66215	3.04344	2.8561
Bt.11723.1.A1_at	2.88622	3.05855	2.9383	2.82459	2.68118	2.85109	2.83567	2.89477
Bt.11724.1.A1_at	4.89153	5.30075	5.13102	5.23911	5.03196	5.23284	4.98924	5.27292
Bt.11725.1.A1_at	7.42446	7.67261	7.33897	7.37614	7.35463	7.77408	7.6316	7.38352
Bt.11727.1.S1_at	6.58863	6.90355	6.83647	6.79716	7.15613	6.82228	6.97766	6.99739
Bt.11729.1.A1_at	3.33496	3.25979	3.14002	3.16649	3.14269	2.99358	3.28848	3.24695
Bt.11730.1.A1_at	6.93327	6.85717	7.11224	6.85071	6.952	7.12919	6.9843	6.89826
Bt.11731.1.S1_at	10.9266	10.7511	10.6815	11.0294	10.5641	10.6938	10.7411	10.7198
Bt.11733.1.S1_at	6.21483	6.30044	6.23924	6.25836	6.38126	6.39995	6.59303	6.64513
Bt.11734.1.A1_at	4.39059	4.53483	4.61193	4.3536	4.33316	4.43709	4.28854	4.42361
Bt.11736.1.A1_at	4.78522	4.94285	4.915	4.54474	4.90432	4.74146	4.86228	4.5385
Bt.11739.1.S1_a_at	7.76119	8.37992	8.29877	8.17353	9.02428	8.87276	8.08992	8.13895
Bt.11739.2.A1_a_at	7.25763	7.65962	7.63922	7.49806	8.26974	8.12361	7.68907	7.57376
Bt.1174.1.S1_at	8.57432	8.32951	7.75546	8.21744	7.6988	7.98335	8.03946	8.20493
Bt.1174.2.A1_at	10.0736	10.0038	9.68432	9.95408	9.74933	9.87845	9.88211	10.0088
Bt.11740.1.A1_at	6.59265	6.61175	6.84481	6.65802	6.85491	6.94815	6.74348	6.75361
Bt.11744.1.A1_at	2.97977	2.88777	2.88226	3.30147	3.01991	2.96696	3.03072	3.05749
Bt.11745.1.S1_at	8.97446	8.75698	8.67044	8.74562	8.90373	8.96936	8.91015	8.73966
Bt.11748.1.A1_at	8.35406	8.59192	8.64588	8.76429	9.294	8.7976	8.29646	8.58577
Bt.11748.2.S1_a_at	7.03427	6.98509	7.26795	7.07632	7.67644	7.16638	7.31161	7.23981
Bt.11749.1.A1_at	3.20153	2.97177	3.1043	3.05111	3.24212	3.16094	3.32936	3.07436
Bt.1175.1.S1_at	8.17509	8.37173	8.46392	8.3888	8.4162	8.6065	7.76256	8.3391
Bt.11750.1.A1_at	7.2137	7.47799	7.59048	7.53144	7.49548	7.36533	6.98126	7.45094
Bt.11751.1.A1_at	6.86141	7.30516	6.97398	7.32445	6.32914	6.74016	6.94681	6.88099
Bt.11752.1.A1_at	5.14685	5.31856	5.36907	5.21814	5.02903	5.3246	5.23114	5.40617
Bt.11753.1.A1_at	5.68226	5.66504	6.015	5.92898	5.9269	5.813	5.61866	5.62882
Bt.11756.1.A1_at	4.38274	4.72078	4.91373	4.52996	5.03345	4.94811	4.46901	4.49968
Bt.11757.1.A1_at	6.99198	7.3908	7.4142	6.98294	7.0808	7.08856	7.29695	7.19768
Bt.11758.1.A1_at	3.7568	3.79788	4.27695	3.71006	4.08753	3.91209	4.00884	3.81773
Bt.11759.1.A1_at	4.96803	5.15657	5.29672	5.15103	5.13861	5.14372	5.05093	5.17951
Bt.1176.1.A1_at	7.87885	8.37902	8.28519	8.24412	8.26008	8.38494	8.21055	8.22218
Bt.11760.1.A1_at	3.05532	2.9155	2.99079	2.97649	2.75332	2.66864	2.79898	3.00842
Bt.11761.1.A1_at	2.78315	2.78315	2.84844	2.74337	2.84399	2.73822	2.80194	2.95443
Bt.11763.1.S1_at	6.62153	7.02425	6.72984	6.73791	6.76868	7.01379	7.2559	7.2082
Bt.11763.2.S1_at	6.69532	6.4567	6.5457	6.76346	6.62349	6.57102	6.72895	7.10972
Bt.11765.1.A1_at	5.98519	6.20546	6.33026	6.20508	6.16181	6.14686	6.19937	6.17479
Bt.11766.1.A1_at	6.12671	6.14002	6.1503	6.08314	6.26607	6.2393	5.93708	6.13678
Bt.11768.1.A1_at	4.89435	5.12833	5.13347	5.15103	5.39194	5.15939	4.7534	5.08425
Bt.11769.1.A1_at	6.36283	6.43648	6.3348	6.24156	6.3324	6.2662	6.50497	6.82984
Bt.11769.2.S1_at	5.72175	5.96741	5.86014	5.60371	5.72719	5.67036	5.71273	5.99176
Bt.11770.1.S1_a_at	9.84072	10.2606	10.2684	10.4592	9.83036	10.291	9.75688	9.99227
Bt.11770.1.S1_at	8.67325	8.90351	8.88011	8.77145	8.67051	8.82866	8.62151	8.76012
Bt.11772.1.A1_at	10.4671	10.1371	9.55866	10.0419	9.28015	9.56444	9.77404	9.81865
Bt.11772.2.S1_at	8.65652	8.64124	7.87909	8.45387	7.87822	7.86321	7.84879	7.98798
Bt.11778.1.A1_at	8.4652	9.3605	9.51979	8.75814	9.09292	8.9891	8.65544	8.54292
Bt.11778.2.S1_at	5.5414	6.17432	6.22069	5.64228	6.08557	5.35604	5.80187	5.69174
Bt.1178.1.S1_a_at	7.21336	7.26648	7.49206	7.11759	6.94663	6.80737	6.18456	6.2951
Bt.1178.1.S1_at	6.47616	6.34526	6.74346	6.29196	6.26259	6.04803	5.77255	5.83027
Bt.1179.1.S1_at	5.92648	5.97233	6.10394	5.94677	5.86825	6.02495	6.51214	6.26993
Bt.11791.1.A1_at	8.9957	8.89869	8.71535	8.87896	8.70079	8.98588	8.98829	8.80714
Bt.11791.2.S1_at	9.34672	9.24169	8.97015	9.13172	9.26173	9.31152	9.22705	8.94849
Bt.11793.1.A1_at	8.69314	8.95937	8.65733	8.81376	8.58949	8.75054	8.88228	8.84036
Bt.11793.2.S1_at	8.16857	8.40635	8.24493	8.27576	8.13035	8.25055	8.11894	8.37927
Bt.11794.1.S1_at	11.5135	11.4897	11.4345	11.7172	11.3757	11.4967	11.388	11.4158
Bt.11797.1.S1_at	6.57086	7.02943	7.09385	6.90189	6.31138	6.55784	6.20763	6.44186
Bt.11797.2.S1_at	6.66711	6.78334	6.83239	7.10185	5.76063	6.35268	6.4204	6.50192
Bt.11797.3.A1_at	4.36067	4.10196	4.23022	4.19248	3.99206	4.36934	4.2111	4.22092
Bt.11798.1.S1_at	9.1299	9.57955	9.26273	9.34133	9.28452	9.28182	9.13319	8.83588
Bt.11798.2.S1_at	5.31428	6.05591	5.75878	5.37592	6.09166	5.99493	5.08953	5.19263
Bt.1180.1.A1_at	6.07549	6.42663	6.41029	6.31403	6.45852	6.48826	6.18852	5.96013
Bt.1180.2.A1_at	4.35574	4.37684	4.20869	4.6795	4.43484	4.38725	4.35905	4.27695
Bt.11802.1.S1_at	9.56547	9.66705	9.71834	9.69881	9.31567	9.64875	9.39496	9.47486
Bt.11804.1.S1_at	6.55436	6.90733	6.6586	6.60366	7.10598	7.1767	6.73413	6.78922
Bt.11807.1.S1_at	8.30459	8.08911	8.11984	7.95271	8.29011	7.87311	8.26394	8.04525
Bt.11808.1.S1_at	10.8956	10.8586	10.6481	11.0381	10.4541	11.0223	11.2513	11.2541
Bt.1181.1.S1_at	6.10982	6.40728	6.29987	5.7593	6.14848	6.24951	5.957	6.04857
Bt.1181.2.S1_at	6.23608	6.32125	6.31644	6.23261	6.09789	6.26497	6.18166	6.06886
Bt.11816.1.S1_a_at	8.082	8.2343	8.15063	8.25948	8.01696	8.14766	8.2137	8.00217
Bt.11816.1.S1_at	7.15898	7.34092	7.2462	7.19838	7.42485	7.29713	6.88136	6.92223
Bt.11816.2.S1_at	6.17555	6.49616	6.39975	6.78587	6.24589	6.31685	6.35182	6.41235
Bt.11826.1.S1_at	9.78381	9.93026	9.7134	9.81694	10.3323	10.1375	9.94244	9.81122
Bt.1183.1.A1_at	7.06183	6.65501	7.1049	7.02681	6.99018	7.01945	6.87108	7.09567
Bt.11832.1.S1_at	5.19076	4.9925	4.86687	5.33321	4.58363	4.50833	4.72044	4.67147
Bt.11832.2.A1_at	7.26272	5.73214	5.36641	6.13769	6.1195	6.14703	6.88458	7.09713
Bt.1184.1.S1_at	7.38612	7.61938	7.45965	7.45215	7.94462	7.63772	7.53268	7.54753
Bt.11847.1.A1_at	5.22446	5.73249	5.75894	5.42898	7.43409	5.83865	5.71186	5.90764
Bt.1185.1.A1_at	7.11662	6.87383	6.89984	7.19453	7.29141	7.27502	7.01697	6.94894
Bt.1185.2.S1_at	6.17056	6.12713	6.15973	5.79305	5.94736	5.82178	5.76093	5.91816
Bt.11853.1.S1_at	5.62515	5.83732	5.90075	5.61654	5.78278	5.7703	6.12707	5.80933
Bt.11855.1.S1_at	9.84141	9.98191	10.2197	10.0514	10.1529	10.1802	9.69564	9.80039
Bt.11856.1.S1_at	6.0934	5.73686	6.024	5.94556	6.35779	6.27523	6.27047	6.26311
Bt.11857.1.A1_at	14.3443	14.2747	14.2269	14.3165	14.2544	14.331	14.3278	14.3556
Bt.11864.1.A1_at	7.411	6.99086	7.25881	7.57841	6.20629	7.07017	7.33335	7.21475
Bt.11865.1.A1_at	9.05482	9.1248	9.24233	9.18131	9.12208	9.07933	9.05094	8.62672
Bt.11869.1.S1_at	8.35714	8.8044	8.6426	8.84882	8.94523	9.07157	8.95987	8.94442
Bt.1187.1.S1_at	8.05081	7.99118	8.34052	7.88301	8.19268	8.0927	7.88534	7.98688
Bt.11871.1.S1_at	6.12503	6.25788	6.39274	5.92876	6.37881	6.37415	6.10832	6.35796
Bt.11871.2.S1_at	6.61427	6.76753	6.85986	6.32544	6.72576	6.85986	6.77249	7.02819
Bt.11873.1.A1_at	7.62911	7.62697	7.76826	7.48462	7.1239	7.75987	7.53454	7.69665
Bt.11873.2.S1_at	7.47584	7.24028	7.45195	7.24989	6.98597	7.20045	7.07671	7.38673
Bt.11875.1.S1_at	6.34635	5.99718	5.67606	5.57472	6.04226	5.53316	5.96646	6.20308
Bt.11885.1.S1_a_at	7.0742	7.18664	7.34035	6.78895	7.04058	6.8711	7.14382	7.07171
Bt.1189.1.S1_at	7.37093	7.60895	7.61376	7.38577	8.02682	7.62458	7.54112	7.53509
Bt.1190.1.A1_at	6.93778	7.09167	7.41264	6.8348	6.7662	6.69693	6.50531	6.8113
Bt.1190.2.S1_at	4.12821	3.95522	3.95638	3.99987	3.66906	3.95853	3.86099	3.99951
Bt.11902.1.S1_at	10.6092	10.6396	10.4568	10.6644	10.8537	10.8523	10.8341	10.6763
Bt.11902.2.S1_at	8.74342	8.73782	8.5609	8.72827	8.78553	8.62406	9.10335	8.71569
Bt.11902.3.A1_at	9.51393	9.63646	9.40856	9.57795	9.86231	9.89158	9.83599	9.72328
Bt.11904.1.S1_at	5.18676	5.18256	5.08572	5.05028	5.55137	5.21437	5.34	5.12055
Bt.11907.1.A1_at	7.5792	8.02482	7.71067	7.76716	8.1744	8.25832	8.05216	8.1759
Bt.11908.1.S1_at	9.42502	9.13525	8.94671	9.14501	8.90713	9.1022	9.27545	9.19361
Bt.11909.1.A1_at	11.4151	11.2163	11.4073	11.3903	11.0189	11.0223	10.867	11.0263
Bt.11910.1.S1_at	12.1125	12.1219	12.0715	12.2255	12.4179	12.2949	12.2753	12.2879
Bt.11911.1.S1_at	10.8266	10.7205	10.6968	10.7505	10.6586	10.6613	11.0251	10.8315
Bt.11911.2.A1_at	4.24728	4.38977	4.50011	4.35578	4.29229	4.07808	4.30888	4.24728
Bt.11914.1.A1_at	7.82004	7.96399	7.92063	8.30166	7.57325	7.74273	7.63983	7.53532
Bt.11916.1.S1_at	8.44993	8.74143	8.74046	8.22645	8.57865	8.90063	8.60974	8.87201
Bt.11917.1.S1_at	7.89655	7.64789	7.717	8.05577	7.64779	7.68452	7.95741	7.95741
Bt.11918.1.A1_at	6.09614	6.43007	6.47028	6.85242	6.86268	7.32796	6.6024	6.31249
Bt.11920.1.A1_at	7.95671	8.62071	8.86756	7.87871	7.87781	8.11505	7.65598	7.96741
Bt.11922.1.A1_at	3.78012	4.01985	3.94022	3.72261	3.57138	3.70939	3.85688	3.79633
Bt.11924.1.S1_at	9.79721	9.83438	9.7981	9.74612	9.30882	9.60218	9.54579	9.58255
Bt.11925.1.A1_at	9.65932	9.71974	9.70466	9.75418	9.83894	10.1635	9.80849	9.8525
Bt.11925.2.S1_a_at	7.83672	8.06997	8.21212	7.66555	7.98622	7.79321	7.72848	8.00738
Bt.11926.1.A1_at	6.99864	7.04723	7.05561	7.33743	7.34028	7.31022	7.01474	7.06333
Bt.11926.2.S1_at	8.43138	8.69017	8.77075	8.83613	9.33032	8.9036	8.3243	8.57274
Bt.11927.1.A1_at	3.86437	3.52891	3.7207	3.60014	3.70227	3.58873	3.72942	3.75891
Bt.11928.1.A1_at	5.25945	5.47618	5.46303	5.26906	5.3852	5.64775	5.27559	5.00756
Bt.11929.1.A1_at	6.51315	6.26096	6.25486	6.44153	6.13693	6.07527	6.37039	6.13468
Bt.11929.2.A1_at	6.62764	6.45506	6.3829	6.29179	6.3829	6.4404	6.69766	6.86973
Bt.1193.1.S1_at	12.3745	12.3319	12.4701	12.4706	12.3826	12.4129	12.2627	12.2545
Bt.11930.1.S1_at	7.62337	7.92567	7.5729	7.76499	7.50204	7.60873	7.55306	7.72823
Bt.11931.1.A1_at	7.22634	7.16584	7.34047	7.40417	7.18444	7.34308	7.22494	7.32117
Bt.11932.1.S1_at	10.5187	10.2534	10.2968	10.5588	10.0351	10.3191	10.2662	9.99457
Bt.11932.2.A1_at	3.97582	4.24833	4.46243	4.31277	4.0931	4.29	4.13779	4.09506
Bt.11933.1.S1_at	8.9207	9.01192	9.10965	9.03553	8.65179	8.87832	8.37386	8.38651
Bt.11934.1.S1_at	8.04528	8.32665	8.45599	8.26536	8.73902	8.66258	8.12104	8.13057
Bt.11936.1.S1_a_at	10.3547	10.8578	10.7818	10.3343	10.4138	10.0121	9.90871	10.235
Bt.11936.1.S1_at	10.6647	11.214	11.0863	10.7126	10.8081	10.5378	10.311	10.7103
Bt.11937.1.S1_at	6.76126	7.1122	7.23496	7.37735	7.22696	7.21712	6.96833	6.8855
Bt.11938.1.A1_at	8.50095	8.66169	8.57956	8.45995	8.57934	8.77405	8.69793	8.74102
Bt.11938.2.S1_at	7.39469	7.64077	7.61659	7.28771	7.42962	7.57733	7.56435	7.5694
Bt.11939.1.S1_at	8.34506	8.31392	8.21445	8.31468	9.08733	8.7708	8.69489	8.59129
Bt.1194.1.S1_at	7.4427	7.83633	7.87751	7.88242	8.09997	8.12001	7.72537	7.47726
Bt.11941.1.A1_at	5.78888	5.4886	5.57829	5.68778	5.42617	5.81977	6.00308	5.87023
Bt.11942.1.S1_at	9.82798	10.0354	9.81773	10.0613	10.9886	10.3576	10.2997	10.3556
Bt.11943.1.S1_at	7.94794	7.87207	7.86589	8.04742	7.45571	7.68494	7.67616	7.75338
Bt.11945.1.S1_a_at	6.24959	6.73629	6.56705	6.2914	6.16398	6.31822	6.33885	6.4896
Bt.11945.2.A1_at	8.19946	8.47178	8.40764	8.41519	8.06587	8.4331	8.43208	8.07703
Bt.11946.1.S1_at	6.99776	6.90886	7.15095	7.00081	6.98133	7.08725	6.44433	6.32298
Bt.11947.1.S1_at	7.36185	7.63497	7.68061	7.49771	7.77536	7.65089	7.73827	7.7169
Bt.11951.1.A1_at	7.65281	8.00491	8.10382	8.26397	8.10306	8.06023	7.95607	8.07191
Bt.11954.1.S1_at	10.3468	9.28314	9.60091	9.54133	9.66964	9.79072	10.0946	10.1216
Bt.11955.1.S1_at	11.1149	10.7235	10.5807	10.8291	10.7644	10.936	11.3019	11.0675
Bt.11957.1.S1_at	9.44259	8.97851	9.13308	9.33131	9.25656	9.47732	9.41225	9.37201
Bt.1196.1.A1_at	8.95565	8.47885	8.6617	8.37541	7.27749	8.4403	8.56695	8.03464
Bt.11965.1.S1_at	8.73099	8.89154	8.90435	8.96688	9.00216	9.16686	8.86655	8.9875
Bt.11966.1.A1_at	10.2942	9.91491	9.95591	10.1875	9.41255	9.43485	9.89368	9.85033
Bt.1197.1.A1_at	9.59411	9.32095	9.64142	9.66894	9.80125	9.78131	9.64416	9.39899
Bt.11974.1.S1_at	7.91142	8.62352	8.47676	8.79583	8.9595	8.96225	8.25052	8.21132
Bt.11975.1.S1_at	3.58511	3.78068	3.47129	3.47528	3.35043	3.52047	3.54455	3.54419
Bt.11979.1.S1_at	6.64602	6.51626	6.51808	6.91382	6.2974	6.53541	6.54294	6.2918
Bt.11983.1.S1_at	7.41498	7.41279	6.68653	7.27526	6.49904	6.84025	7.9176	7.65689
Bt.11984.1.S1_at	6.32111	6.92676	7.05255	6.69393	6.88544	6.78827	6.79954	6.65788
Bt.11984.2.S1_at	6.36904	6.78464	6.65357	6.76601	6.32251	6.7724	6.27595	6.48323
Bt.1199.1.S1_at	10.1807	9.88592	10.3094	9.81066	10.2277	9.77754	9.38534	9.49581
Bt.11990.1.S1_at	9.45627	9.15242	9.22718	9.38969	8.65674	8.8693	9.02021	9.15991
Bt.11993.1.S1_at	11.319	10.8468	11.0713	11.2498	10.7543	10.65	10.699	10.656
Bt.11996.1.S1_at	3.58271	3.28673	3.29988	2.97425	3.2421	3.35731	3.25526	3.17267
Bt.11998.1.S1_at	6.0038	6.45988	6.26285	6.30734	4.89168	5.63462	5.78398	5.45056
Bt.12.1.S1_at	3.84169	3.84792	3.85882	3.78636	3.64719	3.65896	3.72908	3.70795
Bt.120.1.S1_at	9.23201	6.99366	8.06757	8.26995	7.36624	8.02868	9.29407	8.68768
Bt.120.2.S1_at	10.2032	9.58563	9.594	9.63213	10.0551	10.0374	10.1397	9.93862
Bt.1200.2.A1_a_at	8.10995	8.29247	8.45441	8.33198	7.92653	8.01891	7.71242	7.67102
Bt.12000.1.S1_at	6.0308	5.89721	5.88498	6.27849	5.32516	5.4171	5.90258	5.57815
Bt.12001.2.S1_at	6.96543	6.96139	6.79591	6.90591	7.10726	6.90168	7.51221	6.84201
Bt.12001.3.A1_at	8.02425	8.32381	8.24746	8.58563	8.88098	9.08453	8.72318	8.18146
Bt.12005.1.S1_at	7.98142	7.87933	8.16458	8.40076	7.85416	8.13928	8.0489	7.88256
Bt.1201.1.A1_at	3.93698	4.0627	4.17124	4.2132	4.07808	4.11201	4.31583	4.11881
Bt.12010.1.S1_at	10.124	10.4332	10.7784	10.3444	9.70884	10.2636	10.7058	10.1178
Bt.12010.2.S1_at	7.25965	7.36371	7.80262	7.17732	6.97824	7.24029	7.78117	7.45959
Bt.1202.1.S1_at	8.82146	8.99831	9.15088	9.23408	9.05354	9.14506	8.62062	8.71815
Bt.12024.1.S1_at	7.7052	7.63575	7.63108	7.67062	7.76865	7.74446	7.7096	7.59768
Bt.12030.1.S1_at	11.2861	11.1813	11.142	11.4118	11.3193	11.6353	11.6546	11.2697
Bt.12030.2.S1_at	9.73976	9.2601	9.09825	9.03968	8.82841	9.13381	9.57875	9.16468
Bt.12032.1.S1_at	8.71804	8.42569	8.43602	8.20582	8.48342	8.38643	8.78681	8.74846
Bt.12033.1.S1_at	7.98944	7.53418	8.15107	8.02758	8.89676	8.97384	8.42221	8.56929
Bt.12034.1.A1_at	8.23283	8.40685	7.95521	8.21104	8.45507	8.93789	8.58424	8.67336
Bt.12035.1.S1_at	9.46166	9.75451	9.79811	9.73256	9.33364	9.09107	9.26245	9.22927
Bt.12039.1.S1_at	8.98856	9.22344	9.16775	9.23413	9.60013	9.60893	9.19478	9.23888
Bt.12043.1.S1_at	9.24991	9.31939	9.08281	9.32668	9.01351	9.18191	9.19761	9.01394
Bt.12046.1.S1_at	9.56979	9.47864	9.21211	9.51888	9.00768	9.21332	9.28775	9.16463
Bt.12046.2.A1_at	8.60039	8.52638	8.32294	8.19866	8.32175	8.65343	8.72418	8.55037
Bt.12047.1.S1_at	10.3782	10.333	10.4272	10.1823	9.5879	9.57712	9.76547	10.0423
Bt.12048.1.S1_at	11.6291	11.7812	11.6187	11.3197	12.3959	12.3049	12.425	12.2375
Bt.1205.1.A1_at	8.94868	9.14787	9.00203	9.32495	8.93101	9.07189	9.06885	8.97612
Bt.1205.2.S1_at	7.34273	7.40948	7.41812	7.42529	7.08378	7.02727	7.3378	7.52205
Bt.12052.1.S1_at	8.64601	8.34663	8.34572	8.99152	8.03547	8.84936	8.82682	9.0071
Bt.12054.1.S1_at	8.04593	8.38428	8.5081	8.34476	8.29118	8.07984	7.81667	7.54761
Bt.12054.2.S1_at	7.20499	7.89838	7.50902	7.20188	7.17639	7.57005	6.75391	6.32207
Bt.12054.3.S1_at	8.2309	8.63713	8.58565	8.39891	8.39082	8.84334	8.10275	8.23607
Bt.12057.1.S1_at	3.60024	4.08338	3.95069	4.11043	4.26624	4.37617	3.9803	3.84792
Bt.12058.1.A1_at	9.93912	9.60117	9.27769	9.58384	9.70496	9.89588	10.3937	10.0778
Bt.1206.1.S1_at	7.81021	8.40198	8.30162	8.7001	8.06861	8.28798	7.46368	7.81298
Bt.12063.1.S1_at	8.58665	8.41162	8.44229	8.46805	7.03699	8.4129	8.02293	7.79353
Bt.12065.1.S1_at	6.76077	6.94299	7.12199	6.63986	6.62401	6.65868	6.69603	6.73686
Bt.12066.1.S1_at	9.86545	9.7957	9.86068	9.72592	9.37337	9.59798	9.5508	9.56606
Bt.12067.1.S1_at	6.00972	6.22108	6.09763	5.73588	5.76921	5.67243	6.20203	6.12295
Bt.1207.1.S1_a_at	6.13375	6.25279	6.53343	6.80017	6.4592	6.24971	5.42914	6.05985
Bt.1207.1.S1_at	8.12361	8.01094	8.31982	8.19234	7.79058	8.03572	7.89211	7.87517
Bt.1207.2.S1_at	7.94287	7.89346	8.1008	7.96907	7.93326	7.96306	7.76991	7.84921
Bt.1207.3.A1_at	6.33228	6.45197	6.40722	6.49347	6.0515	6.46707	6.63337	6.43923
Bt.12071.1.S1_at	8.50095	8.83534	8.8026	8.85787	9.03353	9.0833	8.75926	8.74572
Bt.12071.2.S1_at	7.35405	7.55626	7.70103	7.4112	7.87971	7.65949	7.45013	7.56821
Bt.12076.1.A1_at	8.29573	7.98114	7.51885	8.13255	6.64463	7.08154	7.95943	8.01129
Bt.12078.1.A1_at	5.25258	5.30623	5.42164	5.3217	5.34509	5.49169	5.62574	5.384
Bt.12080.1.S1_at	10.7655	10.4039	10.5367	10.3899	11.3917	10.5461	10.8405	10.7049
Bt.12080.2.S1_at	6.57227	6.80058	6.74275	6.99437	6.79118	6.79053	6.59328	6.90263
Bt.12081.1.S1_at	7.59574	7.51693	7.38784	7.4677	7.67919	7.76864	8.02075	7.84816
Bt.12083.1.S1_s_at	4.65638	4.82968	4.80848	4.56071	4.77918	4.94766	4.60993	4.64335
Bt.12083.2.S1_at	4.90528	5.2675	5.42491	5.2093	5.52124	5.39018	5.45722	5.49131
Bt.12086.1.S1_at	3.64285	3.38407	3.68297	3.62873	3.77318	3.65896	3.43976	3.73554
Bt.12087.1.A1_at	6.81008	5.69646	5.81148	6.02021	5.79543	5.63823	6.02852	6.1699
Bt.12088.1.S1_at	9.07176	9.03528	9.16041	9.1101	9.0435	9.28054	9.17655	9.0282
Bt.1209.1.S1_at	11.1395	10.8376	10.5939	11.0258	10.1909	10.1441	10.8749	10.6982
Bt.12094.1.S1_at	8.55666	8.283	8.36163	8.58748	7.90136	8.02676	8.4924	8.239
Bt.12094.2.S1_at	7.02681	6.8014	6.14855	6.93195	6.04529	5.82108	7.05827	7.01571
Bt.12096.1.S1_at	9.3747	9.56092	9.4877	9.47466	8.83176	9.09935	8.90331	8.96988
Bt.12099.1.A1_at	9.802	9.88733	9.62223	9.85811	9.40361	9.8094	9.87518	9.6671
Bt.121.1.S1_at	4.5489	4.4653	4.64424	4.5963	5.21236	4.75813	4.51464	4.59499
Bt.12105.1.A1_at	6.33521	6.22573	6.62257	6.12204	6.12008	5.9172	6.15158	6.02079
Bt.12108.1.S1_at	9.81457	10.0699	10.0387	9.87154	9.88931	10.2568	9.91782	9.95962
Bt.12110.1.S1_at	7.23507	7.53879	7.4083	7.63116	7.85444	7.69046	7.60266	7.77042
Bt.12110.2.A1_at	7.20604	7.6023	7.5729	7.43799	7.9332	7.8855	7.67089	7.74016
Bt.12110.3.S1_at	3.09629	3.22501	3.4341	3.37716	3.784	3.6718	3.48161	3.37846
Bt.12111.1.S1_at	9.07107	9.04109	9.02568	9.18685	8.80165	9.00932	9.12064	8.75439
Bt.12112.1.S1_at	10.4658	10.2865	10.4143	10.4412	10.1179	10.22	10.4438	10.1243
Bt.12113.1.S1_at	5.64043	5.55673	5.44528	5.41687	5.43106	5.52103	5.66704	5.91773
Bt.12116.1.S1_at	5.82802	5.83379	5.21919	5.91228	5.3188	5.51314	5.98365	5.88942
Bt.12118.1.A1_at	5.36717	5.48146	5.49492	5.5914	5.49691	5.46584	5.3889	5.5288
Bt.12126.1.S1_at	9.15954	9.4755	9.36442	9.30715	9.28955	9.47526	9.44894	9.63606
Bt.1213.1.S1_at	9.60169	9.36239	9.4821	9.65065	9.10876	9.31923	9.41275	9.45408
Bt.12135.1.S1_at	7.19008	6.96913	6.72657	6.55052	6.35901	6.51439	6.58374	6.79893
Bt.12136.1.S1_at	7.97027	5.85308	5.91412	5.79618	5.67184	5.38206	6.73391	6.59397
Bt.12138.1.S1_at	8.10851	8.64978	8.81405	8.48578	8.4731	8.65294	7.91444	8.27225
Bt.12139.1.S1_at	7.48564	7.36197	7.52236	7.62184	7.68238	7.80166	7.46046	7.47774
Bt.12139.2.S1_a_at	8.04488	8.0865	8.01985	8.03732	8.2197	8.10965	8.11019	8.15017
Bt.12139.2.S1_at	7.19369	7.21474	6.92972	6.97033	7.22366	7.1487	7.06078	7.10749
Bt.1214.1.S1_at	10.9416	11.0309	10.9153	10.9742	10.7882	10.918	10.9379	10.8334
Bt.1214.2.A1_at	3.41683	3.58418	3.4402	3.46557	3.40856	3.50447	3.60906	3.68706
Bt.12140.1.S1_at	4.4018	4.22885	4.50292	4.40857	4.66682	4.61305	4.71521	4.64208
Bt.12141.2.S1_a_at	8.79758	8.58049	8.72374	8.6426	8.46091	8.55184	8.47769	8.40852
Bt.12142.1.S1_at	8.18475	7.23135	7.45031	6.91727	7.62231	7.28761	7.63293	7.60519
Bt.12143.2.S1_a_at	6.61098	6.59098	6.82324	6.50337	6.69873	6.64409	6.49934	6.38279
Bt.12144.2.S1_a_at	9.9555	10.2861	10.0971	9.95409	9.864	10.1299	9.76925	9.84925
Bt.12147.1.S1_at	12.3064	11.9405	11.8629	11.8322	11.765	12.0019	12.1998	12.322
Bt.12148.1.S1_at	4.23047	4.20674	4.14529	3.92137	3.85034	3.57256	4.04241	4.07016
Bt.12149.1.S1_at	6.56264	7.31449	7.7895	7.08693	7.22425	7.35456	6.97992	6.79089
Bt.12149.2.S1_at	5.7163	5.74687	6.34902	5.8201	6.0108	5.88907	5.72671	5.75361
Bt.1215.1.S1_at	7.65055	7.36728	7.65941	7.23507	7.7757	7.29819	7.34558	7.26705
Bt.12151.2.S1_a_at	7.50082	7.87821	7.90702	7.90966	8.2209	7.99803	7.86382	7.96336
Bt.12158.1.S1_at	8.06492	7.0017	7.711	8.34814	8.05895	8.41262	8.57469	8.46265
Bt.12164.1.S1_at	7.76224	7.57654	6.94973	7.4549	7.54881	7.60654	8.18934	8.00553
Bt.12167.1.S1_at	8.06806	8.57067	8.44506	8.4052	8.35641	8.33215	7.94413	8.27885
Bt.12167.2.A1_a_at	7.96807	8.37394	8.23992	8.26645	8.11258	8.00296	7.89208	8.04145
Bt.1217.1.A1_a_at	10.9144	10.8756	10.8404	11.0127	10.8408	10.8671	10.6847	10.6387
Bt.1217.2.S1_at	9.57988	9.6162	9.52411	9.59121	9.72765	9.53756	9.33124	9.50335
Bt.12175.1.A1_at	3.49488	3.22573	3.34597	3.49124	3.55057	3.41762	3.33003	3.69063
Bt.12176.1.A1_at	8.648	7.39079	8.14921	6.85401	8.87958	8.80113	8.07395	7.9854
Bt.12177.1.S1_at	9.82835	9.65669	9.34061	9.82566	9.85325	9.6616	9.68683	9.88359
Bt.12179.1.S1_at	10.315	10.282	9.88969	10.4044	10.8219	10.5762	10.6021	10.5149
Bt.12180.1.S1_at	8.45253	8.58656	8.58625	8.61838	8.02708	8.43362	7.80833	7.85628
Bt.12180.2.S1_at	4.76234	4.7362	4.822	4.59547	4.77691	4.75571	4.99139	4.71772
Bt.12182.1.S1_at	7.04452	7.32897	7.39665	7.25875	7.78857	7.85205	7.55237	7.39028
Bt.12183.1.S1_at	11.3778	11.5789	11.6384	11.4973	11.6938	11.7127	11.5276	11.5742
Bt.12186.1.S1_at	5.31141	5.542	5.5422	5.57295	5.7315	5.50374	5.72727	5.57161
Bt.12187.1.S1_at	4.83137	5.14842	5.09278	4.93201	4.84486	5.0802	5.16948	5.33368
Bt.12188.1.S1_at	4.45278	3.83925	4.00024	4.28041	4.11706	3.6221	4.77709	4.55367
Bt.12189.1.A1_at	8.91442	8.91169	9.16958	9.1467	9.26309	9.45683	9.40033	9.03014
Bt.12191.1.S1_at	2.90833	2.78408	2.83402	2.67295	2.78621	2.78824	2.89582	2.92305
Bt.12194.1.S1_at	8.54261	8.51955	8.10342	8.97531	8.15798	8.04772	8.58553	8.83852
Bt.12196.1.S1_at	9.8958	8.93311	9.09655	8.38696	9.76706	9.65203	9.8807	9.42382
Bt.12196.2.A1_at	6.25214	6.34563	6.34768	6.18203	6.76522	6.76213	6.47347	6.51135
Bt.12197.2.S1_a_at	9.37211	9.43983	9.54566	9.39386	9.7365	9.69449	9.47779	9.41914
Bt.12198.1.S1_at	9.46557	9.55807	9.38888	9.43684	9.53123	9.5904	9.89192	9.6954
Bt.12199.1.A1_at	7.78258	7.82783	7.84471	7.82821	7.99991	7.97315	7.99868	7.75336
Bt.12199.2.S1_at	6.14368	6.19864	6.28033	6.29438	6.15924	5.94801	6.22163	6.04401
Bt.122.1.S1_at	5.16992	5.14497	5.4418	5.15962	5.25318	4.97777	5.29629	5.1604
Bt.1220.1.S1_at	6.14026	7.12161	5.95683	6.71714	6.3287	6.19172	6.42625	5.77842
Bt.12201.1.S1_at	7.3249	7.59339	7.46377	7.61229	7.37799	7.35668	7.60419	7.44316
Bt.12202.1.A1_at	7.63799	7.37945	7.66589	7.58129	7.59272	7.49946	7.3378	7.58954
Bt.12202.2.A1_at	5.61587	5.60244	5.69504	5.6106	5.08891	5.27486	5.25956	5.46381
Bt.12203.1.S1_at	7.31198	5.86451	5.62065	6.6657	6.02093	6.52788	7.07937	6.93116
Bt.12204.1.S1_at	9.47469	9.52973	9.52172	9.39567	9.50842	9.6263	9.62744	9.46962
Bt.12205.1.S1_at	6.90795	7.45825	7.50894	7.25868	7.49413	7.41129	6.93215	7.00558
Bt.12206.1.S1_x_at	3.08211	4.21853	3.28799	3.20845	4.4117	5.48066	3.7452	3.7421
Bt.12209.1.S1_at	7.90101	7.71667	7.85191	7.77907	8.20935	8.30639	8.22352	8.0951
Bt.12210.1.S1_at	8.42036	8.41182	8.30636	8.67084	8.60241	8.48689	8.65034	8.58848
Bt.12211.1.S1_at	8.69941	8.75356	8.86067	9.33194	9.93546	10.1182	10.1358	10.1002
Bt.12215.1.S1_at	9.496	10.0482	9.88697	9.94067	9.63654	10.2638	9.8398	9.83341
Bt.12216.1.S1_at	6.71324	6.52211	6.836	6.6958	7.372	6.88772	6.87676	6.89995
Bt.12217.1.S1_at	9.29923	9.52327	9.62163	9.19965	9.44124	9.37767	9.36775	9.30855
Bt.12217.2.S1_at	8.6271	8.79664	8.82964	8.55642	9.13236	8.83951	8.93475	8.9712
Bt.12217.3.A1_at	8.79748	8.65592	8.78927	8.65507	8.92621	8.71569	9.00162	9.00728
Bt.12218.1.A1_at	5.43754	5.59804	6.08668	5.51724	5.63558	5.65392	5.37158	5.79214
Bt.12219.1.S1_at	3.64003	4.40956	4.94848	4.24088	4.2534	4.29904	3.70246	3.89708
Bt.12220.1.S1_a_at	8.61905	8.66892	8.68812	8.97018	8.78022	8.96378	8.6268	8.85025
Bt.12221.1.S1_at	6.94762	7.19413	6.92005	7.04767	7.20507	7.08902	6.9063	6.72146
Bt.12221.2.A1_at	3.44122	3.35493	3.686	3.36798	3.31238	3.26589	3.55645	3.4761
Bt.12222.1.S1_at	7.3795	7.4833	7.59989	7.38395	7.46094	7.34066	7.47506	7.49673
Bt.12223.1.S1_at	8.62265	8.74723	8.67464	8.51598	8.47287	8.68363	8.8439	8.92864
Bt.12224.1.S1_at	6.38167	6.00331	6.45132	6.13725	6.65079	6.25055	6.52322	6.06765
Bt.12224.2.S1_a_at	6.25116	5.35599	5.84053	5.51107	5.90885	5.63487	5.96823	5.35395
Bt.12225.1.S1_at	7.88095	7.79995	7.92593	7.97699	7.92775	8.1929	8.42074	7.92799
Bt.12225.2.S1_at	7.31173	7.04538	7.2472	7.158	7.27635	7.23259	7.25943	7.06119
Bt.12230.1.A1_at	8.15067	8.323	8.61836	8.40225	8.93745	8.90376	8.65274	8.68857
Bt.12230.2.S1_at	7.33115	7.46917	7.56055	7.66174	7.69473	7.47315	7.56654	7.61588
Bt.12236.1.S1_at	6.16656	6.33711	6.55873	6.28827	6.11841	6.41781	6.25042	6.55115
Bt.12240.1.A1_at	3.13569	3.45677	3.26057	3.17526	3.05323	3.14023	3.07789	3.17096
Bt.12241.1.S1_at	6.84488	6.39602	6.65702	6.26904	6.6452	6.54917	6.43948	6.08272
Bt.12245.1.S1_at	6.13399	5.90248	5.8422	6.08637	5.90878	6.01856	6.53956	6.40795
Bt.12249.1.S1_at	9.34669	9.64713	9.54189	9.44714	9.46815	9.49937	9.33004	9.37317
Bt.12249.2.S1_at	8.42752	8.4869	8.4255	8.2289	8.43734	8.26877	8.57822	8.37395
Bt.1225.1.S1_at	5.27113	5.3913	5.5277	5.43514	5.60547	5.61953	5.50863	5.47409
Bt.12250.1.S1_at	8.38651	8.59325	8.49958	8.83208	8.32872	8.34119	8.02112	8.06355
Bt.12255.1.A1_at	5.1096	5.22212	5.32774	5.20687	5.22012	5.33135	5.33487	5.31292
Bt.12255.1.S1_at	5.60869	6.15746	6.1734	6.03953	5.98007	5.9682	5.92826	6.00333
Bt.12256.1.S1_at	7.49172	7.14963	7.71072	7.04617	7.29237	7.22708	7.41268	7.40389
Bt.12256.2.S1_at	5.05632	5.09141	4.86051	4.8682	4.69291	5.01724	4.62932	4.75429
Bt.12257.1.S1_at	9.96469	9.72824	9.5801	10.0785	9.34948	9.62597	9.89591	9.74065
Bt.1226.1.S1_a_at	13.4828	13.6988	13.774	13.6374	13.9387	13.7988	13.6645	13.6026
Bt.12261.1.A1_at	9.23267	9.33731	9.28373	9.51274	9.26257	9.43535	9.36702	9.47859
Bt.12261.2.S1_a_at	7.0045	7.24936	7.12697	7.19732	7.17091	7.34452	7.37759	7.40405
Bt.12261.2.S1_at	6.83484	7.01493	6.92486	6.99398	6.82552	6.89637	6.73391	7.08196
Bt.12263.1.S1_at	6.81417	6.78683	6.82296	6.75151	6.92628	6.85095	6.92215	6.77334
Bt.12267.1.S1_at	8.54395	8.75356	8.72577	8.48469	8.77457	8.90135	8.52733	8.60849
Bt.1227.1.S1_at	6.76365	7.07619	6.6767	7.06771	6.54828	6.55028	6.53758	6.4805
Bt.12273.1.S1_at	8.30678	8.67393	8.87654	8.77655	8.42858	8.75071	8.26704	8.10085
Bt.12274.1.A1_at	5.60567	5.21788	5.54647	5.70331	6.05993	5.68431	5.83157	5.97094
Bt.12280.1.S1_at	8.4467	8.70139	8.65263	8.34922	8.95679	8.70494	8.67072	8.81104
Bt.12280.1.S2_at	10.0395	10.346	10.5135	10.3551	10.9116	10.5599	10.1135	10.2589
Bt.12282.1.A1_at	5.93635	5.80187	6.24314	6.05802	5.71853	5.56064	5.7452	5.73884
Bt.12283.1.A1_at	6.5587	7.21579	7.34532	7.03642	8.62517	10.0617	9.53678	8.87797
Bt.12284.1.A1_at	3.50547	3.76568	3.52165	3.38923	3.42609	3.56211	3.40378	3.3731
Bt.12285.2.S1_a_at	8.93092	8.9555	8.60299	8.89085	9.34191	8.99508	8.75752	8.80873
Bt.12285.3.S1_a_at	9.59387	9.69903	9.2266	9.67161	9.96978	9.81573	9.51791	9.45636
Bt.12287.1.S1_at	6.06157	6.01001	6.03499	6.14944	6.02677	5.89646	6.29762	6.01834
Bt.12288.1.S1_at	7.55944	7.44385	7.28586	7.29911	7.40087	7.35416	7.38381	7.56306
Bt.12289.1.S1_at	6.49979	6.81122	6.85231	6.48826	6.61657	6.65559	6.64593	6.60656
Bt.1229.1.S1_at	7.64847	7.8722	7.78757	7.51603	7.35569	7.20863	6.9593	7.02432
Bt.12290.1.S1_at	10.268	10.3669	10.2516	10.1716	10.0174	10.1424	10.1517	10.1014
Bt.12291.1.S1_at	7.17902	7.40638	7.59995	7.32104	7.49704	7.71614	7.42923	7.19359
Bt.12293.1.S1_at	7.26977	7.69679	7.69604	7.57689	8.0982	8.0333	7.72214	7.86372
Bt.12294.1.S1_at	6.83082	7.1355	7.52057	6.86056	6.74524	6.95109	6.77267	6.81167
Bt.12294.2.A1_at	7.00321	7.21196	7.52853	6.96175	6.52641	7.15508	6.38995	6.55461
Bt.12295.1.S1_at	8.83743	8.52368	8.78696	8.59657	8.76345	8.67134	8.28996	8.5475
Bt.12296.1.S1_at	6.05251	5.45169	5.88953	5.86535	5.88239	5.88239	6.09983	5.87731
Bt.12297.1.S1_at	9.44814	9.64181	9.9376	10.0144	9.41991	9.90505	9.2957	9.43691
Bt.12298.1.S1_at	6.85283	6.76502	6.91072	7.12019	6.88522	6.88522	6.95179	6.87601
Bt.12299.1.A1_at	4.67895	4.59496	4.98876	4.7194	4.46521	4.92805	4.76569	4.72372
Bt.123.1.S1_at	7.65716	7.2405	7.37008	7.50929	7.71265	7.43313	7.53453	7.46671
Bt.12300.1.S1_a_at	3.00809	2.98106	2.77725	2.82007	2.89149	2.90137	2.99302	2.84193
Bt.12300.1.S1_at	4.96956	4.87854	5.01635	4.82384	4.90342	4.86245	4.66163	4.9074
Bt.12300.2.S1_at	3.98835	4.04615	4.12413	4.13657	4.22216	4.79516	5.43416	4.0302
Bt.12301.1.S1_at	3.11648	3.04648	2.95246	2.97073	3.07574	2.9558	3.00317	2.95748
Bt.12302.1.S1_at	8.04778	7.89928	7.97779	8.47569	8.74474	8.45729	8.42777	8.21621
Bt.12303.1.S1_at	10.8928	10.5316	10.5343	10.7598	11.2905	10.7847	10.8727	10.9529
Bt.12304.1.S1_at	6.49089	8.75041	6.9119	8.59656	9.24205	7.27223	7.62568	7.74663
Bt.12307.1.S1_at	4.99975	4.72537	4.37847	5.08614	4.94504	5.55188	5.27142	5.18629
Bt.12309.1.S1_at	13.2965	13.4581	13.6036	13.3581	13.2835	13.3764	13.3124	13.1735
Bt.1231.1.S1_a_at	7.27431	7.24653	7.28777	7.17474	7.76748	7.43686	7.3554	7.24751
Bt.1231.2.S1_at	7.71856	7.68539	7.71079	7.56992	7.63904	7.5202	7.7929	7.6948
Bt.1231.3.S1_a_at	7.01395	7.48705	7.41554	7.15377	7.94565	7.45026	7.32125	7.41704
Bt.1231.3.S1_at	5.99959	5.95207	6.07834	5.94262	5.96646	6.02275	5.92553	5.98134
Bt.12310.1.S1_at	7.33894	7.19993	7.34453	7.09878	7.55671	7.44448	7.60629	7.3803
Bt.12310.2.S1_a_at	5.74513	5.58394	5.19458	5.65892	5.66324	5.48968	5.83134	5.70386
Bt.12314.1.S1_at	8.19274	7.922	7.87249	8.02484	7.89742	7.87783	8.40638	8.06303
Bt.12315.1.S1_at	7.67261	7.99941	8.09107	7.87821	8.11513	7.85113	7.79082	7.68405
Bt.12316.1.S1_at	5.93304	5.71887	5.86236	5.84005	5.99476	5.75692	5.84062	5.85415
Bt.12319.1.S1_at	7.86706	8.45863	8.28037	8.37361	8.42116	8.30842	7.88589	7.79429
Bt.1232.1.S1_at	6.4537	6.46373	6.51814	6.47168	6.78607	6.79675	6.62791	6.8267
Bt.12321.1.S1_at	5.55657	5.84597	5.96027	5.71341	6.40754	6.30818	6.15784	6.82393
Bt.12322.1.S1_at	11.9965	12.1288	12.4046	12.1325	12.1263	11.9318	11.8568	12.016
Bt.12327.1.S1_at	12.5554	12.3747	12.2942	12.2087	12.5183	12.536	12.7423	12.6711
Bt.12328.1.S1_at	8.76323	9.05329	8.86848	8.41097	8.60015	8.78002	8.90408	8.75749
Bt.1233.1.S1_at	5.7724	4.8371	4.98677	5.3009	5.43707	5.22227	5.91611	5.70685
Bt.12330.1.A1_at	6.1224	6.26649	6.2251	6.44733	6.22292	6.03941	5.86192	6.25721
Bt.12330.2.S1_at	6.22297	6.37547	6.17748	6.35635	6.31901	6.27676	6.27729	6.68169
Bt.12331.1.S1_at	10.1984	10.3312	10.0638	10.393	10.3164	10.3121	10.189	10.4065
Bt.12332.1.A1_at	8.2515	8.58254	8.44616	8.39618	8.42952	8.4146	8.44722	8.48201
Bt.12333.1.A1_at	10.7517	10.7613	10.6912	11.0135	10.5338	10.7732	10.8533	10.7524
Bt.12337.1.S1_a_at	8.10956	8.26878	8.49511	7.97529	8.54699	8.26155	7.47533	7.92514
Bt.12337.2.S1_a_at	9.84116	9.87202	10.1149	9.90102	10.163	10.0761	9.39267	9.98893
Bt.12337.2.S1_at	4.95661	5.29317	5.71149	5.30387	5.71149	5.57788	5.57963	5.42269
Bt.12339.1.S1_at	7.30622	7.45365	7.62709	7.40209	7.88993	7.6409	7.21921	7.42502
Bt.12339.3.A1_at	5.60398	5.35557	5.26907	5.37528	5.36282	5.46674	5.58218	5.51396
Bt.12339.3.S1_a_at	5.75145	5.1193	5.58553	5.76952	5.39687	5.47671	5.62998	5.96209
Bt.12340.1.S1_at	10.0511	10.2737	10.2175	10.3478	8.25555	8.10186	9.20008	9.35294
Bt.12342.1.S1_at	8.67302	8.69919	8.20334	8.84181	8.5441	8.40046	8.62578	8.58214
Bt.12343.1.S1_at	5.95861	5.61882	5.50954	5.77555	5.92384	5.78267	6.15535	6.06747
Bt.12343.1.S2_at	6.18477	6.04346	6.20144	6.08484	6.30585	6.33747	6.50043	6.3815
Bt.12345.1.S1_at	11.8247	11.8453	11.7858	11.8107	12.2807	12.4312	12.2529	12.1403
Bt.12345.2.S1_at	5.49465	5.23892	4.85887	5.46266	4.87327	4.77325	5.90956	6.28573
Bt.12347.1.S1_at	6.34986	6.39479	6.39822	6.52237	6.11479	6.40213	6.44947	6.31886
Bt.12348.1.A1_at	11.1022	11.0585	10.7903	10.9974	11.021	11.3045	11.4352	11.148
Bt.12349.1.S1_at	6.85964	6.75238	7.14064	7.0276	6.86864	6.926	6.84516	6.86644
Bt.12350.1.S1_at	6.94721	6.59792	6.93732	6.72853	7.11083	7.00872	6.95595	6.93547
Bt.12350.2.S1_at	4.40909	4.58913	4.3184	4.61576	4.6732	4.4287	4.52538	4.59225
Bt.12356.1.S1_at	9.38343	9.46335	9.39184	9.72246	9.94908	9.92218	9.86059	9.81532
Bt.12357.1.S1_at	9.83336	8.96505	8.96629	9.10929	8.87429	8.96225	9.7515	9.20529
Bt.12358.1.S1_at	11.2141	11.1881	11.1369	11.1372	11.5282	11.6229	11.5782	11.4313
Bt.12359.1.S1_at	9.83954	10.1487	9.87755	10.052	10.1769	10.3106	10.4741	10.4402
Bt.1236.1.S1_at	8.00994	7.13667	6.76172	7.28621	6.4858	6.7498	7.98764	7.98651
Bt.12360.1.S1_at	7.51282	7.44171	7.37953	7.72191	7.38204	7.38906	7.28767	7.49106
Bt.12361.1.S1_at	8.45611	8.50143	8.72926	8.68746	9.30824	9.25913	8.83382	8.81672
Bt.12364.1.S1_at	9.30748	9.52006	9.57987	9.59641	9.88224	9.89586	9.57049	9.36653
Bt.12365.1.S1_at	11.1896	11.1946	11.3071	11.3195	11.0358	11.0532	10.838	10.8861
Bt.12366.1.S1_at	9.75	9.74394	9.89073	9.65959	10.0667	10.1888	10.0437	9.95391
Bt.12367.1.S1_at	7.65618	7.93745	7.94863	7.90036	8.55592	8.37003	8.19667	7.96253
Bt.1237.1.S1_at	9.87654	9.85914	9.69374	9.68075	9.84787	9.95971	10.1122	9.94732
Bt.1237.2.A1_at	4.34086	4.33559	4.24499	4.15966	4.56425	4.60003	4.21767	4.49347
Bt.12370.1.S1_at	10.2278	10.4845	10.5819	10.5047	10.3873	10.4106	10.3213	10.3453
Bt.12371.1.S1_at	10.3968	10.8409	10.9557	10.5807	10.0226	10.1522	9.87661	9.99411
Bt.12374.1.S1_at	7.61497	7.5579	7.33897	7.96392	7.7498	7.39406	7.55766	7.678
Bt.12375.1.S1_at	7.29839	7.41934	7.16426	7.29071	7.36996	7.34407	7.4198	7.29874
Bt.12377.1.S1_at	8.70182	8.99792	9.18614	8.76371	9.33991	9.38329	9.06211	8.86555
Bt.12379.1.S1_a_at	8.92244	8.7654	8.7254	9.30098	8.62648	8.44632	8.93107	9.03658
Bt.12379.1.S1_at	8.86548	8.2948	7.86116	8.9058	8.13378	7.68605	8.64182	8.89572
Bt.12380.1.S1_at	9.0615	9.13561	9.3027	9.089	9.57506	9.52753	9.52405	9.06178
Bt.12381.1.A1_at	7.89536	6.91829	6.51808	6.95283	6.72151	6.63727	6.85854	7.20332
Bt.12382.1.S1_at	9.71257	9.45874	9.44959	9.40174	9.9958	9.59532	9.96937	9.67979
Bt.12392.1.S1_at	10.086	10.5702	10.5582	10.406	10.8046	10.7657	10.1354	10.3878
Bt.12393.1.S1_at	10.6272	10.6299	10.3844	10.3402	10.8107	10.6771	10.8921	10.5196
Bt.12396.1.S1_at	8.31068	8.34157	8.51743	8.45807	8.75378	8.46349	8.48618	8.26882
Bt.12399.1.S1_at	7.37472	7.16875	7.19505	7.23361	7.28585	7.29424	7.18002	7.17535
Bt.124.1.S1_at	4.59597	4.27758	4.79211	4.5304	4.73594	4.6999	4.8376	5.06606
Bt.1240.1.S1_at	8.87966	9.36569	9.45589	9.04766	9.68931	9.35835	9.02413	9.0344
Bt.12402.1.S1_at	9.25604	9.23727	9.04243	9.41923	9.36565	9.29514	9.37013	9.2859
Bt.12403.1.S1_at	8.25624	8.46286	8.33874	8.51297	7.94508	7.93864	8.09834	7.6404
Bt.12403.2.A1_at	6.18435	6.38518	6.13212	6.10305	6.25682	6.29926	6.30543	6.57086
Bt.12404.1.S1_at	10.7625	10.9497	10.9905	10.9344	10.9253	10.9076	10.9342	10.8634
Bt.12404.2.S1_a_at	10.4619	10.6243	10.6285	10.5388	10.7188	10.3866	10.7295	10.5251
Bt.12404.2.S1_at	6.64783	6.47634	6.65753	6.46599	6.68837	6.60262	6.73958	6.60262
Bt.12405.1.S1_at	6.45395	5.961	6.3107	6.14876	6.50938	6.52936	6.5094	6.31392
Bt.12406.1.S1_at	9.79819	10.1012	10.1011	10.0747	10.2473	10.0334	10.0838	9.90424
Bt.12407.1.S1_at	9.56334	9.36523	9.22853	9.43472	9.28681	9.20527	9.74532	9.72074
Bt.12408.1.S1_at	8.95623	9.23685	9.29017	9.00631	9.3437	9.51474	9.33829	9.23987
Bt.12409.1.S1_at	8.89478	8.92252	8.7385	9.20811	8.67594	8.89187	8.761	8.84533
Bt.12410.1.A1_a_at	4.52008	4.3916	5.04134	5.20826	4.55306	4.77642	4.8966	4.88361
Bt.12410.1.S1_a_at	7.80124	8.07226	8.04266	7.87566	8.54593	7.98651	7.88665	7.77614
Bt.12411.1.S1_at	10.804	10.5719	10.6503	10.5462	11.3944	11.0369	10.8038	10.9764
Bt.12411.1.S2_at	10.0446	9.7773	9.81751	9.89476	10.416	9.91904	10.1407	10.1449
Bt.12412.1.S1_at	10.9021	11.0941	11.0834	11.2599	11.0006	11.165	10.8809	10.9317
Bt.12414.1.S1_at	6.61434	6.27133	6.2487	5.80446	6.40346	6.34254	6.14003	6.1911
Bt.12415.1.S1_at	8.19804	8.01818	7.84528	8.41234	7.97993	7.82714	7.9074	8.05599
Bt.12416.1.S1_at	8.14401	8.48036	8.46853	8.77712	8.58224	8.66932	8.11494	8.25161
Bt.12417.1.S1_at	8.01097	8.13702	8.12942	8.28797	8.66642	8.51865	8.3543	8.28987
Bt.12419.1.S1_at	10.0502	10.2775	10.155	10.4005	10.5608	10.5626	10.3833	10.4914
Bt.1242.1.S1_at	9.32972	9.84014	9.88821	9.63796	10.0276	9.88229	9.47688	9.46418
Bt.12421.1.S1_at	9.92323	10.475	10.409	10.5651	10.2274	9.99218	9.66193	9.70693
Bt.12423.1.S1_at	10.1274	9.84399	9.84666	9.71057	10.0495	9.98392	10.127	10.057
Bt.12424.1.S1_at	9.46457	9.94685	9.95082	9.98876	9.42081	9.55486	9.39936	9.5196
Bt.12425.1.S1_at	7.14119	7.22502	7.19425	7.42211	7.09756	6.96524	7.04315	7.2036
Bt.12425.2.S1_at	7.10088	7.23626	7.20808	7.18182	7.12398	7.09054	6.99888	7.13883
Bt.12426.1.S1_at	9.44706	10.0006	9.78535	10.1507	10.1932	10.1683	9.84242	9.86349
Bt.12429.1.S1_at	10.6599	10.9269	10.9472	10.7814	10.9436	10.8192	10.4069	10.5683
Bt.12430.1.S1_at	8.67869	8.86504	8.80145	8.92934	8.8422	8.82762	8.53273	8.68369
Bt.12431.1.S1_at	7.50161	7.93165	8.02846	7.95507	8.23582	8.11417	7.68701	7.79606
Bt.12434.1.S1_at	11.0694	11.3467	11.47	11.0849	11.5326	11.3544	11.1922	11.2474
Bt.12435.1.S1_at	7.17572	7.29149	7.33066	7.18972	7.46527	7.06166	7.07357	7.12026
Bt.12435.2.S1_at	8.28552	8.74143	8.71433	8.81661	8.66269	8.65775	8.34201	8.3551
Bt.12436.1.S1_at	8.10968	7.93528	7.50934	7.98804	7.81074	7.3675	8.04582	8.14829
Bt.12438.1.S1_at	9.39355	9.26105	9.13137	9.17723	9.30593	9.12935	9.08813	9.34452
Bt.12439.1.A1_at	3.46652	3.51848	3.46652	3.41707	3.42002	3.43054	3.4637	3.51335
Bt.1244.1.S1_at	10.4658	10.6201	10.554	10.3581	10.9636	10.6839	10.7316	10.5198
Bt.12440.1.A1_at	10.3636	9.51862	9.95807	9.75944	9.95714	9.95959	10.5677	9.97346
Bt.12443.1.S1_at	9.46763	8.98231	8.52509	9.42658	8.49179	8.11464	9.05945	9.27754
Bt.12444.1.A1_a_at	8.43589	8.51013	8.62681	8.79845	8.98471	8.95707	8.62073	8.5914
Bt.12444.1.A1_at	8.85711	8.93824	8.95702	9.22981	9.27725	9.44109	9.12968	9.03706
Bt.12444.2.S1_at	8.32319	8.37789	8.48724	8.6125	8.85483	8.73504	8.34167	8.31522
Bt.12445.1.A1_at	7.94338	7.90611	8.0508	8.05859	8.45296	8.07349	8.11865	8.12981
Bt.12445.2.S1_at	6.40367	6.75563	6.69637	6.81412	7.24977	6.918	6.98898	6.87424
Bt.12449.1.A1_at	5.4209	5.73522	5.86886	5.61726	5.59581	5.78554	5.52362	5.43861
Bt.12452.1.A1_at	6.89605	7.19008	7.34056	7.02536	7.3123	7.32799	7.19993	7.12015
Bt.12452.2.S1_at	7.32811	7.64267	7.71681	7.31393	7.92493	7.82722	7.69956	7.57387
Bt.12452.3.S1_at	6.91855	7.08411	6.74408	6.69822	7.08551	6.83441	6.98299	6.83599
Bt.12453.1.A1_a_at	9.29801	9.13646	9.20272	9.26798	8.93199	9.13306	9.57861	9.43729
Bt.12453.1.A1_at	10.6517	10.4913	10.4509	10.4899	10.0431	10.3187	10.8605	10.5636
Bt.12454.1.S1_at	7.32709	7.78631	7.99846	7.71598	8.48194	8.26287	7.67642	7.74924
Bt.12455.1.S1_at	8.47594	8.81085	8.8274	8.79734	8.47483	9.03019	8.60001	8.59242
Bt.1246.1.S1_at	4.60233	4.52277	3.94193	3.67984	4.02248	3.81761	4.10003	4.15628
Bt.12461.1.S1_at	12.3761	12.4917	12.7613	12.4873	12.3564	12.2363	11.6817	11.6774
Bt.12462.1.S1_at	8.1405	8.38351	8.70401	8.48557	8.58927	8.61357	8.21912	8.12953
Bt.12464.1.S1_at	7.17892	7.15508	7.04179	6.91652	7.22	7.3063	7.22954	7.07171
Bt.12465.1.A1_at	9.77558	10.0865	10.0334	10.075	9.7698	10.0081	9.94885	9.85195
Bt.12466.1.A1_at	8.2445	7.75896	7.8384	8.04795	8.14265	8.18228	8.35033	8.07276
Bt.12468.1.S1_at	9.54631	9.82248	9.7765	9.63384	9.81113	9.8927	9.48568	9.52002
Bt.12469.1.S1_at	13.8676	13.9299	14.0287	13.8794	13.7927	13.7929	13.4552	13.6534
Bt.1247.1.S1_at	8.07399	8.30245	8.15286	8.266	8.34258	8.27932	7.79893	7.79034
Bt.12472.1.S1_at	12.322	11.7939	11.6876	12.0507	12.3884	12.3072	12.9424	12.7026
Bt.12473.1.S1_at	9.14935	9.15193	8.92816	9.37161	9.10301	9.06572	9.01051	9.08128
Bt.12474.1.S1_at	8.40495	8.67771	8.53635	8.45176	8.70998	8.75748	8.42466	8.63317
Bt.12475.1.S1_at	9.12477	9.56205	9.559	9.51603	9.90787	9.74621	9.4249	9.59729
Bt.12477.1.S1_a_at	10.485	11.1181	11.1425	10.7841	11.1901	10.8583	10.5914	10.7063
Bt.12477.2.S1_at	4.39347	4.45912	4.98667	4.33647	4.99967	4.72178	4.28956	3.97162
Bt.12478.3.S1_a_at	7.66063	7.70305	7.28125	7.55158	8.01517	7.44951	7.67084	7.61007
Bt.1248.1.S1_at	9.12131	9.33275	9.30951	9.6064	9.18719	9.16836	8.998	8.95961
Bt.12486.1.A1_at	10.5094	10.5298	10.4248	10.6016	10.4737	10.3638	10.8546	10.72
Bt.12489.1.S1_at	9.14914	9.22811	9.18067	9.17275	9.12622	9.24858	9.21984	9.18434
Bt.1249.1.S1_at	7.53204	7.67139	7.68405	7.55541	7.82931	7.72827	7.88832	7.58938
Bt.12490.1.S1_at	8.18916	10.372	8.0737	7.67766	9.45036	8.03214	10.8769	8.22293
Bt.12490.2.A1_x_at	7.54359	8.2834	7.84623	7.13726	8.00366	7.77097	7.74755	7.07588
Bt.12491.1.A1_at	6.90581	7.17766	7.32416	6.9149	7.37296	7.40643	7.12521	7.44571
Bt.12496.1.S1_at	7.62748	7.85191	7.76078	7.83675	8.07744	8.32353	8.25185	7.97279
Bt.12498.1.A1_at	12.5662	11.3987	11.8035	11.7735	11.6123	10.4932	11.3312	11.2932
Bt.125.1.S1_at	5.28248	5.24417	5.48414	5.37624	5.3188	5.60282	5.52414	5.62332
Bt.125.1.S2_at	4.95256	5.14035	5.31367	5.01043	5.19391	5.18547	5.34951	5.60232
Bt.12500.2.S1_a_at	8.29646	7.36674	7.1384	7.30175	7.86842	7.45405	8.21106	8.0669
Bt.12503.1.A1_at	9.9899	9.98018	9.99156	10.4681	10.3844	10.6241	10.0829	10.4068
Bt.12504.1.S1_at	11.5488	11.2877	11.3652	11.3117	11.8867	11.1852	11.0004	11.3284
Bt.12505.1.S1_at	11.1623	11.1961	11.3115	11.0715	11.7555	11.7153	11.4006	11.2659
Bt.12506.1.S1_at	9.64927	10.02	10.2268	9.90279	9.55542	10.0477	10.1678	10.2609
Bt.12508.1.S1_at	8.16465	8.46061	8.59235	8.49311	8.3429	8.35409	7.94133	7.88623
Bt.12510.1.S1_a_at	7.6845	7.4668	7.67614	7.26937	7.80377	7.41225	7.364	7.28063
Bt.12510.1.S1_at	7.56122	7.325	7.58806	7.23651	8.3993	7.50998	7.45143	7.20263
Bt.12510.2.S1_at	9.17959	8.24988	8.49703	8.30914	9.11136	8.34951	8.67944	8.17688
Bt.12510.3.S1_at	7.93458	7.1214	7.7069	6.74482	8.01548	6.7919	7.09996	6.37983
Bt.12514.1.S1_at	10.3853	10.7749	10.9128	10.6563	10.9912	10.6689	10.4064	10.4625
Bt.12516.1.S1_at	6.12957	6.73774	6.64601	6.50703	6.36164	6.54434	6.34001	6.49757
Bt.12519.1.S1_at	8.39322	9.25658	8.83046	9.14472	8.52553	8.66959	8.94608	7.99574
Bt.1252.1.S1_at	8.23127	8.9115	8.84703	8.29302	8.60326	7.9791	8.07188	7.71454
Bt.12520.1.S1_at	3.51237	3.23339	3.41565	3.30625	3.46466	3.40003	3.65896	3.33743
Bt.12533.1.S1_at	5.86973	5.65373	5.64349	5.77381	5.58328	5.65056	5.70648	5.27613
Bt.12534.1.S1_at	4.51341	4.99891	5.13635	5.11707	5.19811	5.05592	4.81747	4.84746
Bt.12535.1.S1_at	4.0979	4.23667	4.30365	4.05419	3.94095	3.98164	4.47691	4.20664
Bt.12536.1.S1_at	7.00735	7.31252	6.90887	7.18575	7.0194	7.11776	6.89452	7.16883
Bt.12537.1.S1_at	4.74975	5.04512	5.03398	5.29163	4.77163	5.03551	5.11044	4.99172
Bt.12548.1.S1_at	4.6997	4.2818	4.63989	4.53054	4.59282	4.30506	4.40851	4.51386
Bt.1255.1.A1_at	10.1222	10.6253	10.6427	10.6072	10.4085	10.5818	9.88787	10.0187
Bt.12550.1.S1_at	5.33648	6.07353	5.81148	5.63463	6.11011	6.15295	5.10905	5.56786
Bt.12550.2.S1_at	5.99297	5.9369	5.87542	5.90293	5.92129	5.99877	5.93362	6.08373
Bt.12551.1.S1_at	7.56456	7.78128	7.57772	7.38932	7.37712	7.8628	7.50667	7.25283
Bt.12552.1.S1_at	6.78242	6.96494	6.93359	6.87074	6.87106	7.01573	7.04981	7.05556
Bt.12553.1.S1_at	5.79273	5.79373	6.66445	7.13085	5.39257	5.68849	5.37687	5.30007
Bt.12554.1.S1_at	8.9385	8.59815	8.57335	9.16523	8.86336	8.87962	9.19289	8.87241
Bt.12555.1.S1_at	5.79324	6.14252	6.06252	6.29904	5.28892	5.41331	5.31403	5.5458
Bt.12557.1.S1_at	9.68027	9.6546	9.71496	9.71009	9.42946	9.55796	9.30632	9.40284
Bt.12558.1.S1_at	9.55073	9.51903	9.56267	9.39733	9.27363	9.42591	9.69597	9.51655
Bt.12558.2.S1_at	6.29161	6.18686	5.96593	6.25807	6.05997	6.07927	6.09043	6.37921
Bt.12559.1.S1_at	10.9317	11.1089	11.1429	11.1137	11.4033	11.4001	11.4495	11.3918
Bt.12560.1.S1_at	9.49854	9.44676	8.66472	9.83529	8.33241	8.63104	9.38268	9.46081
Bt.12561.1.S1_at	7.80511	7.50793	7.93395	7.21579	7.96071	7.76847	7.48483	7.36173
Bt.12561.2.S1_at	6.94022	6.91186	6.74994	7.00808	6.83379	7.07445	6.80851	6.94006
Bt.12561.3.S1_at	6.44621	6.19425	6.37982	6.22762	6.30524	6.33113	6.49359	6.60474
Bt.12562.1.S1_at	7.54892	7.49065	7.372	7.39027	7.5019	7.60567	7.82974	7.83264
Bt.12564.1.S1_at	9.31223	9.69091	9.68709	9.47197	9.65123	9.78364	9.30327	9.2817
Bt.12565.1.S1_at	9.76761	10.1227	9.92022	10.2317	10.3118	10.4644	10.0199	10.2163
Bt.12566.1.S1_at	9.2219	9.24569	9.47445	9.45099	9.41178	9.26494	9.16714	9.13013
Bt.12567.1.A1_at	3.18829	3.22897	3.95227	3.75084	3.74384	4.44777	3.82026	3.78972
Bt.12568.1.S1_at	8.10484	8.36312	8.38867	8.35957	8.59556	8.60001	8.16705	8.2623
Bt.12569.1.A1_at	7.91441	8.02321	8.04563	7.83116	8.6815	8.11293	8.06557	8.09608
Bt.1257.1.S1_at	5.68708	5.80878	5.6587	5.64551	5.87621	6.07547	5.83623	5.92978
Bt.12570.1.S1_at	8.74324	8.36047	7.90341	9.25162	7.58875	7.42199	8.38675	8.93587
Bt.12572.1.S1_at	8.34583	8.63957	8.78149	8.75281	9.13698	8.83099	8.71047	8.93119
Bt.12572.2.S1_at	6.98884	6.91731	5.67637	6.93873	6.7282	6.50676	7.02153	7.41802
Bt.12573.1.S1_at	7.64061	7.63554	7.71629	7.62268	8.06509	8.07919	8.09435	7.72052
Bt.12574.1.A1_at	8.09241	6.62572	6.27894	6.85799	7.16418	6.70233	8.31318	8.25418
Bt.12574.2.S1_at	6.53485	6.48881	6.4343	6.4343	6.55069	6.3697	6.18958	6.33809
Bt.12575.1.S1_at	8.12106	8.09079	8.21159	8.08502	8.25034	8.11576	7.84734	8.04813
Bt.12576.2.A1_at	3.77989	3.89415	3.87948	3.8301	3.79677	3.71853	3.7891	3.8888
Bt.12576.3.S1_a_at	8.0363	8.62763	8.67847	8.26143	8.01278	8.04101	7.6623	8.02764
Bt.12577.1.A1_at	4.84701	4.29749	4.58401	4.34047	4.15282	4.28058	4.23168	4.75407
Bt.12578.1.A1_at	7.28915	7.38013	7.50998	7.76691	7.08609	7.18094	7.15382	6.93833
Bt.12578.2.A1_at	6.47783	6.56625	6.45872	6.52694	5.93071	6.01915	5.88511	6.04955
Bt.12579.1.A1_at	6.57393	7.57273	6.45825	7.01705	6.52785	7.63888	7.31135	7.00437
Bt.12579.2.A1_at	4.54471	4.71799	4.58995	4.43802	4.29424	4.76668	5.31354	4.81203
Bt.1258.1.S1_at	8.68139	9.11141	8.99193	8.96514	9.05137	8.95091	8.85884	8.9272
Bt.12580.1.S1_at	5.08165	5.14031	5.61767	5.03909	5.39742	5.03379	5.41586	5.35726
Bt.12583.1.A1_at	9.44287	9.51397	9.24395	9.95225	9.69568	9.92745	9.94717	9.75527
Bt.12585.1.A1_at	9.68026	9.70934	9.75913	9.72429	9.8436	10.0811	9.91902	9.82452
Bt.12586.1.A1_at	7.80837	7.8043	7.41128	7.82507	7.31834	7.42751	7.97323	7.92412
Bt.12587.1.A1_at	4.24626	4.65034	4.93126	4.73593	4.9485	4.90432	4.83261	4.7938
Bt.12588.1.S1_at	9.4926	9.3636	9.36068	9.55503	9.68794	9.59928	9.62517	9.55657
Bt.12589.1.S1_at	8.44416	8.75026	8.63514	8.701	9.07127	9.04937	9.00503	8.74649
Bt.12590.1.A1_at	7.19294	5.75589	6.10034	6.17326	4.96495	5.22948	6.70436	6.07297
Bt.12596.1.S1_at	7.46374	7.89074	8.15937	7.72851	7.99957	8.11712	7.82001	7.53839
Bt.12596.2.S1_at	6.9462	6.93735	6.05689	6.56287	5.98735	5.72159	7.32155	7.11414
Bt.12598.1.S1_at	9.35615	8.45134	8.7466	8.00765	8.93892	8.12748	8.35464	8.11972
Bt.12599.1.S1_at	8.33063	8.40657	8.52262	8.65074	9.57762	9.04897	8.79534	8.71024
Bt.126.1.S2_at	6.4204	6.37871	6.06362	6.40478	6.04226	6.66241	6.55124	6.35801
Bt.1260.1.A1_at	8.24873	8.13454	8.29307	7.99628	8.25526	8.23633	8.15527	8.28282
Bt.12600.1.S1_at	6.97979	6.96663	7.08925	6.89793	6.95523	7.09238	7.17187	7.24323
Bt.12600.2.S1_at	6.116	6.07104	6.08091	6.16041	6.22487	6.42338	6.21049	6.20264
Bt.12603.1.S1_at	8.4846	8.40321	8.42731	8.85618	8.35396	8.20439	8.38967	8.36205
Bt.12604.1.S1_at	7.39084	7.39084	7.53769	7.34371	7.25032	7.46031	7.48327	7.43855
Bt.12605.1.S1_at	4.43259	4.395	4.42142	4.73201	4.74855	4.9379	4.91131	4.74855
Bt.12606.1.S1_a_at	8.66264	8.34146	8.17806	8.7109	8.69716	9.04471	8.47887	8.88552
Bt.12606.2.S1_at	7.62084	7.55862	7.33961	7.59161	7.21954	7.35042	7.46018	7.52019
Bt.12607.1.A1_at	5.19212	5.30859	5.34945	5.12806	5.10567	5.23851	5.0276	4.79624
Bt.12609.1.A1_at	8.22198	7.64981	7.90655	7.99167	7.88748	7.79216	8.17211	8.50785
Bt.1261.2.S1_a_at	6.19527	6.4666	6.28823	6.27806	6.49785	6.32804	6.25234	6.06063
Bt.12610.1.A1_at	6.46	7.19181	6.63666	6.07679	6.42205	6.32682	5.46029	6.37848
Bt.12613.1.S1_at	11.2619	10.9543	10.6378	11.115	10.168	10.1407	10.7946	10.7583
Bt.12614.1.A1_s_at	9.34329	9.79277	9.66295	9.55102	9.3969	9.3417	9.31504	9.21186
Bt.12615.1.S1_at	6.45029	6.30793	5.84499	6.18761	5.81447	6.05903	6.4004	6.48109
Bt.12619.1.S1_at	7.86057	7.8055	7.61214	7.62481	7.65623	7.39782	7.83159	7.59333
Bt.1262.1.S1_at	8.6095	8.73363	8.64552	8.43552	8.64213	8.5147	8.48116	8.60419
Bt.12623.1.A1_at	7.72666	7.45966	7.73632	7.51153	8.07815	7.77412	7.89317	7.89317
Bt.12624.1.A1_at	7.73339	7.98259	8.04287	7.904	8.14594	8.12975	8.02212	7.99754
Bt.12625.1.S1_at	7.06749	7.00945	6.48424	6.86822	7.49227	6.77018	7.29325	7.34037
Bt.12628.1.S1_at	9.92175	9.93262	9.8511	9.89187	9.74051	9.91563	9.95097	9.96565
Bt.1263.1.S1_at	4.84803	4.93447	5.16294	4.98445	5.03479	5.09786	5.05542	5.25273
Bt.12630.1.A1_at	6.37983	6.65501	6.56645	6.4495	6.77896	6.44675	6.35137	6.50396
Bt.12631.1.S1_at	10.3584	10.1984	9.99609	10.0897	10.1831	10.1825	10.4203	10.3871
Bt.12631.2.S1_at	10.2643	10.0224	9.7057	9.72546	10.0604	9.83448	10.3586	10.3829
Bt.12631.3.S1_at	10.3452	10.3518	10.0238	10.2917	10.417	10.6627	10.7313	10.5865
Bt.12633.1.S1_at	8.30363	7.84065	7.98697	8.05433	8.92039	8.7198	8.48254	8.60993
Bt.12634.1.A1_at	6.26042	5.45555	5.69265	5.7635	5.8538	5.52595	5.83306	5.97559
Bt.12636.1.A1_at	6.68721	6.52265	6.6194	6.54202	6.99226	6.89987	6.64102	6.65941
Bt.12638.1.S1_at	7.48947	7.82794	7.6843	7.56269	8.22825	7.62073	7.48208	7.46985
Bt.12639.1.S1_at	9.81938	9.91676	9.91736	10.1276	9.77643	9.99974	9.73493	9.65674
Bt.12640.1.S1_at	8.69762	9.15636	9.36183	9.40252	9.85637	10.1624	9.68345	9.52557
Bt.12641.1.S1_at	8.80361	9.53545	9.40617	9.27389	9.6229	9.1546	8.90891	8.8873
Bt.12641.2.S1_at	7.1073	7.97561	7.29161	7.16604	7.5152	7.14128	7.06617	7.34008
Bt.12643.1.A1_at	7.59559	7.73098	7.58729	7.56337	7.62416	7.6799	7.6653	7.63684
Bt.12644.1.A1_at	5.41017	5.67584	5.41784	5.89663	5.44259	5.56134	5.53952	5.58752
Bt.12645.1.S1_at	7.13894	6.8309	6.78241	7.23073	7.5385	7.63826	7.29506	7.18457
Bt.12646.1.A1_at	5.55528	5.73392	5.81148	5.7176	5.29279	5.60681	5.66083	5.16029
Bt.12647.1.S1_at	6.77601	6.65195	6.74987	6.91055	7.16521	6.89371	6.98366	7.10273
Bt.12649.1.S1_at	9.20848	9.53357	9.66101	9.33245	8.98781	9.17256	9.0169	9.19004
Bt.12650.1.S1_at	7.68217	6.52301	7.02364	6.80124	7.51589	6.87858	7.16872	6.68816
Bt.12651.1.A1_at	7.97406	8.30732	8.15069	8.24955	7.68975	7.93237	7.72496	7.85892
Bt.12652.1.A1_at	6.28541	6.36459	6.75356	6.666	6.55828	6.70253	6.50692	6.54007
Bt.12652.2.S1_at	6.2974	6.14898	6.41938	6.17994	6.01126	6.03258	6.20595	6.27832
Bt.12653.1.S1_at	9.48463	9.59094	9.71957	9.5858	10.3804	9.95533	9.78212	9.812
Bt.12654.1.S1_at	6.34793	5.89817	5.79934	5.90968	6.05075	5.23233	6.67223	6.63219
Bt.12659.1.S1_at	10.0278	10.2674	10.2719	10.2787	10.2084	10.3895	9.92407	10.0473
Bt.12659.2.S1_a_at	9.73532	9.50613	9.33293	9.3935	9.31614	9.4473	9.57961	9.64809
Bt.12661.1.A1_at	9.30392	9.23727	9.29495	9.96262	8.4498	8.59587	8.14612	8.16866
Bt.12661.2.S1_at	8.57564	8.35547	8.56301	8.83228	7.59863	7.69376	7.50488	7.64686
Bt.12662.1.S1_at	8.05434	8.45474	8.75475	8.40508	8.80541	8.59939	8.6061	8.2138
Bt.12663.1.S1_at	11.3228	11.5978	11.3559	11.8613	11.1939	10.9235	11.0508	10.8634
Bt.12664.1.A1_at	9.27744	9.06071	9.02473	9.04163	8.93419	9.0703	9.38267	9.1335
Bt.12664.2.S1_at	7.87572	7.71282	7.50968	7.47894	7.54056	7.34418	8.02736	7.74669
Bt.12665.1.A1_at	8.27836	7.45443	6.916	7.84397	6.81933	6.84965	7.94707	8.21167
Bt.12667.1.S1_at	4.89451	5.11603	4.73306	4.51543	4.30911	4.63114	4.88675	4.88675
Bt.12669.1.A1_at	9.14705	9.04623	8.74655	9.15136	8.69461	9.12695	9.19605	9.19426
Bt.12669.2.S1_at	8.08068	7.96927	7.85218	7.94175	7.84789	7.95097	8.10621	8.10057
Bt.1267.1.S1_at	9.59719	9.88224	9.86072	9.8604	9.9161	9.8756	10.0418	9.74588
Bt.12671.1.A1_at	6.27646	5.9245	6.35447	6.36757	6.21974	6.1198	6.27646	6.08191
Bt.12673.1.A1_at	6.70029	6.18501	6.58703	6.57551	7.42962	7.43992	7.02838	7.28082
Bt.12675.1.A1_at	4.10978	4.0295	4.01281	4.1779	4.04867	4.06279	4.0297	3.57
Bt.12677.1.A1_at	7.74164	7.7315	7.74558	7.79735	8.22207	8.03146	8.17879	8.18976
Bt.12678.1.A1_at	7.29431	7.32397	6.87089	7.32765	6.9169	6.75407	7.81848	7.49576
Bt.12679.1.S1_at	7.72262	8.13909	8.21094	8.05825	8.47584	8.18376	7.75168	7.96753
Bt.1268.1.A1_at	10.4873	10.2101	10.2069	10.2248	10.0794	10.0064	10.6235	10.1442
Bt.1268.2.S1_at	6.99306	6.24205	5.89396	6.34969	5.79629	5.70781	7.02158	6.84146
Bt.12684.1.S1_at	7.31042	7.14026	6.71891	7.16547	7.05149	6.84135	7.36546	7.35426
Bt.12684.2.S1_at	9.33003	9.37918	9.23936	9.25327	9.63374	9.74277	9.64155	9.44972
Bt.12685.1.S1_at	11.9329	12.3248	12.3319	12.1977	12.6083	12.6306	12.524	12.3463
Bt.12688.1.A1_at	7.85136	7.84925	7.88351	7.83385	7.91519	7.79973	8.30852	7.91746
Bt.12688.2.A1_at	6.29039	5.70572	5.51215	5.81469	5.87126	5.86028	6.15707	6.0254
Bt.12689.1.A1_at	5.8743	6.673	6.53705	6.34109	6.16259	6.33241	5.99805	6.05021
Bt.1269.1.S1_a_at	14.285	14.3056	14.2952	14.2958	14.2958	14.3364	14.3314	14.3152
Bt.1269.2.A1_at	8.02766	7.69387	7.28482	7.76052	7.57366	7.62126	7.89266	7.96169
Bt.12690.1.S1_at	7.6738	8.02605	7.78908	7.98536	7.56211	7.46529	7.57326	7.46462
Bt.12690.2.S1_at	7.14833	7.44421	6.7032	7.32828	6.90926	6.69827	7.02292	6.87989
Bt.12691.1.A1_at	9.35705	9.44511	9.25357	9.4339	9.07413	9.43972	9.43869	9.4683
Bt.12692.1.A1_at	9.59764	9.55901	9.6842	9.60483	9.79111	9.77801	9.80145	9.7225
Bt.12694.1.S1_at	9.23372	9.39641	9.05674	9.37129	9.59353	9.42475	9.36964	9.37166
Bt.12697.1.S1_a_at	10.3447	10.4723	10.616	10.4029	11.4775	11.3851	10.8984	10.8278
Bt.12697.1.S1_at	8.78004	8.79682	8.8949	8.88054	9.91073	9.42847	9.23635	9.07555
Bt.12698.1.A1_at	8.68011	9.03586	9.04973	8.96079	9.10936	9.38756	9.15542	9.10992
Bt.12698.2.S1_at	6.60232	6.58085	6.46353	6.47059	6.50591	6.53071	7.12327	7.07274
Bt.12699.1.S1_at	6.58195	6.64791	6.87195	6.75774	7.1024	6.76411	6.81221	6.79186
Bt.1270.1.S1_at	7.46412	7.30272	7.46151	7.22986	7.36214	7.4084	7.51964	7.58348
Bt.12703.1.A1_at	6.90666	6.8299	6.55115	6.82623	6.7527	6.75547	6.66916	6.83169
Bt.12703.2.S1_at	7.46554	7.65717	7.45136	7.66097	7.75691	7.73782	7.13569	7.48688
Bt.12704.1.S1_at	8.21586	7.96503	8.09854	7.80368	8.23455	8.94617	8.56856	7.52693
Bt.12705.1.S1_at	8.40229	8.49701	8.63591	8.34118	8.5502	8.59609	8.40608	8.4002
Bt.12705.2.S1_at	7.96954	8.00724	7.97372	7.79373	7.82751	7.98681	7.72207	7.90934
Bt.12706.1.A1_at	7.10727	7.12064	6.79454	7.27637	6.94282	7.36918	7.36035	7.28449
Bt.12707.1.S1_at	10.7093	10.5718	10.1743	10.9735	10.3084	10.1884	10.6012	10.467
Bt.12708.1.A1_at	7.48201	7.72808	7.78115	8.0017	7.53678	7.65661	7.372	7.29245
Bt.12710.2.S1_at	5.40202	5.44742	5.55673	5.19732	5.16961	5.35479	5.5279	5.58469
Bt.12712.1.A1_at	5.48112	4.52117	3.97871	4.77227	4.14983	4.37988	4.29155	4.94605
Bt.12712.2.S1_at	7.02908	6.20359	5.97199	6.38552	6.03527	6.11159	6.70037	6.84759
[truncated: 22,129 more rows]

## Sheet: SLAr_and_RLar
ID	S02_larva.CEL	S03_larva.CEL	S13_larva.CEL	R733_larva.CEL	R734_larva.CEL
AFFX-BioB-3_at	8.31572	8.38754	8.41966	7.86801	8.39698
AFFX-BioB-5_at	8.39608	8.39608	8.48751	7.84243	8.42166
AFFX-BioB-M_at	8.69857	8.6624	8.93579	8.15613	8.75593
AFFX-BioC-3_at	9.81659	9.81309	10.1419	9.33082	9.93258
AFFX-BioC-5_at	9.44454	9.42237	9.78691	9.00312	9.57524
AFFX-BioDn-3_at	11.6947	11.6737	11.6897	11.3947	11.9416
AFFX-BioDn-5_at	10.6044	10.6044	10.6044	10.3433	10.8215
AFFX-Bt-A00196-1_s_at	4.28582	4.20394	4.20394	4.20394	4.00002
AFFX-Bt-AB076373-1_at	3.91085	3.72476	3.46771	3.72476	3.8047
AFFX-Bt-actin-3_at	7.51782	7.78931	7.32263	7.89987	7.79485
AFFX-Bt-actin-5_at	6.81468	6.98718	6.48804	6.9791	7.19384
AFFX-Bt-actin-M_at	6.0889	6.8261	6.1872	6.46054	6.46054
AFFX-Bt-AF292559-1_at	2.7805	2.59702	2.72371	2.61852	2.61852
AFFX-Bt-AF292559-2_s_at	2.61852	2.39756	2.50045	2.50045	2.47894
AFFX-Bt-AF292559-3_s_at	2.54918	2.72839	2.55447	2.55447	2.55447
AFFX-Bt-AF292559-4_s_at	3.73907	3.54891	3.86737	3.67179	3.69532
AFFX-Bt-AF292560-1_s_at	2.72643	2.77453	2.78449	2.78449	2.86246
AFFX-Bt-AF298789-1_at	2.942	3.17183	3.17183	3.17183	3.46431
AFFX-Bt-AF323980-1_at	2.98842	2.9359	2.82178	2.82178	2.9359
AFFX-Bt-AJ002682-1_s_at	2.86553	2.91731	3.24941	3.07075	3.17183
AFFX-Bt-AJ002682-2_s_at	4.11759	4.55007	4.11759	3.98938	4.11759
AFFX-Bt-AJ132968-1_at	3.14854	3.31148	2.94512	3.2629	3.0058
AFFX-Bt-AY056050-1_at	5.62845	5.62845	5.66661	5.62845	5.62845
AFFX-Bt-AY342347_at	4.73568	4.8012	4.73568	4.73568	4.83996
AFFX-Bt-E00696-1_s_at	3.67635	3.72476	3.78948	3.72476	3.72476
AFFX-Bt-ECOLOXB_at	2.97845	2.9359	2.9359	2.9359	2.9359
AFFX-Bt-ECOLOXL_at	2.54451	2.54451	2.54451	2.41248	2.54451
AFFX-Bt-ECOLOXL_x_at	2.53524	2.45045	2.52446	2.50296	2.50296
AFFX-Bt-ef1a-3_at	12.9601	12.797	12.9582	12.8831	12.8539
AFFX-Bt-ef1a-5_at	14.3452	14.3022	14.3452	14.3804	14.39
AFFX-Bt-ef1a-M_at	11.559	11.5302	12.3976	12.0136	12.1203
AFFX-Bt-gapd-3_at	12.9582	13.1702	13.0782	13.1809	13.001
AFFX-Bt-gapd-5_at	12.3743	12.7642	12.8473	12.9676	12.6363
AFFX-Bt-gapd-M_at	12.4606	12.665	12.9314	12.9197	12.5453
AFFX-Bt-J01347-1_at	2.43558	2.50162	2.43558	2.37152	2.36829
AFFX-Bt-J01347-1_s_at	2.77228	2.95562	2.86695	2.77228	2.5901
AFFX-Bt-J01347-2_at	3.15305	3.00839	3.15305	3.15305	3.10873
AFFX-Bt-J01347-3_at	3.11689	3.20123	2.86695	2.96097	2.96097
AFFX-Bt-J01347-4_at	4.27855	3.8047	3.8047	3.49594	3.71003
AFFX-Bt-J01636-1_at	5.91809	5.91809	5.72792	5.89352	6.01989
AFFX-Bt-J01636-3_at	3.72476	3.69434	3.64425	3.67179	3.67179
AFFX-Bt-J01636-4_at	3.61766	3.61766	3.61766	3.63916	3.4316
AFFX-Bt-K01486-1_at	3.3456	3.31148	3.31148	3.31148	3.31148
AFFX-Bt-M10961-1_at	3.61766	3.55533	3.61766	3.74948	3.57611
AFFX-Bt-M10961-2_at	2.65569	2.47141	2.47141	2.47141	2.46202
AFFX-Bt-M10961-4_at	3.20826	3.20826	3.20826	3.20826	3.13826
AFFX-Bt-M15077-1_at	2.95688	2.88905	2.95688	3.00839	2.95688
AFFX-Bt-M15077-1_s_at	3.93652	3.84681	3.77141	3.93652	3.93652
AFFX-Bt-M57289-1_s_at	3.68259	3.62188	3.68259	3.68259	3.68259
AFFX-Bt-M62653-1_at	3.05964	2.9359	3.05964	2.69563	2.9359
AFFX-Bt-M62653-1_s_at	3.42806	3.31148	3.31148	3.16134	3.32155
AFFX-Bt-NM_131175-1_at	5.76301	5.22224	5.62102	5.65159	5.77869
AFFX-Bt-U43284-1_s_at	6.57391	6.2416	6.29081	5.97981	6.2416
AFFX-Bt-U46493-1_s_at	3.00839	3.00839	3.00839	2.96828	3.00839
AFFX-Bt-U47295-1_at	4.17907	4.34504	4.17907	4.54449	4.10505
AFFX-Bt-U55943-1_at	3.13254	3.16079	3.16079	3.13254	3.17183
AFFX-Bt-U57609-2_s_at	4.49411	4.53348	4.5223	4.43469	4.21766
AFFX-Bt-U89963-1_at	3.67179	3.62884	4.05069	3.67179	3.67179
AFFX-Bt-U89963-1_s_at	3.03127	3.33177	3.02334	3.12147	3.12147
AFFX-Bt-X03453-1_at	2.8862	3.12147	3.18931	3.12147	3.12147
AFFX-Bt-X03453-2_s_at	14.0046	13.902	14.1151	13.9	14.1495
AFFX-Bt-X58791-1_s_at	3.1976	3.33592	3.12147	3.12147	3.12147
AFFX-Bt-X58791-2_s_at	4.17548	4.16819	4.43148	4.35912	4.63203
AFFX-Bt_Cyph_3_at	11.8043	11.9999	11.914	11.5	11.6906
AFFX-Bt_Cyph_5_at	10.556	10.6999	10.523	10.4233	10.5019
AFFX-Bt_Cyph_M_at	12.1019	12.2185	12.268	11.9076	12.0254
AFFX-Bt_eIF-4E_3_at	10.7059	10.0757	10.6486	11.0887	11.0397
AFFX-Bt_eIF-4E_5_at	4.77812	4.83339	5.92727	7.85424	7.63904
AFFX-Bt_eIF-4E_M_at	7.31355	6.17985	7.53232	9.10734	9.20907
AFFX-Bt_GST_3_at	9.02885	8.67506	8.72	7.48415	7.69259
AFFX-Bt_GST_5_at	8.42979	8.49191	8.64164	8.12478	7.54466
AFFX-Bt_GST_M_at	7.68899	7.62985	7.62225	7.20885	6.29916
AFFX-Bt_Lacphor_5_s_at	6.75677	6.46565	6.55439	6.31759	6.47903
AFFX-Bt_Lacphor_M_s_at	3.55501	3.70791	3.69203	3.66807	3.66807
AFFX-CreX-3_at	13.6627	13.5757	13.7815	13.4887	13.8297
AFFX-CreX-5_at	13.1928	13.093	13.4048	13.0576	13.3415
AFFX-DapX-3_at	10.171	10.8865	9.11039	9.48004	11.1106
AFFX-DapX-5_at	8.46566	9.14507	7.24223	8.19913	9.9037
AFFX-DapX-M_at	9.43928	10.0725	8.43765	9.09916	10.6738
AFFX-LysX-3_at	7.36528	7.97648	6.15723	6.58367	8.07426
AFFX-LysX-5_at	4.26309	5.17971	3.91375	4.31392	5.37651
AFFX-LysX-M_at	5.90613	6.6102	5.29802	5.67416	6.76402
AFFX-PheX-3_at	7.18726	7.72899	6.44019	6.83649	7.78476
AFFX-PheX-5_at	5.81984	6.60528	4.82329	5.33044	6.92269
AFFX-PheX-M_at	6.307	7.03984	5.5339	5.69096	7.26682
AFFX-r2-Bs-dap-3_at	10.2073	10.6502	9.00286	9.51662	11.1863
AFFX-r2-Bs-dap-5_at	8.87674	9.55207	7.68962	8.53328	10.2883
AFFX-r2-Bs-dap-M_at	9.66112	10.1876	8.64795	9.2683	10.8596
AFFX-r2-Bs-lys-3_at	6.07612	6.84218	4.51558	5.5258	6.91978
AFFX-r2-Bs-lys-5_at	5.28144	5.85657	4.54815	4.82911	6.25052
AFFX-r2-Bs-lys-M_at	6.22351	7.02098	4.94224	5.26667	6.91967
AFFX-r2-Bs-phe-3_at	7.28155	8.00038	6.00184	6.48291	7.72329
AFFX-r2-Bs-phe-5_at	6.40424	7.06214	5.44369	5.71337	7.38085
AFFX-r2-Bs-phe-M_at	6.44406	7.10714	5.14575	5.70753	7.38796
AFFX-r2-Bs-thr-3_s_at	8.4107	9.23613	7.56428	7.82922	9.43065
AFFX-r2-Bs-thr-5_s_at	7.49731	8.23436	6.24986	6.57391	8.74815
AFFX-r2-Bs-thr-M_s_at	8.01161	8.55227	6.87531	7.29903	9.02869
AFFX-r2-Ec-bioB-3_at	8.61697	8.66629	8.7734	8.25954	8.8926
AFFX-r2-Ec-bioB-5_at	8.18245	8.15212	8.50309	7.61048	8.26991
AFFX-r2-Ec-bioB-M_at	8.57364	8.52238	8.73447	7.99622	8.69093
AFFX-r2-Ec-bioC-3_at	10.1161	10.0646	10.4061	9.53944	10.2403
AFFX-r2-Ec-bioC-5_at	9.91354	9.84974	10.3673	9.42047	10.0499
AFFX-r2-Ec-bioD-3_at	12.3475	12.2829	12.3083	12.1259	12.5779
AFFX-r2-Ec-bioD-5_at	11.8969	11.8969	11.93	11.6312	12.1575
AFFX-r2-P1-cre-3_at	14.0326	13.9207	14.1364	13.9102	14.2039
AFFX-r2-P1-cre-5_at	13.7232	13.6266	13.8817	13.5977	13.8944
AFFX-ThrX-3_at	7.89259	8.43236	6.81181	7.22363	8.72295
AFFX-ThrX-5_at	7.2171	7.87673	6.03879	6.37184	8.27208
AFFX-ThrX-M_at	7.31648	8.01747	6.01584	6.55679	8.33961
AFFX-TrpnX-3_at	2.88345	2.91464	2.88345	2.90305	2.85426
AFFX-TrpnX-5_at	3.35801	3.45976	3.42758	3.37609	3.25375
AFFX-TrpnX-M_at	3.25696	3.32973	3.21884	3.18665	3.21884
Bt.1.1.S1_at	7.67149	7.98391	7.61815	8.56296	8.59102
Bt.10.2.S1_a_at	9.30925	9.48274	9.40529	9.59034	9.11183
Bt.100.1.S1_at	7.79095	7.79095	7.52997	7.95017	7.59147
Bt.1000.1.S1_at	8.77435	8.83599	9.11964	8.74716	8.76826
Bt.1000.2.S1_at	8.20409	8.19589	8.25014	8.21533	7.96583
Bt.1000.3.S1_at	5.98795	5.98795	5.98795	6.02611	5.98795
Bt.10000.1.S1_at	6.28295	6.5396	6.35532	6.0893	6.07612
Bt.10001.1.A1_at	8.7227	8.45807	9.12921	8.13494	7.97457
Bt.10002.1.S1_at	5.1101	5.1101	5.1101	5.08923	5.3313
Bt.10003.1.S1_at	7.36691	7.33801	7.37215	7.61289	7.45997
Bt.10004.1.A1_at	6.55934	6.24954	6.30341	6.54948	6.94947
Bt.10005.1.S1_at	11.2604	11.2237	10.6842	10.9158	10.9329
Bt.10006.1.A1_at	9.72247	9.39643	9.52683	8.75235	8.81409
Bt.10006.2.S1_at	8.84745	8.85282	9.3085	8.43241	8.28139
Bt.10006.3.A1_at	5.37436	5.68775	5.37436	5.24354	5.37436
Bt.10007.1.A1_at	9.52951	9.35065	8.92509	9.9941	9.73666
Bt.10008.1.S1_at	9.05324	8.82872	8.8859	8.8859	8.82486
Bt.10011.1.S1_at	7.21011	7.21011	7.21011	7.19641	7.32222
Bt.10011.2.S1_at	6.42502	6.42502	6.11428	6.42502	6.52775
Bt.10013.1.S1_at	7.2586	7.05146	7.19812	7.06259	7.10504
Bt.10014.1.S1_at	9.09409	9.26928	9.57896	9.26928	9.19809
Bt.10016.1.S1_at	7.46162	8.08257	8.08257	8.29216	8.28234
Bt.10016.2.S1_at	9.35043	9.39295	9.34896	9.39295	9.48435
Bt.10016.3.S1_a_at	5.78591	7.78311	7.4754	8.64808	8.63075
Bt.10017.1.S1_at	6.81442	6.79696	6.49294	6.69887	6.70633
Bt.10018.1.S1_at	9.53867	9.52095	9.38077	9.94982	9.73807
Bt.10018.2.A1_at	4.38387	4.2834	4.49185	4.46673	4.42108
Bt.10018.3.S1_at	7.72702	7.98064	6.8558	6.67483	7.55308
Bt.10019.1.S1_at	7.95443	8.38455	8.52561	8.6296	8.94921
Bt.10021.1.S1_at	5.67891	5.6687	5.7639	5.6687	5.58987
Bt.10024.1.S1_at	6.96426	7.12813	7.01284	6.50569	6.79009
Bt.10025.1.A1_at	6.31519	6.23932	6.36835	6.39004	6.49576
Bt.10027.1.S2_at	7.4779	7.69631	8.06798	6.77976	7.20077
Bt.10027.2.S1_a_at	6.39785	6.44433	6.88186	6.1951	6.45219
Bt.10029.1.A1_at	7.92403	7.33331	7.07182	7.56727	7.07326
Bt.10029.2.S1_at	7.6693	7.81075	7.96386	7.24621	6.79107
Bt.10030.2.S1_a_at	5.85717	6.35625	6.13933	6.54948	6.52325
Bt.10033.1.S1_at	8.68393	8.68393	8.49206	8.68393	9.02765
Bt.10034.1.S1_at	7.20117	7.48824	7.61861	7.68804	7.72702
Bt.10035.1.S1_at	5.37065	5.30553	5.64108	5.21372	5.06028
Bt.10035.2.S1_at	5.60275	6.02217	5.68569	6.2839	5.96504
Bt.10036.1.S1_at	10.3035	10.47	9.96989	10.8467	10.5924
Bt.10037.1.S1_at	9.57257	9.40466	9.29435	9.29084	9.40102
Bt.10038.1.S1_at	7.24793	7.23506	7.24793	7.22562	7.30062
Bt.10039.1.S1_at	8.3748	7.90204	8.31862	8.17575	8.18189
Bt.1004.1.A1_at	8.97458	8.97798	9.20669	9.8094	9.57456
Bt.10041.1.S1_at	8.22315	8.39861	8.32917	8.32917	8.32917
Bt.10042.1.A1_at	4.67385	4.67385	4.67385	4.92925	4.62868
Bt.10043.1.S1_at	8.05944	7.9073	8.61716	9.31095	8.8531
Bt.10044.1.A1_at	4.54818	4.91395	5.89173	5.35348	5.73755
Bt.10044.3.A1_a_at	8.27409	8.27409	8.20021	8.31681	8.25133
Bt.10046.1.A1_at	10.4939	10.5343	10.3356	9.96957	10.2929
Bt.10046.2.S1_a_at	8.07504	8.02831	8.45314	8.0006	7.84685
Bt.10046.3.A1_at	7.52996	7.63842	7.55357	7.62166	7.58246
Bt.10047.1.S1_at	8.85819	8.91439	8.99624	9.20065	9.00301
Bt.10051.1.A1_at	8.20687	8.10364	8.37632	7.69	7.97067
Bt.10056.1.S1_at	8.55326	7.96498	8.39365	8.50171	8.39365
Bt.10056.2.S1_at	7.38256	7.08047	8.23721	7.69722	7.62121
Bt.10057.1.S1_at	3.40853	3.47301	3.23406	3.25486	3.18961
Bt.10058.1.S1_at	9.1893	8.72181	8.33792	8.25959	8.63111
Bt.10059.1.S1_at	7.77361	8.31862	7.55339	8.27875	8.3819
Bt.10060.1.S1_at	8.32493	7.90611	7.12532	10.7023	9.30376
Bt.10060.2.S1_at	6.27294	5.9195	5.79358	7.46696	6.70499
Bt.10061.1.A1_at	5.84499	5.95237	5.82954	5.73332	5.42748
Bt.10065.1.S1_at	7.26929	7.42515	7.80353	7.1014	7.12718
Bt.10066.1.S1_at	6.72339	6.8388	6.76922	6.8388	7.14156
Bt.10067.1.S1_at	7.84396	7.46671	7.68211	7.49879	7.94539
Bt.10068.1.S1_at	6.15488	5.56579	6.2416	6.53012	6.52864
Bt.1007.1.S1_at	9.9003	10.1151	10.2783	9.36403	9.77601
Bt.10070.1.S1_at	5.36774	5.26557	5.45211	5.76733	5.55092
Bt.10073.1.A1_at	7.2735	6.64483	6.52019	6.82614	6.82614
Bt.10075.1.S1_at	5.32506	5.16039	5.23889	5.26513	5.23889
Bt.10076.1.S1_at	7.98134	7.60487	7.92777	7.12897	7.11885
Bt.10077.1.S2_at	8.90235	9.21891	9.3396	9.98622	9.18079
Bt.10077.1.S3_at	4.98862	5.27525	5.29865	5.32506	5.29865
Bt.10078.1.S1_at	7.71822	7.99902	7.99287	7.68277	7.84553
Bt.10078.2.S1_at	8.62405	8.73733	8.44787	8.35755	8.48248
Bt.10080.1.S1_at	7.75257	7.50516	7.35581	7.19191	7.60348
Bt.10081.1.S1_at	5.4889	5.70364	5.26667	4.94715	5.26667
Bt.10082.1.S1_at	5.67312	5.79358	5.79358	6.05113	5.905
Bt.10084.1.S1_at	8.3762	8.3762	8.57163	8.4556	7.97107
Bt.10085.1.A1_at	6.94595	6.99821	7.03637	7.13509	7.14817
Bt.10087.1.A1_at	6.20683	6.47935	6.37699	5.80639	6.0105
Bt.10087.2.S1_at	4.90704	4.76709	4.90679	4.88162	4.88162
Bt.10088.1.A1_at	6.10575	6.71541	4.84668	7.6137	7.13437
Bt.10089.1.S1_at	4.35042	3.67211	4.08758	4.20394	4.23839
Bt.1009.1.A1_at	3.64914	3.47316	3.63112	3.48223	3.55715
Bt.10090.1.S1_at	3.21977	3.16921	3.15843	3.24848	3.08844
Bt.10092.1.S1_at	10.5132	10.7412	10.7195	9.91001	10.6344
Bt.10096.1.S1_at	6.46708	6.97662	6.85369	5.7352	5.79216
Bt.10098.1.S1_at	10.1853	9.64853	9.4515	9.54546	9.64853
Bt.10101.1.S1_at	9.09756	9.09524	8.83753	8.662	8.69627
Bt.10101.2.S1_at	7.59177	7.71179	8.06322	8.16652	7.74452
Bt.10102.1.A1_at	7.45262	7.57391	7.33136	6.97812	7.1382
Bt.10102.2.S1_a_at	5.21036	5.37436	5.28262	5.16589	5.21372
Bt.10105.1.S1_at	7.45999	7.45999	7.30842	7.62882	7.45999
Bt.10106.1.S1_at	5.61558	5.91567	5.20416	5.40903	6.88347
Bt.10107.1.S1_at	8.77501	8.86607	8.85755	8.51859	8.71132
Bt.10108.1.S1_at	6.51203	6.51203	6.73788	6.2389	6.54334
Bt.10109.1.S1_at	4.29165	4.09272	4.09272	3.90753	4.09272
Bt.10111.1.S1_at	11.4192	11.3004	11.1888	11.1938	11.5258
Bt.10113.1.S1_at	8.09349	8.51044	8.14669	7.5101	7.61373
Bt.10115.1.S1_at	4.83573	4.92852	4.74756	5.14395	4.92852
Bt.10116.1.A1_at	9.8646	9.6723	10.2639	10.0423	10.0739
Bt.10121.1.A1_at	9.8117	9.79555	10.0122	10.1068	10.2966
Bt.10122.1.S1_at	9.76033	9.56922	10.3311	9.76033	9.76033
Bt.10123.1.S1_at	7.1382	6.96815	6.07612	6.84002	7.07818
Bt.10124.1.S1_at	8.02659	7.90863	7.86057	7.7473	7.79603
Bt.10127.1.S1_at	7.94704	7.5928	8.50277	8.46734	8.45231
Bt.10129.1.A1_at	7.24457	7.83893	7.4139	7.38083	7.5414
Bt.10130.1.S1_at	7.60664	8.26991	7.38398	6.97879	8.03842
Bt.10131.1.A1_at	9.16709	9.3745	7.97564	9.55048	9.71183
Bt.10131.2.S1_at	7.1746	7.33235	6.99233	8.32898	7.62266
Bt.10133.1.A1_at	5.4989	5.28884	5.14078	5.0588	5.28884
Bt.10135.1.A1_at	10.1878	10.2618	10.3506	9.41504	9.79335
Bt.10135.2.S1_at	8.19312	7.9121	9.06983	8.26617	8.10154
Bt.10136.1.S1_at	9.52054	9.53385	9.75961	9.72575	9.81328
Bt.10140.1.S1_at	7.56807	7.23139	7.10126	7.23139	6.70691
Bt.10144.1.A1_s_at	11.0366	11.1336	10.9554	11.0126	11.0401
Bt.10146.1.S1_at	9.43238	9.2333	9.41498	9.51331	9.43101
Bt.10146.2.S1_at	7.01982	6.93495	7.79196	7.86955	7.90355
Bt.10150.1.S1_at	8.89418	9.26091	8.4687	6.58742	7.60008
Bt.10152.1.A1_at	9.87247	9.50347	9.06133	9.50857	10.4265
Bt.10153.1.S1_at	8.39266	7.85156	8.72661	9.07966	8.47543
Bt.10154.1.S1_at	10.9456	11.1053	10.3637	10.7165	10.8429
Bt.10158.1.A1_at	8.54638	8.34795	8.01406	8.50824	8.50697
Bt.10159.1.S1_at	8.91667	9.18107	8.79447	9.71882	9.65365
Bt.10161.1.A1_at	2.78449	2.70639	2.6583	2.70639	2.73627
Bt.10162.1.S1_at	7.43027	7.43027	7.51999	7.43027	7.4779
Bt.10163.1.S1_at	8.54329	8.0826	8.78577	9.0592	8.54329
Bt.10166.1.A1_at	5.12168	5.4102	5.31419	5.45884	5.46188
Bt.10168.1.S1_at	9.92877	9.66021	9.88732	10.3485	10.3838
Bt.10169.1.S1_at	5.90304	5.26269	6.56386	6.22794	6.64771
Bt.10169.2.S1_at	4.56306	4.42653	5.43471	5.05161	5.50064
Bt.10170.1.S1_at	5.06856	5.19037	5.06028	5.06856	5.06856
Bt.10175.2.A1_a_at	10.2397	10.4753	10.6441	10.0663	10.2697
Bt.10179.1.S1_at	9.70464	9.75497	9.7319	9.75497	9.77885
Bt.10180.1.A1_at	5.90422	5.79358	5.40984	6.22909	5.82954
Bt.10183.1.S1_at	7.81135	7.59744	7.78942	7.92489	7.81135
Bt.10183.2.S1_at	5.64031	6.05458	5.79032	6.67243	6.47683
Bt.10184.1.S1_a_at	8.43068	8.56736	8.6134	8.49932	8.30256
Bt.10185.1.S1_at	8.73697	8.89161	9.45796	9.27676	8.94314
Bt.10189.1.S1_at	11.0753	10.9718	10.7416	10.9857	10.8673
Bt.10190.1.S1_at	8.43059	8.36144	8.27134	7.91849	8.21631
Bt.10194.1.A1_s_at	5.964	6.05705	5.86957	5.94024	5.964
Bt.10194.1.A1_x_at	5.77733	5.83965	5.91844	5.79862	5.83965
Bt.10195.1.S1_at	7.70882	7.48597	8.4246	8.12717	7.86172
Bt.10196.1.A1_at	3.42171	3.23907	3.27229	3.40538	3.5
Bt.10196.2.S1_at	5.65726	5.79358	5.74487	5.78354	5.78354
Bt.10198.1.S1_at	11.2295	11.2154	10.9316	11.2543	11.2235
Bt.102.1.S1_at	2.89624	3.00839	2.93028	2.89624	2.7684
Bt.1020.1.S1_at	10.6094	10.4938	10.7788	10.7788	11.1173
Bt.10200.1.S1_at	6.48113	6.47793	7.06466	6.15316	5.87416
Bt.10202.1.S1_at	12.4457	12.3354	12.316	12.5441	12.6566
Bt.10207.1.S1_at	11.4936	11.4936	11.2603	11.6034	11.8093
Bt.10208.1.S1_at	10.2893	10.0581	9.62401	9.32977	9.49485
Bt.10212.1.S1_at	7.49329	7.56187	7.09241	8.56815	8.88285
Bt.10214.1.S1_at	10.324	10.1584	10.0191	9.86421	10.1919
Bt.10215.1.A1_at	10.773	10.7376	10.8388	10.8977	10.9849
Bt.10218.1.S1_s_at	9.45382	9.45382	9.12169	9.39856	9.51238
Bt.1022.1.S1_at	9.87573	9.80392	10.2014	9.729	9.47384
Bt.10220.1.S1_at	10.8545	10.8632	10.6079	10.9306	10.8632
Bt.10222.1.S1_at	11.4292	11.1559	10.8062	10.7756	11.4427
Bt.10225.1.A1_at	8.21635	8.14296	8.17526	8.5629	8.28299
Bt.1023.1.A1_at	8.60759	8.43491	8.18832	8.69075	8.64009
Bt.10230.1.A1_at	8.90542	8.58709	9.27738	8.86378	8.65845
Bt.10230.2.A1_at	6.30015	6.18525	6.77172	6.8421	6.63846
Bt.10231.1.S1_at	10.2704	10.0183	10.165	10.5285	10.1295
Bt.10232.1.A1_at	9.09346	8.85258	8.65002	9.43809	9.22692
Bt.10236.1.S1_at	10.7599	10.8897	11.1618	11.1709	11.0216
Bt.10238.1.S1_at	12.3027	11.567	11.7488	12.1106	12.0984
Bt.1024.1.S1_at	7.10714	7.21789	7.10714	6.75063	7.17816
Bt.1024.2.S1_at	6.61764	6.59376	6.91967	6.36625	6.31954
Bt.10241.1.S1_at	8.006	8.32313	8.55755	8.06968	7.9868
Bt.10245.1.S1_at	9.36786	9.08392	9.08392	8.86426	9.08392
Bt.10245.2.S1_at	6.25068	6.05348	7.22562	6.37322	6.79844
Bt.10245.3.A1_at	6.91857	6.68509	6.33749	6.3449	6.56778
Bt.10247.1.S1_at	8.691	8.85894	8.79361	8.62083	8.36065
Bt.10247.2.A1_at	8.39861	8.46103	8.45457	7.72597	7.41729
Bt.10251.1.S1_at	8.81016	8.81016	8.57494	8.74372	8.8786
Bt.10253.1.A1_at	7.90345	7.93895	7.21011	8.14662	8.09319
Bt.10257.1.A1_at	7.62255	7.41083	7.52973	7.62255	7.63159
Bt.10257.2.S1_at	3.8946	3.56636	4.56843	3.8946	4.00002
Bt.10259.1.A1_at	9.72326	9.48692	9.70266	10.405	9.76177
Bt.10260.1.S1_at	7.6996	7.75534	7.77492	8.57163	8.22736
Bt.10261.1.S1_at	8.20999	8.13934	8.05565	7.86767	7.54432
Bt.10262.1.A1_at	10.2284	10.0265	10.2197	10.0691	10.1176
Bt.10266.1.S1_at	10.8449	10.8449	10.6667	10.8708	10.8392
Bt.1027.1.S1_at	7.65657	7.58847	7.96967	7.63711	7.63711
Bt.10271.1.A1_at	12.2032	12.014	12.2835	11.6102	11.7538
Bt.10272.1.S1_at	4.63397	4.54449	4.27904	6.28291	4.60968
Bt.10273.1.A1_at	4.56709	4.28184	4.75004	4.91936	5.05156
Bt.10276.1.S1_at	9.50918	9.76642	9.62866	10.0386	10.0217
Bt.10277.1.A1_at	4.22956	4.40317	4.01179	3.9216	3.9088
Bt.10277.2.S1_a_at	10.1514	10.1775	10.4526	10.1006	10.2428
Bt.10278.1.S1_at	10.3942	10.2811	10.2811	10.149	10.2811
Bt.10281.1.S1_at	5.57352	5.36557	5.32506	5.36557	5.36557
Bt.10282.1.S1_at	6.63213	6.44048	5.76203	5.40805	6.13208
Bt.10283.1.S1_at	9.06562	8.30154	7.96286	8.27294	7.99247
Bt.10287.1.A1_at	7.02004	6.9869	6.66715	6.94331	6.94331
Bt.1029.1.S1_at	6.64771	6.26299	6.75853	7.74317	6.89216
Bt.10295.1.A1_at	5.30341	5.30341	5.38586	5.30341	5.30341
Bt.10298.1.A1_at	6.55899	6.48585	6.44406	6.44075	6.50867
Bt.10299.1.S1_at	8.85596	8.89859	8.53274	9.1816	8.92739
Bt.103.1.S1_at	6.33514	6.0105	6.11021	5.70342	6.42779
Bt.10303.1.S1_at	7.79375	7.81933	8.0081	6.85332	6.88266
Bt.10304.1.S1_at	10.865	10.9527	10.7261	10.4333	10.5145
Bt.10307.1.A1_at	3.00839	3.00839	3.00839	3.00839	3.13296
Bt.1031.1.S1_at	10.8171	10.8829	10.9694	10.37	10.4845
Bt.10310.1.S1_at	3.76714	3.35242	3.3425	3.35242	3.22459
Bt.10311.1.S1_at	10.7089	10.2751	10.7362	11.1518	10.9694
Bt.10312.1.A1_at	10.9326	10.7908	10.5811	10.9664	10.9404
Bt.10312.2.S1_at	4.87274	5.15035	4.53806	5.5834	5.65247
Bt.10317.1.A1_at	10.3359	10.4579	10.0282	9.91387	9.92432
Bt.10317.2.S1_at	8.71104	8.71104	8.97275	8.53585	8.3381
Bt.10317.3.A1_at	5.24417	5.63981	5.06775	5.24417	5.14326
Bt.10321.1.S1_at	9.19641	9.06972	9.0329	8.92693	9.06788
Bt.10324.1.A1_at	4.1513	4.26425	4.12936	4.26425	4.60201
Bt.10329.1.A1_at	9.75397	9.5442	9.12416	9.53401	9.43976
Bt.1033.1.S1_at	6.63034	6.63034	6.80565	6.63034	6.36194
Bt.10330.1.S1_at	8.15943	8.31576	8.6489	8.73189	8.54329
Bt.10332.1.A1_at	3.44241	3.91261	3.3914	3.44241	3.43209
Bt.10333.1.S1_at	8.56476	8.57953	8.83952	8.56476	8.47844
Bt.10339.1.A1_at	5.96504	6.02674	5.66172	4.62164	5.56894
Bt.1034.1.S1_at	13.7295	13.7141	13.7295	13.784	13.7295
Bt.10340.1.S1_at	6.60713	6.54623	7.06466	7.0818	7.28004
Bt.10341.1.S1_at	6.0807	5.86957	6.01887	5.65159	5.74679
Bt.10342.1.A1_s_at	6.36925	6.24553	6.26239	6.50159	6.5436
Bt.10343.1.A1_at	10.8226	10.9555	11.2441	11.0837	11.0885
Bt.10348.1.A1_at	4.84888	5.21372	4.05914	4.75376	4.71862
Bt.10349.1.S1_at	6.77359	6.85384	6.84601	5.9616	6.20296
Bt.1035.1.S1_a_at	11.0122	11.2115	11.3806	10.9362	10.9172
Bt.10350.1.A1_at	3.44643	3.31597	3.53762	3.2873	3.38998
Bt.10352.1.S1_at	9.515	9.49203	9.42079	9.11652	9.23006
Bt.10354.1.S1_at	9.4172	9.13665	9.11964	8.90297	9.13665
Bt.10356.1.A1_at	3.52584	3.62884	3.62884	3.62884	4.02871
Bt.10357.1.A1_at	6.04922	6.21466	6.01984	6.04922	6.04922
Bt.10357.2.S1_at	6.98718	6.98718	6.87962	6.93575	7.12286
Bt.10358.1.S1_at	8.81545	8.49419	8.65333	8.88293	8.68042
Bt.10359.1.S1_at	9.91777	9.96519	9.93617	9.67321	9.91777
Bt.10360.1.S1_at	9.63139	9.48269	9.72332	9.70333	9.70207
Bt.10360.2.S1_a_at	8.29208	8.04771	9.17855	8.68183	8.52226
Bt.10361.1.S1_at	3.98938	3.60929	3.98938	4.02215	3.95246
Bt.10367.1.A1_at	2.67234	2.67234	2.61852	2.67234	2.75031
Bt.10368.1.A1_at	2.90106	2.87757	2.70639	2.87757	2.87757
Bt.1037.1.S1_at	6.63034	6.51254	6.60817	6.91463	6.77699
Bt.10371.1.S1_at	8.45572	8.37724	8.54163	8.75602	8.59234
Bt.10373.2.S1_a_at	7.13648	7.13648	7.23905	7.13648	6.93024
Bt.10374.1.S1_a_at	8.29309	8.29309	8.35084	8.29309	8.20075
Bt.10374.3.A1_at	6.26805	6.17989	6.26805	6.26805	6.2977
Bt.1038.1.A1_at	6.07612	5.85923	6.47155	6.26952	6.34662
Bt.10381.1.S1_at	9.88976	9.96559	9.88238	8.65485	8.83181
Bt.10385.1.A1_at	9.15928	9.11383	9.35138	9.16306	9.15928
Bt.10387.1.S1_at	9.2018	9.08947	9.0575	9.39632	9.39123
Bt.10388.2.S1_at	8.03913	8.09417	7.48128	7.84761	7.80831
Bt.10388.3.S1_at	7.69253	7.79163	7.57492	7.59258	7.33072
Bt.10391.1.S1_at	7.9121	7.9121	7.84745	7.9121	7.98955
Bt.10393.1.A1_at	4.07798	4.26425	4.21432	3.98336	3.99721
Bt.10397.1.A1_at	9.50841	9.17033	9.5597	9.51581	9.53034
Bt.10397.2.S1_at	7.89813	7.98793	8.70482	8.1874	8.19513
Bt.10398.1.S1_at	8.37494	8.3814	7.46337	7.99587	7.5826
Bt.1040.1.A1_at	8.80119	8.69163	8.84684	8.48074	8.4327
Bt.1040.2.S1_at	7.32434	7.50677	7.8674	7.46815	7.46815
Bt.1040.3.S1_at	5.7099	6.4187	6.2977	6.15517	6.44075
Bt.10402.1.A1_at	4.0654	3.86917	4.0654	4.12607	4.0654
Bt.10414.1.A1_at	8.46827	8.42428	8.3762	8.31401	8.25997
Bt.10414.2.S1_at	7.41505	7.03384	8.12587	7.41505	7.41505
Bt.10417.1.S1_at	10.4945	10.1527	10.3042	10.0426	10.2207
Bt.1042.1.S1_at	8.24426	8.30865	8.08212	8.51818	8.59626
Bt.1042.2.S1_at	6.09728	6.1951	5.79296	6.84851	7.10247
Bt.10421.1.S1_at	7.27878	7.37959	7.86708	6.89755	6.70049
Bt.10421.2.S1_at	7.02312	7.02312	7.69442	6.92016	6.57391
Bt.10432.1.A1_at	3.00839	3.08375	3.11606	3.00839	2.97784
Bt.10436.1.S1_at	8.54329	8.43341	8.94485	9.22674	8.82254
Bt.10437.1.S1_at	10.2676	10.1317	10.4577	10.6159	10.3136
Bt.1044.1.A1_at	8.61275	8.61275	8.67455	8.61275	8.61275
Bt.10441.1.A1_at	4.57062	4.09361	4.58854	4.57062	4.77926
Bt.10442.2.A1_at	5.12671	5.12074	5.0377	5.10964	5.50433
Bt.10442.2.S1_a_at	10.4447	9.94658	10.4691	10.169	10.6861
Bt.10444.1.S1_at	10.9018	10.7151	10.9595	10.9595	11.1177
Bt.10446.1.S1_at	9.7371	9.99285	10.0001	10.0874	10.0937
Bt.10458.1.A1_at	8.38154	8.51248	7.97995	7.02484	7.73479
Bt.10458.2.S1_at	6.89078	7.06035	6.9806	6.0104	6.4034
Bt.10466.1.A1_at	6.56175	6.56175	6.55642	6.42025	6.70702
Bt.10466.2.S1_at	3.4316	4.12453	3.34959	3.4316	3.4316
Bt.10469.1.S1_at	7.88529	7.82571	7.76208	8.13463	7.81508
Bt.1047.1.S1_at	8.56021	8.87502	8.22029	8.29493	8.56021
Bt.10470.1.S1_at	6.04158	5.96041	5.96041	5.96041	6.04158
Bt.10471.1.A1_at	3.40031	3.43272	3.23406	3.16844	2.95152
Bt.10475.1.S1_at	6.09613	6.64701	6.08907	6.40374	6.42529
Bt.10479.2.A1_at	7.64865	7.46978	7.08118	7.6712	7.34401
Bt.10479.3.S1_at	6.60448	6.2977	6.57445	6.76246	6.34746
Bt.1048.1.S1_at	7.07658	7.11616	6.8388	6.77699	6.75179
Bt.1048.2.S1_at	6.08515	5.92674	5.70324	5.32392	5.32506
Bt.10480.1.A1_at	6.39387	6.59496	6.59496	6.62693	6.69754
Bt.10485.1.S1_at	7.56428	7.42041	7.45657	7.32545	7.45657
Bt.10493.1.A1_at	2.88328	3.02953	2.83952	2.9427	2.67234
Bt.10496.1.A1_at	6.09684	5.80724	6.1607	5.92982	5.86957
Bt.10499.1.S1_at	10.0575	9.94173	9.5182	9.22802	9.30081
Bt.10503.1.S1_at	8.56168	8.53008	8.36562	8.53008	8.65597
Bt.10504.1.A1_at	3.31148	3.31148	3.53762	3.31148	3.54071
Bt.10510.1.S1_at	8.19273	8.47439	8.63714	8.89174	8.61213
Bt.10515.1.S1_at	9.61651	9.993	9.6601	9.02366	9.61651
Bt.10517.1.A1_at	5.49024	6.05094	5.49024	5.56819	4.92852
Bt.1052.1.A1_at	9.40311	9.55155	8.49185	10.5476	9.13049
Bt.1052.2.S1_at	7.3448	7.50744	7.50095	8.57165	7.62985
Bt.10524.1.S1_at	5.50436	5.5395	5.53826	5.50436	5.43701
Bt.10524.2.S1_at	3.98938	3.78258	4.01361	4.01361	4.10666
Bt.10524.3.S1_at	5.31252	4.90989	5.26209	5.31252	5.26209
Bt.10529.2.S1_a_at	6.81231	6.89515	7.45999	6.55164	6.30445
Bt.10537.1.A1_at	4.36359	4.33705	4.5188	4.09313	4.36359
Bt.10538.1.A1_at	3.43552	3.28467	3.04655	3.34362	3.28467
Bt.10539.1.A1_s_at	6.78748	6.78748	6.78748	6.78748	6.74327
Bt.1054.1.S1_at	8.44901	8.44901	8.82422	8.28205	8.56951
Bt.10541.1.S1_at	7.82286	7.9767	7.7726	7.32173	7.4869
Bt.10542.1.S1_at	9.60245	9.45176	9.60246	9.58216	9.55702
Bt.10543.1.S1_at	9.31909	9.32972	8.8095	8.33535	8.735
Bt.1055.1.S1_at	9.18504	9.21125	8.89491	9.44586	9.18504
Bt.10550.1.A1_at	3.47519	3.60951	3.41883	3.17183	3.07753
Bt.10552.1.A1_at	4.10985	3.93672	4.04567	3.67179	3.3419
Bt.10554.1.A1_at	3.42044	3.42044	3.42044	3.34584	3.74015
Bt.10554.2.S1_at	6.32127	6.28295	6.42916	6.37117	6.44839
Bt.10557.1.S1_at	9.44138	9.10713	8.30135	9.10713	9.10713
Bt.10565.1.A1_at	8.44204	8.4382	8.42299	8.17227	7.8114
Bt.1057.1.S1_at	7.99234	7.90831	8.44823	7.08974	7.71882
Bt.10575.1.S1_at	10.217	10.1673	10.1673	10.011	10.1673
Bt.10578.1.A1_at	3.31148	3.32318	3.31148	3.31148	3.18365
Bt.10579.1.S1_at	9.02699	8.77251	9.09378	9.42414	9.37505
Bt.10587.1.S1_at	9.63032	9.89026	9.6796	8.0474	8.66487
Bt.1059.1.S1_at	10.6629	10.4604	10.5766	11.1675	10.6629
Bt.1059.2.S1_at	10.9342	11.1468	11.2465	11.1468	11.1364
Bt.1059.3.S1_a_at	9.83015	10.124	10.8802	10.4494	10.2426
Bt.10590.1.A1_at	5.18619	5.13807	4.98558	5.56894	5.4881
Bt.10592.1.A1_at	5.75996	5.84969	5.64531	5.58435	5.88555
Bt.106.1.S1_at	4.48327	4.20394	4.16341	4.17907	3.92498
Bt.106.1.S1_x_at	4.95278	5.21372	5.06028	5.33187	5.06028
Bt.10600.1.S1_at	10.6419	10.7318	10.2303	9.87733	9.89522
Bt.10604.1.A1_at	5.11567	4.81163	5.05161	5.05161	5.50149
Bt.10608.1.S1_at	4.65054	4.60538	4.58854	4.32816	4.61601
Bt.10608.2.S1_a_at	9.0838	9.23228	9.06113	8.88285	8.7491
Bt.10609.1.S1_at	9.22482	9.41805	9.10641	8.90589	8.8512
Bt.10609.2.A1_at	9.66559	9.71207	9.05787	9.03196	9.32385
Bt.10610.1.S1_at	7.78505	7.3704	7.6313	7.89601	7.73952
Bt.10615.1.S1_at	9.15491	9.2163	9.53069	8.8148	9.11704
Bt.10616.1.S1_a_at	7.94993	7.89401	7.89401	7.89401	7.58111
Bt.1062.1.S1_at	9.03777	8.79203	8.47357	9.87295	9.60105
Bt.10620.1.S1_at	8.48044	8.55331	8.64781	8.5402	8.42656
Bt.10622.1.S1_at	9.55528	9.48056	9.60453	9.29354	9.33509
Bt.10622.1.S2_at	10.6693	10.3939	10.2259	10.2644	10.415
Bt.10623.1.S1_at	8.14832	8.09417	8.25233	7.97513	7.77528
Bt.10625.1.A1_at	6.13479	6.13479	6.09954	6.13479	6.23672
Bt.10626.1.A1_at	6.5296	6.5296	6.50946	6.45397	6.53678
Bt.10630.1.S1_at	9.74587	9.93362	9.28726	9.45515	9.1721
Bt.10631.1.A1_at	8.065	8.17944	8.17438	8.12447	7.86661
Bt.10631.2.S1_at	6.91909	7.00462	7.46331	7.03417	7.03417
Bt.10640.1.A1_at	2.94896	3.06111	3.06715	2.94896	2.72417
Bt.10643.1.A1_at	3.80273	4.24375	3.72476	3.80273	3.68462
Bt.10644.1.A1_at	4.08846	4.08846	4.08846	4.08846	4.08846
Bt.10648.1.S1_at	9.75237	9.33733	9.23507	10.0401	9.54875
Bt.1065.1.S1_at	9.72911	9.50951	9.48101	9.48101	9.25802
Bt.10653.1.A1_at	6.48962	6.64452	6.57422	6.82614	6.75362
Bt.10657.1.A1_at	4.04081	4.04081	3.7647	4.04081	4.06704
Bt.10659.1.A1_at	4.87274	4.82458	4.82458	4.82458	4.82458
Bt.1066.2.S1_a_at	8.02163	8.10783	8.20588	8.15954	7.85275
Bt.1066.3.S1_a_at	7.54278	7.53055	7.8271	7.52798	7.53055
Bt.10665.1.A1_at	4.11759	4.02693	4.15575	4.11759	4.20829
Bt.10666.1.A1_s_at	3.49036	3.44627	3.31148	3.56586	3.63716
Bt.1068.1.A1_at	5.0086	5.0086	4.98425	5.60588	5.0086
Bt.1068.2.S1_at	4.90989	4.90989	4.90989	4.90989	4.90989
Bt.10683.1.S1_at	7.96075	8.09912	7.80059	7.45713	7.63711
Bt.10686.1.S1_at	9.02699	9.15338	9.25967	8.87599	9.02699
Bt.10688.1.S1_at	8.25582	8.41764	8.70419	7.91807	8.25582
Bt.1069.1.A1_at	6.82022	6.55869	6.03025	6.55869	6.55869
Bt.10692.1.S1_at	8.29026	7.93532	8.68674	8.75618	8.67147
Bt.10695.1.A1_at	3.50871	3.76448	3.31148	3.56607	3.56607
Bt.10696.1.S1_at	7.90127	7.97526	7.49079	8.18223	7.7707
Bt.10699.1.S1_at	8.69163	8.76126	9.20962	8.69163	8.45015
Bt.10703.1.S1_a_at	8.22529	8.32728	8.97206	8.34751	8.32728
Bt.10703.2.S1_at	6.05023	6.0793	6.0793	6.0793	6.11909
Bt.10704.1.S1_at	5.62586	5.48674	5.58551	5.30341	5.38499
Bt.10709.1.A1_at	6.1951	6.09247	6.48347	6.1951	6.32001
Bt.1071.1.S1_a_at	7.8065	7.81327	7.66274	7.76374	7.51539
Bt.10715.1.A1_at	7.12792	7.24857	7.24497	8.42906	8.42515
Bt.10716.1.S1_at	6.37782	6.64167	6.60685	6.79895	6.64167
Bt.10716.2.S1_at	5.55008	5.63962	5.57501	5.37813	5.21372
Bt.10719.1.S1_at	5.69681	5.72756	5.65731	5.48591	5.51497
Bt.1072.1.S1_at	6.51372	6.41731	6.65862	6.65862	6.86955
Bt.10722.1.S1_at	8.71508	8.76577	8.86375	8.50568	8.71508
Bt.10723.1.S1_at	10.0214	10.2296	10.0817	10.0817	9.85395
Bt.10727.1.S1_at	7.66439	8.00311	6.7071	8.65703	7.87727
Bt.10730.1.S1_at	9.156	9.26873	9.54528	10.1567	9.73266
Bt.10734.1.A1_at	7.26453	7.18128	6.89858	6.77699	6.88527
Bt.10734.2.S1_at	5.48777	5.11312	5.89443	5.02293	5.1887
Bt.1074.1.A1_a_at	4.67938	4.75787	4.67938	4.53973	4.78533
Bt.1075.1.A1_at	7.44682	7.69052	6.98333	8.83487	8.96409
Bt.10750.1.A1_at	8.71838	8.77303	9.19353	8.74556	8.71559
Bt.1076.1.S1_at	7.80004	8.42746	8.37779	7.63152	8.15534
Bt.10765.1.A1_at	4.18792	4.26425	4.26425	4.26425	4.50723
Bt.10777.1.S1_at	7.75097	7.74181	7.74294	7.39975	7.30903
Bt.10778.1.A1_at	2.61852	2.88059	2.61852	2.62848	2.59906
Bt.1078.1.A1_at	9.90759	9.98875	9.79498	9.42694	9.73299
Bt.1078.2.S1_at	8.08599	8.24974	8.08599	7.96228	7.78311
Bt.10781.1.S1_at	4.91235	4.73568	4.73568	4.63102	4.73568
Bt.10781.2.S1_at	4.77529	4.77529	4.77529	4.73568	4.83278
Bt.10783.1.A1_at	2.60709	2.60709	2.74343	2.54105	2.60709
Bt.10785.1.A1_at	2.97029	2.89314	2.85159	2.78449	2.85159
Bt.10786.1.A1_at	3.63067	3.36359	3.67805	3.26508	3.36359
Bt.10789.1.A1_at	3.53762	3.36688	3.45204	3.56091	3.57242
Bt.10793.1.A1_at	2.87475	2.69554	2.83033	2.78449	3.0081
Bt.10797.2.S1_a_at	10.7225	10.945	10.3836	10.0297	9.95359
Bt.108.1.S1_at	3.20826	3.20826	3.20826	3.17836	3.20826
Bt.1080.1.S1_at	4.00002	4.00002	4.00002	4.00002	4.00002
Bt.10802.1.A1_at	2.59702	2.59702	2.70639	2.52242	2.59702
Bt.10804.1.A1_at	3.44241	3.44241	3.43234	3.54837	3.36359
Bt.10805.1.A1_at	3.20877	3.37058	3.21917	3.21917	3.4316
Bt.10806.1.A1_at	5.06028	5.06028	5.06028	4.97317	5.06028
Bt.10807.1.A1_at	5.64975	5.49418	5.59369	5.66618	5.59369
Bt.10808.1.S1_at	9.67382	9.69986	9.58798	9.60286	9.48808
Bt.10809.1.S1_at	4.87162	4.97346	5.05164	4.92763	4.97346
Bt.10810.1.A1_at	4.75899	4.40797	4.08846	3.80823	4.0377
Bt.10811.1.S1_at	6.35522	6.27776	6.39844	6.41931	6.35275
Bt.10813.1.S1_at	9.69033	9.80004	9.51734	9.62984	9.65703
Bt.10814.1.S1_at	8.48489	8.0287	8.43056	8.6296	8.43056
Bt.10815.1.S1_at	7.97995	7.91807	7.81546	7.51902	7.55864
Bt.10816.1.S1_s_at	6.96869	7.0754	6.34926	7.0754	7.11721
Bt.10818.1.A1_at	3.48821	3.80772	3.51388	3.48821	3.36359
Bt.1082.1.A1_at	7.96646	8.08357	8.58718	8.36207	8.49127
Bt.10820.1.S1_at	8.19634	8.19634	8.16323	8.32326	8.35315
Bt.10822.1.S1_at	8.09941	7.82488	8.39959	8.46306	8.10679
Bt.10823.1.A1_s_at	7.0279	6.85016	6.23071	5.94553	5.32506
Bt.10827.1.A1_at	5.29613	5.72928	5.33473	5.47486	5.4318
Bt.10831.1.S1_at	7.68977	7.66078	8.46292	7.70254	7.21085
Bt.10831.2.S1_at	6.96268	7.21789	7.77097	6.60244	6.22534
Bt.10831.3.A1_at	3.54741	3.547	3.53762	3.53762	3.53762
Bt.10842.2.S1_a_at	5.99734	6.04658	5.75529	6.57391	6.14315
Bt.10843.1.S1_at	5.02367	4.91195	4.94217	5.0086	5.21372
Bt.10844.1.S1_at	7.81924	7.87004	7.55357	7.87004	8.00063
Bt.10844.2.S1_at	6.01298	6.34677	6.35874	6.88747	6.8199
Bt.10845.1.S1_at	4.11759	4.11759	4.11759	4.11759	4.11759
Bt.10845.2.A1_at	5.38175	6.16269	6.33843	6.18843	6.57391
Bt.10846.1.S1_at	6.12759	6.33749	6.69801	6.64344	6.31982
Bt.10846.2.S1_at	3.42382	3.54597	3.42382	3.35242	3.43167
Bt.10847.1.S1_at	7.80958	8.15739	8.02613	7.86955	7.41337
Bt.1085.1.S1_at	10.6608	10.7064	10.5526	10.3479	10.4423
Bt.10851.1.S1_at	6.2416	6.2416	6.2416	6.34137	6.37113
Bt.10852.1.S1_at	8.20536	8.31727	8.42452	8.64121	8.10226
Bt.10852.2.S1_at	6.66203	6.91115	6.89532	7.12657	6.91115
Bt.10852.3.S1_at	7.023	7.23632	7.30261	7.49633	6.97576
Bt.10853.1.S1_at	7.24383	6.96194	6.76862	5.78076	6.40562
Bt.10854.1.S1_at	8.86967	8.8328	8.52561	9.06118	8.88594
Bt.10854.2.S1_a_at	6.57991	6.35528	6.77713	6.84156	6.72339
Bt.10855.1.S1_at	10.9806	10.8268	10.5654	11.2019	11.0991
Bt.10856.1.S1_at	10.161	10.2086	10.2311	10.1595	10.2752
Bt.10859.1.A1_at	8.65382	8.58784	9.18554	9.18554	9.03577
Bt.10859.2.S1_at	8.019	7.79341	8.62195	8.42063	8.15718
Bt.1086.1.S1_at	9.50773	9.70713	9.78067	9.8809	9.6375
Bt.10861.1.S1_at	5.62563	5.83072	5.64041	7.20803	6.18324
Bt.10861.2.S1_at	5.80181	5.80181	5.36168	6.41918	6.03711
Bt.10862.1.S1_at	8.87246	9.04711	8.89502	8.90842	8.86275
Bt.10864.1.S1_at	3.85747	3.85747	3.85747	3.8206	4.02998
Bt.10865.1.S1_at	9.74447	9.549	9.55702	10.9108	10.6414
Bt.10867.1.S1_at	6.9437	7.10398	7.33331	7.20132	6.92597
Bt.10869.1.S1_at	8.47337	8.7628	9.22491	8.91728	8.82543
Bt.1087.1.S1_at	9.54241	9.34611	9.24619	9.25805	9.6971
Bt.10870.1.S1_at	10.27	9.76664	9.74034	10.1228	9.81223
Bt.10874.1.S1_at	8.92442	8.67463	9.4936	7.95965	8.10522
Bt.10875.1.A1_at	10.9676	10.711	10.6911	10.5452	10.7494
Bt.10878.1.S1_at	8.3339	8.42235	8.7194	8.24159	8.30021
Bt.10878.2.S1_a_at	6.86099	7.02546	7.21942	6.9208	6.94331
Bt.10878.3.S1_a_at	6.69192	6.9344	6.79347	7.10714	7.16129
Bt.10879.1.S1_at	5.30182	5.76737	5.95529	6.0105	6.1504
Bt.1088.1.S1_a_at	8.57805	8.32723	8.18917	7.06035	6.90005
Bt.1088.1.S1_at	5.93705	5.9037	5.87186	6.02892	6.06359
Bt.1088.2.S1_at	8.35672	8.2263	7.84215	7.38601	6.83824
Bt.10880.1.S1_at	9.30074	9.52254	9.17858	8.90303	9.06166
Bt.10881.1.S1_at	6.76643	6.72346	6.9901	6.76643	6.76643
Bt.10883.1.S1_at	7.6313	7.95123	6.92874	9.45629	8.84411
Bt.10884.1.S1_at	10.3263	10.4283	10.0977	10.277	10.2103
Bt.10884.2.S1_at	10.0585	10.2843	7.78589	10.6595	10.6111
Bt.10885.1.A1_at	9.52431	9.41984	9.42221	8.82084	9.42221
Bt.10885.2.S1_at	7.76333	7.69668	8.00543	7.25425	7.8423
Bt.1089.1.A1_at	9.40153	9.37196	9.10975	8.88452	8.87365
Bt.10890.1.S1_at	8.04766	8.34282	8.55019	8.17565	8.21249
Bt.10890.2.S1_a_at	7.71566	8.08938	8.58979	8.24159	8.29048
Bt.10892.1.S1_at	6.26447	6.20816	6.28295	6.35522	6.37509
Bt.10893.1.S1_at	6.81593	6.92983	6.81593	6.81593	6.37678
Bt.10897.1.S1_at	7.14042	7.22947	7.22091	7.19051	7.63831
Bt.10897.2.S1_at	6.54066	6.08629	6.58188	6.54948	6.54948
Bt.10898.1.S1_at	8.28218	8.53398	8.52509	8.85819	9.07245
Bt.109.1.S1_at	5.7352	5.7352	5.82467	5.46062	5.74994
Bt.10900.1.S1_at	8.20303	8.01659	8.36901	8.36901	8.63469
Bt.10901.1.A1_at	8.47738	8.1816	8.34627	8.84319	8.45231
Bt.10901.2.S1_at	5.98795	5.98795	5.98795	5.96501	6.28127
Bt.10903.1.S1_at	12.4612	12.3781	12.3568	12.5293	12.4612
Bt.10903.2.S1_at	10.067	10.0418	10.3281	10.441	10.1651
Bt.10908.1.S1_at	7.9121	7.9121	7.9121	7.61521	8.15644
Bt.10911.1.S1_at	8.49132	8.73995	8.69526	9.37259	9.2934
Bt.10912.1.S1_at	6.59107	6.57881	6.82359	6.56405	6.8105
Bt.10913.1.S1_at	5.52379	5.52379	5.38405	5.52379	5.62845
Bt.10915.1.A1_at	8.49547	8.45231	8.39727	8.20731	8.24883
Bt.10916.1.S1_at	8.29309	8.23163	8.05565	7.86268	8.05565
Bt.10916.2.S1_at	8.50532	8.65328	9.02244	9.09777	9.04403
Bt.10919.1.S1_at	8.69172	8.60355	8.51281	9.43957	9.33532
Bt.10920.1.S1_at	8.5304	8.91814	8.07824	9.16517	9.20951
Bt.10921.1.S1_at	5.34589	5.15874	5.02832	5.15874	5.09696
Bt.10922.1.A1_at	10.0575	9.94977	9.57434	9.79712	9.79712
Bt.10923.1.A1_at	6.33749	5.97551	6.20965	6.63713	6.33749
Bt.10925.1.S1_at	7.5446	7.28779	7.55357	7.53389	7.27254
Bt.10927.1.S1_at	7.0818	6.95265	6.95265	6.7873	6.95265
Bt.10928.1.A1_at	5.77683	5.42226	5.62651	6.0415	5.71812
Bt.10930.1.S1_at	8.17208	8.14607	7.97995	7.9478	8.00288
Bt.10931.1.S1_at	7.25112	6.90957	7.01712	7.77523	7.3442
Bt.10933.1.S1_at	5.66858	5.56894	5.43308	4.56393	4.80461
Bt.10934.1.A1_at	8.94271	8.95853	9.01462	8.94271	8.94271
Bt.10935.1.S1_at	9.81122	10.015	9.81122	9.63348	9.81122
Bt.1094.1.S1_at	8.43157	8.7001	8.43157	8.43157	8.12902
Bt.10941.1.S1_at	4.53805	4.85543	4.53805	4.50016	4.53805
Bt.10942.1.S1_at	8.75578	8.92059	8.8706	8.44292	8.1286
Bt.10942.2.S1_at	3.8047	3.8047	4.25996	3.82747	3.67444
Bt.10947.1.S1_at	10.6819	10.7722	10.3969	10.0353	10.5997
Bt.10949.1.S1_at	9.69656	9.59743	9.57388	10.3226	10.4849
Bt.10951.1.S1_at	8.68468	8.67266	8.4363	8.08856	8.1036
Bt.10952.1.A1_at	5.78324	5.70888	6.01943	6.01943	6.28295
Bt.10952.2.S1_at	4.62164	4.78701	4.64826	4.62164	4.62164
Bt.10953.1.A1_at	4.87274	4.89283	4.4945	4.17907	3.73999
Bt.10953.2.S1_at	4.9553	4.9553	5.7307	4.50243	4.2509
Bt.10954.1.S1_at	8.11097	7.7871	7.48637	6.39213	6.64739
Bt.10954.2.S1_a_at	6.63673	6.51645	6.38314	5.40591	5.46408
Bt.10954.2.S1_at	3.98938	3.96184	3.96184	3.96184	3.82237
Bt.10956.1.S1_at	10.1152	9.79388	10.2279	10.45	10.2697
Bt.10956.2.S1_at	8.10482	8.10482	8.65281	7.85485	7.88061
Bt.10958.1.S1_at	7.69243	7.70757	7.32345	7.24341	7.45012
Bt.10959.1.A1_at	7.8168	7.7114	7.37579	7.45999	7.41839
Bt.10960.1.A1_at	10.7281	10.5189	10.5303	10.752	10.7333
Bt.10961.1.S1_at	5.6224	5.83942	6.17339	5.76376	5.59303
Bt.10962.1.S1_at	9.14479	9.10444	9.12274	9.22269	9.90852
Bt.10962.2.S1_at	6.49641	6.37343	7.15014	7.35286	7.68801
Bt.10965.1.S1_at	10.6802	10.435	10.2016	10.2906	10.9621
Bt.10967.1.S1_at	9.23273	9.27954	9.59912	8.71712	8.7224
Bt.10969.1.S1_at	12.1233	12.0478	12.0819	12	12.082
Bt.1097.1.S1_at	8.31822	8.37255	8.07217	8.19607	8.15265
Bt.10972.1.S1_at	7.72019	7.72019	7.84568	7.7819	7.54846
Bt.10980.1.S1_at	7.19728	7.38487	7.07967	6.35214	6.17866
Bt.10981.1.A1_a_at	8.69804	8.70483	8.04489	7.76346	8.1802
Bt.10981.1.A1_at	7.37	7.41505	7.16289	7.21011	7.21011
Bt.10981.2.S1_at	8.35261	8.31862	8.43074	8.21654	8.15551
Bt.10981.3.A1_at	5.56894	5.45532	5.41414	5.45532	5.45532
Bt.10983.1.S1_at	8.54317	8.84413	8.61275	8.25203	8.61275
Bt.10986.1.S1_at	5.7352	5.6475	5.7352	5.7352	5.78587
Bt.10987.1.S1_at	5.1235	5.06028	5.06028	5.06028	5.06028
Bt.10988.1.S1_at	8.34437	8.17694	8.33569	8.34437	8.90176
Bt.1099.1.S1_at	10.334	10.5512	10.5915	10.5763	10.5512
Bt.10990.1.S1_at	7.25472	7.02458	7.51996	7.18058	6.92739
Bt.10991.1.S1_at	4.00002	4.14993	4.00002	3.8359	3.78442
Bt.10993.1.S1_at	9.60703	9.11183	9.1999	9.18504	8.92623
Bt.10994.1.S1_at	9.068	9.2141	8.9333	8.3373	8.82167
Bt.10995.1.S1_at	8.69763	8.54175	8.36263	8.44419	8.54175
Bt.10996.1.S1_at	6.27828	6.61467	7.16677	7.19513	7.07326
Bt.10997.1.S1_at	7.8065	7.63037	7.77703	7.90718	7.7823
Bt.10997.2.S1_at	5.91916	5.82445	6.08155	6.18817	7.11442
Bt.10997.3.S1_a_at	7.02493	6.82222	7.18654	7.39162	6.73624
Bt.10998.1.S1_at	5.98201	5.53203	5.72881	5.88493	6.09207
Bt.10999.1.A1_at	9.15983	8.8932	8.52343	9.26379	9.17829
Bt.10999.2.S1_at	7.88336	7.85964	8.12344	8.03375	7.90583
Bt.110.1.S1_at	6.10575	5.99501	6.35128	6.05458	6.47943
Bt.11001.1.S1_at	8.00702	8.03149	7.94592	8.12264	7.91329
Bt.11002.1.S1_at	3.95294	3.8047	4.17907	4.6307	4.80986
Bt.11004.1.S1_at	4.67385	4.67385	4.28583	4.67385	4.67385
Bt.11005.1.S1_at	6.94096	6.74738	6.88564	7.02718	7.13823
Bt.11007.1.S1_at	9.2075	9.21982	8.79393	8.94105	9.043
Bt.11007.2.S1_at	7.34963	7.19809	7.18829	7.21789	7.2733
Bt.1101.1.S1_at	10.2067	10.2329	10.4779	10.1481	10.3319
Bt.11010.1.S1_at	3.15647	3.27051	3.36359	3.42354	3.36359
Bt.11013.1.S1_at	8.20392	8.43551	8.1736	7.79674	8.04678
Bt.11013.2.S1_at	6.13331	6.14348	6.51203	6.43801	5.88439
Bt.11014.1.S1_at	8.15776	8.03045	8.40714	8.27233	8.12344
Bt.11015.1.S1_at	5.7352	5.79358	5.64887	5.77821	5.7352
Bt.11016.1.S1_at	7.45506	7.57492	7.70191	7.67855	8.09849
Bt.11017.1.S1_at	11.0934	10.9609	11.1293	11.0486	11.2418
Bt.11018.1.S1_at	7.32226	6.2625	6.6488	11.2387	9.0413
Bt.11019.1.S1_at	4.31037	4.06796	4.07798	4.07798	4.25358
Bt.11022.1.S1_at	7.38816	7.37409	7.4741	7.83749	7.76995
Bt.11023.1.S1_at	8.11742	8.06538	7.85156	8.06538	8.2492
Bt.11024.1.S1_at	9.58327	9.44004	9.16485	9.01588	9.04866
Bt.11025.1.A1_at	11.162	11.2539	10.9785	11.1678	11.0342
Bt.11027.1.A1_at	6.16325	6.26509	6.97179	6.02387	6.09925
Bt.11028.1.S1_at	8.31319	8.31189	7.96887	8.06514	8.32939
Bt.11028.2.S1_at	7.27762	7.33234	7.43852	7.50401	7.53517
Bt.11029.1.S1_at	8.58799	8.8167	8.31862	8.46342	8.62967
Bt.11030.1.S1_at	8.75687	8.98433	9.45748	8.54036	8.43408
Bt.11032.1.S1_at	6.26154	6.06681	6.07612	5.96695	6.01594
Bt.11032.2.S1_at	3.40538	3.20833	3.47677	3.40538	3.47237
Bt.11033.1.S1_at	6.56988	6.35296	6.83698	6.82614	7.04062
Bt.11033.2.A1_at	6.75099	6.64194	6.62847	6.64194	6.64194
Bt.11034.1.S1_at	11.1643	10.9982	10.8475	11.145	11.1675
Bt.11035.1.S1_at	9.53973	9.52722	9.37127	9.87915	9.39332
Bt.11038.1.S1_at	7.95353	7.74815	7.30986	8.23776	8.15394
Bt.11039.1.S1_at	6.16727	6.2884	6.80565	7.40375	6.90815
Bt.11039.2.S1_a_at	6.05918	6.15667	6.34815	6.7303	6.69582
Bt.11040.1.S1_at	5.88317	6.05458	6.32551	5.95266	6.19726
Bt.11041.1.S1_at	8.12933	8.18601	8.20783	8.60408	8.20783
Bt.11041.2.A1_at	5.6912	6.05045	5.47802	5.45443	5.82349
Bt.11042.1.A1_at	6.16727	5.7701	6.31136	7.06089	6.61677
Bt.11042.2.S1_at	9.65811	9.57642	9.74225	9.66496	9.55825
Bt.11043.1.S1_a_at	6.44024	6.53922	6.96722	6.50569	6.79043
Bt.11044.1.S1_at	4.41568	4.5719	4.17907	4.76914	4.5719
Bt.11045.1.S1_at	5.65087	6.14156	6.13479	7.34481	7.70093
Bt.11047.1.S1_at	8.47064	8.58097	8.74232	8.5739	8.5739
Bt.11047.2.S1_at	6.99794	6.81325	7.43213	7.46489	7.60131
Bt.11048.1.A1_at	5.92395	5.41435	5.48832	5.56445	5.62845
Bt.11049.1.S1_at	5.42373	5.1101	5.12926	4.88671	4.22138
Bt.11050.1.S1_at	6.28143	6.31592	6.31592	6.31592	6.31592
Bt.11050.2.S1_at	7.91079	8.05022	8.57623	7.95622	8.05022
Bt.11051.2.S1_a_at	7.34732	7.31429	7.63113	7.27829	7.49239
Bt.11052.1.S1_at	10.5849	10.4487	10.7395	10.7531	10.6202
Bt.11053.1.S1_at	4.19317	4.19317	4.19317	4.31711	4.19317
Bt.11054.1.S1_at	9.14956	9.0434	9.05003	8.5648	9.01558
Bt.11054.2.S1_at	7.12792	7.07823	7.44939	7.07204	6.95132
Bt.11055.1.S1_at	8.91489	9.38993	8.60559	7.50319	7.86405
Bt.11056.1.S1_at	5.10888	5.0086	4.87274	5.0086	5.07338
Bt.11057.1.S1_at	5.75072	5.45899	4.73568	4.82516	5.21374
Bt.11058.1.A1_at	8.85183	8.59346	8.7274	9.00191	8.59346
Bt.11059.1.S1_at	10.6303	10.7833	10.9801	10.7833	10.7873
Bt.1106.1.S1_at	8.03246	8.11618	8.03246	8.03246	8.03246
Bt.11060.1.S1_at	10.3913	10.3913	10.3913	10.3168	10.4811
Bt.11061.1.S1_at	9.60376	10.1652	11.581	7.88959	7.10693
Bt.11062.1.A1_at	4.96752	4.97246	5.01653	4.74923	4.69745
Bt.11067.1.S1_at	8.38745	8.70723	8.49146	7.68215	8.34672
Bt.11069.1.S1_at	7.11757	6.90453	7.1636	7.21011	7.11757
Bt.11069.2.S1_at	6.44075	6.09553	6.3496	6.72984	6.64771
Bt.1107.1.S1_at	4.3842	4.64657	4.64675	4.3842	4.32197
Bt.11070.1.S1_at	7.9264	8.07452	7.98424	7.56103	7.77118
Bt.11071.1.S1_at	8.33032	8.46515	8.59196	8.07335	8.19778
Bt.11073.1.S1_at	9.1324	9.16457	8.83003	9.11896	9.11896
Bt.11075.1.S1_at	9.44393	9.20699	8.88559	9.47225	9.77885
Bt.11075.2.S1_at	8.95391	8.6477	8.51747	8.9083	9.13357
Bt.11076.1.S1_at	7.44581	7.60219	7.53191	7.08884	7.17791
Bt.11077.1.S1_at	5.21372	5.21372	5.66803	5.21372	5.21372
Bt.11078.1.S1_a_at	8.29309	8.53103	9.45858	8.90656	8.37102
Bt.11078.1.S1_at	9.81869	10.0965	10.3626	10.1057	10.1057
Bt.11078.2.S1_at	7.56014	7.97707	8.58146	8.23226	7.79403
Bt.11079.1.A1_at	7.59618	7.59564	7.99738	8.06106	8.50621
Bt.11080.1.S1_at	9.00862	8.73976	8.7701	8.20392	7.56302
Bt.11081.1.S1_at	7.90323	7.90355	7.42683	6.91008	7.48008
Bt.11082.1.S1_at	8.38745	8.79827	8.12219	8.3775	8.2306
Bt.11085.1.S1_at	8.68934	8.73024	8.92048	8.96347	8.8557
Bt.11087.1.S1_at	6.37621	6.45176	5.82199	6.37621	6.37621
Bt.11088.1.S1_a_at	5.91551	6.01633	7.07967	7.60287	6.80307
Bt.11092.1.S1_at	7.13664	6.97576	6.89807	6.02627	5.67104
Bt.11093.1.S1_at	8.94138	8.90397	8.8331	9.08763	8.94138
Bt.11094.1.S1_at	7.71174	7.28232	7.55626	6.4579	6.93532
Bt.11095.1.S1_a_at	9.27429	9.24095	8.98901	8.63397	8.95674
Bt.11096.1.S1_at	9.12079	8.96646	9.29702	9.8456	10.0205
Bt.11097.1.S1_at	6.42404	6.22233	6.42404	6.58144	6.67719
Bt.11098.1.S1_at	7.28232	7.81745	7.7491	6.58538	6.80404
Bt.11099.1.A1_at	3.98938	3.98938	3.68999	4.06218	3.98938
Bt.11100.1.S1_at	6.96654	7.3599	7.39424	7.07281	6.92575
Bt.11102.1.A1_at	10.1457	10.0976	10.4556	9.82749	9.72019
Bt.11103.1.A1_at	5.1101	5.13019	5.1101	5.36365	5.1101
Bt.11103.2.S1_at	7.52879	7.67885	7.60367	7.224	7.19275
Bt.11105.1.S1_at	10.5775	10.6031	10.0901	10.6981	11.0841
Bt.11109.1.S1_at	6.47954	6.25604	6.61017	6.37621	5.68028
Bt.1111.1.S1_at	9.77324	9.76763	9.74603	9.98021	9.68257
Bt.11110.1.S1_at	7.44018	7.44018	7.22517	7.44018	7.44018
Bt.11114.1.S1_at	6.41946	6.25217	7.43189	6.67338	6.67338
Bt.11115.1.S1_at	2.75012	2.82313	2.77228	2.66851	2.77228
Bt.11117.1.S1_at	3.37977	3.23406	3.29564	3.22565	3.48186
Bt.1112.1.S1_at	7.27489	7.13345	7.10714	7.21138	7.47801
Bt.11124.1.S1_at	5.62845	5.84969	5.73783	5.26855	5.62845
Bt.11125.1.A1_at	3.87913	4.04081	3.86958	3.85038	3.77373
Bt.11126.1.S1_at	8.01316	8.20345	8.60984	7.65717	7.91329
Bt.11126.2.A1_at	7.02316	7.25991	6.97576	6.92709	6.97576
Bt.11126.3.S1_a_at	7.19583	7.22947	7.62126	6.96971	7.22947
Bt.11128.1.S1_at	9.06788	9.14689	9.21576	9.06788	8.88244
Bt.11129.1.S1_at	8.40073	8.55264	8.10411	8.31537	8.33748
Bt.11130.1.S1_at	8.00038	8.00038	7.95782	8.05341	7.97995
Bt.11133.1.S1_at	9.41853	9.50836	9.16256	8.53709	8.51223
Bt.11133.2.S1_a_at	8.45504	8.69372	8.07824	7.81919	7.82587
Bt.11133.3.S1_at	6.13138	6.50123	5.82998	6.21077	6.24368
Bt.11135.1.S1_at	9.21604	9.57614	9.19956	8.87159	8.7069
Bt.11136.1.S1_at	7.9868	7.70304	8.70945	8.37575	7.97423
Bt.11138.1.S1_at	9.53229	9.87407	9.51662	9.35898	9.38193
Bt.11140.1.S1_at	8.28269	8.63614	7.61198	8.13605	8.44819
Bt.11140.3.A1_at	5.21481	5.15768	4.72142	5.18823	5.46188
Bt.11141.1.S1_at	6.39093	6.64391	6.54948	6.54948	6.54948
Bt.11141.2.S1_at	6.34636	6.03173	6.23956	6.39004	6.23956
Bt.11142.1.S1_at	8.11008	8.50543	8.26052	7.69485	7.91329
Bt.11145.1.S1_at	8.31862	8.83503	8.61978	7.87938	7.95898
Bt.11149.1.S1_at	13.4977	13.5428	13.5967	13.1067	13.1815
Bt.1115.1.S1_at	6.42689	6.47134	6.07612	5.76774	5.04095
Bt.11150.1.S1_at	7.33882	7.78311	6.85241	8.29406	8.61647
Bt.11151.1.S1_at	7.9121	7.8076	8.32066	8.19581	7.97496
Bt.11151.2.S1_at	6.19559	6.34543	6.6019	6.53699	6.5433
Bt.11152.1.S1_at	8.85627	8.68322	9.21781	8.85627	9.01532
Bt.11152.2.S1_at	4.04081	3.88991	3.98979	4.04081	4.24096
Bt.11154.1.S1_at	9.04687	9.01359	8.99049	8.37232	8.78093
Bt.11154.2.S1_at	5.60494	6.02104	7.30082	6.61864	6.31049
Bt.11154.3.A1_at	8.25841	8.31636	7.62255	7.81036	7.95737
Bt.11156.1.S1_at	10.4801	11.1093	10.8532	10.2772	10.7893
Bt.11157.1.S1_a_at	6.77227	6.8997	6.67452	6.75044	6.75044
Bt.11159.1.S1_at	9.90909	9.77894	8.44166	12.7669	12.3044
Bt.1116.1.A1_at	7.84323	7.97477	8.30634	8.04953	7.95575
Bt.1116.2.S1_at	5.7639	5.73345	6.58598	6.45678	5.34221
Bt.11160.1.S1_at	9.38632	9.38428	9.13972	8.79259	9.21448
Bt.11161.1.S1_at	8.24482	8.39432	8.36261	8.70583	8.1254
Bt.11163.1.S1_at	10.7196	10.5202	10.7064	10.8139	10.779
Bt.11164.1.S1_at	9.02252	8.79851	8.63759	8.16826	7.9605
Bt.11165.1.S1_at	9.20558	8.88151	9.08817	9.40953	9.14291
Bt.11166.1.S1_at	6.58898	6.13067	6.52762	6.58898	7.05805
Bt.11167.1.S1_at	10.9118	10.7408	9.43765	11.1301	10.5523
Bt.11168.1.S1_at	8.30956	8.17915	8.13668	7.72851	8.13668
Bt.11169.1.S1_at	7.04438	6.70364	7.34756	6.88115	6.80154
Bt.1117.1.S1_at	8.45324	8.58381	8.97919	8.37714	8.37361
Bt.11170.1.S1_at	7.86729	8.11859	8.26763	8.11859	8.16726
Bt.11170.2.S1_a_at	4.46673	4.33308	4.5223	4.46673	4.46673
Bt.11171.1.S1_at	8.58446	8.58446	8.87048	8.58446	8.58446
Bt.11171.2.S1_at	6.38861	6.79789	6.90555	6.71315	6.71315
Bt.11173.1.S1_at	6.52254	6.72339	6.40601	6.50311	6.31954
Bt.11174.1.S1_at	4.2095	4.62863	4.43148	4.15944	4.26464
Bt.11174.2.S1_at	5.10142	4.74126	5.0086	4.37756	4.39295
Bt.11174.3.S1_a_at	5.41972	5.41742	5.35348	5.35348	5.35348
Bt.11174.3.S1_at	3.1928	3.47316	2.99748	3.1928	3.1928
Bt.11175.1.S1_at	8.56249	8.65845	8.52324	8.39441	8.36151
Bt.11176.1.S1_at	8.76788	8.83499	8.88285	9.16292	8.88285
Bt.11176.2.S1_at	8.19749	8.51439	8.55052	8.46504	7.95111
Bt.11177.1.S1_at	9.69817	9.60264	9.75547	9.81373	9.69817
Bt.11178.1.S1_at	9.47144	9.66325	9.8636	8.21376	8.49132
Bt.11179.1.S1_at	8.73892	8.89017	9.20977	8.87281	8.96849
Bt.1118.1.A1_at	7.64657	7.57648	7.59296	7.47933	7.59296
Bt.11180.1.A1_a_at	8.42638	8.60731	7.78311	7.62233	7.52467
Bt.11182.1.S1_at	8.57693	8.56182	8.99031	8.47493	8.57693
Bt.11182.2.S1_a_at	10.153	10.1826	10.1826	10.1311	10.1929
Bt.11182.2.S1_at	3.4212	3.4316	3.4316	3.4316	3.4316
Bt.11184.1.S1_at	8.65594	8.66273	8.71104	8.43159	7.96919
Bt.11187.1.S1_at	8.93801	9.16913	9.01286	8.64448	8.85561
Bt.11188.1.S1_at	11.6372	11.1345	11.315	11.5396	11.4479
Bt.11189.1.S1_at	10.3497	10.1913	10.0389	10.3752	10.2371
Bt.11190.1.S1_at	8.09786	8.2349	8.2031	8.09293	7.93662
Bt.11192.1.S1_at	9.79388	9.66084	10.3042	9.96277	9.76525
Bt.11193.1.S1_at	9.6594	9.59918	9.6594	9.71709	9.6594
Bt.11194.1.S1_at	9.36245	10.6371	9.45369	10.6315	11.1831
Bt.11195.1.S1_at	6.10575	6.10575	5.91168	6.10575	6.12845
Bt.11196.1.S1_at	10.4774	10.3651	10.0176	10.3521	9.83115
Bt.11199.1.S1_at	7.69463	7.66866	7.64777	7.23468	7.85395
Bt.11204.1.S1_at	5.56771	5.218	5.42214	5.42214	4.95038
Bt.11205.1.S1_at	4.89978	4.78865	4.53077	4.63684	4.73568
Bt.11206.1.S1_at	4.4912	4.4912	4.30049	4.62164	4.49727
Bt.11208.1.S1_at	8.86206	8.81305	8.44934	8.65558	8.60091
Bt.1121.1.S1_at	11.5317	11.5033	11.4563	11.5104	11.5033
Bt.1121.2.S1_a_at	10.2822	10.2822	10.3572	10.3511	10.2243
Bt.11211.1.S1_at	6.03471	5.9037	6.12307	6.03471	5.96117
Bt.11212.1.S1_at	4.35042	4.13748	4.35042	4.35042	4.33765
Bt.11213.1.S1_at	3.72476	3.64275	3.72476	3.72476	3.77317
Bt.11214.1.S1_at	2.9359	3.14405	2.88313	2.9359	2.9359
Bt.11215.1.S1_a_at	5.28884	5.28884	5.28884	5.28884	5.39416
Bt.11216.1.S1_at	5.53203	5.53203	5.44672	5.53203	5.53203
Bt.11217.1.S1_at	9.90312	9.42861	9.70333	8.69907	8.85504
Bt.11217.2.A1_at	4.68492	4.57555	4.81849	4.68492	4.68492
Bt.11217.2.S1_a_at	5.82722	5.49418	5.81748	5.81748	5.81748
Bt.11218.1.S1_at	8.09914	8.3339	8.20846	8.18025	7.23629
Bt.11219.1.A1_at	10.0519	9.97872	10.1288	9.52544	9.5768
Bt.1122.1.A1_at	8.29768	8.26497	8.20051	8.27391	8.26497
Bt.11220.1.S1_at	10.5969	10.7491	10.6065	10.289	10.4999
Bt.11220.2.S1_a_at	7.48747	8.32943	8.04741	8.12859	8.34291
Bt.11221.1.S1_at	8.0181	8.44788	7.6313	7.13528	7.74226
Bt.11224.1.S1_at	11.2614	11.372	11.0925	10.7692	11.1603
Bt.11225.1.S1_at	9.98423	10.1415	9.98423	9.98423	9.98423
Bt.11226.1.S1_at	8.61683	8.68674	9.00453	9.27976	9.11271
Bt.11226.2.S1_at	4.52346	4.53016	4.61262	4.69463	4.61262
Bt.11228.1.S1_a_at	8.94971	8.94971	9.15041	8.5402	8.94496
Bt.11228.3.S1_a_at	6.0375	7.01889	6.78748	7.01889	7.35001
Bt.1123.1.A1_s_at	9.35597	9.36428	10.1883	9.27034	9.25093
Bt.11230.1.S1_at	8.13089	8.01718	7.8657	6.87993	6.99308
Bt.11233.1.S1_at	10.7385	10.5022	10.7461	10.8371	10.7853
Bt.11236.1.S1_at	8.35559	8.51833	8.38306	8.49778	8.49778
Bt.11237.1.S1_at	10.1643	10.1804	10.272	10.5333	10.3724
Bt.11239.1.S1_at	7.45325	7.73652	7.73652	7.61118	7.81943
Bt.11239.2.S1_at	7.73922	7.8065	7.85876	7.68024	7.7946
Bt.11239.3.S1_at	5.18925	6.66203	6.23589	6.70478	6.96562
Bt.11240.1.A1_at	8.10679	8.3707	8.4035	8.29241	8.56585
Bt.11240.2.S1_at	5.33389	5.10925	6.17807	5.69678	6.0561
Bt.11241.1.S1_at	11.0049	10.6388	11.091	10.9992	11.0572
Bt.11242.1.S1_at	11.4772	11.5448	10.7179	10.7066	10.3687
Bt.11243.1.S1_at	8.01718	8.17302	8.31703	7.85753	7.94993
Bt.11243.2.S1_at	8.23873	8.09104	8.36076	8.4456	8.75623
Bt.11244.1.S1_at	6.95265	7.07698	7.16204	6.79841	6.91967
Bt.11245.1.S1_at	8.07883	7.96963	8.22271	8.06106	8.09591
Bt.11246.1.A1_at	5.97926	5.97179	5.79358	5.54931	5.63677
Bt.1125.1.S1_at	12.1342	11.6494	12.1204	12.136	12.1204
Bt.11256.1.S1_at	10.8827	10.7704	10.5118	10.4365	10.5726
Bt.11257.1.S1_at	8.3506	8.36665	8.05133	8.27458	8.36354
Bt.11257.2.S1_at	8.15136	7.94144	8.71895	8.04039	8.15039
Bt.11258.2.A1_a_at	7.65154	7.89645	8.05338	7.55587	7.75883
Bt.11259.1.S1_at	7.41841	8.51698	7.36586	9.65376	11.6252
Bt.1126.1.A1_at	6.42356	6.57156	6.39004	6.22022	6.39004
Bt.11260.1.S1_at	9.79753	9.66936	10.2907	9.34418	9.11395
Bt.11260.2.S1_at	7.8835	7.77523	7.80321	7.4782	7.77523
Bt.11262.1.S1_at	7.00975	7.46121	7.00975	6.69007	6.96538
Bt.11262.2.S1_at	4.95013	5.30056	4.77395	5.15464	5.59303
Bt.11262.3.S1_at	7.42347	7.24875	7.42347	7.42347	7.42347
Bt.11263.1.S1_at	6.77699	6.79799	6.7535	6.77699	6.77699
Bt.11263.2.S1_at	8.04695	7.85804	8.0166	8.09765	8.41147
Bt.11264.1.S1_at	9.14126	9.32428	9.43419	9.04901	9.17186
Bt.11265.1.A1_at	5.68	5.84969	5.89307	5.68	5.635
Bt.11266.1.S1_a_at	7.55405	7.79028	8.14398	7.2512	6.95265
Bt.11266.2.S1_a_at	7.39118	7.42807	7.76855	7.39118	7.33984
Bt.11266.2.S1_s_at	7.61307	7.62985	8.0826	7.51583	7.62985
Bt.11267.1.S1_at	8.70867	8.73432	8.84214	9.14431	8.86687
Bt.11268.1.S1_at	8.88303	8.99013	9.0037	8.33748	8.48731
Bt.11270.1.A1_at	4.46673	4.33579	4.46673	4.46673	4.46673
Bt.11270.2.S1_at	7.60918	8.23656	8.86068	8.44571	8.54124
Bt.11271.1.S1_at	6.72476	6.89321	7.12364	7.25617	7.50546
Bt.11272.1.S1_at	6.28422	6.2977	6.29869	6.42882	6.21735
Bt.11272.2.A1_at	7.5172	7.34832	7.15903	7.77885	7.44018
Bt.11273.1.S1_at	5.82597	5.88276	5.97127	6.08659	5.93705
Bt.11275.1.S1_at	6.31031	6.84466	6.75312	6.30564	6.39207
Bt.11276.1.A1_at	9.52055	9.40505	9.17766	9.21823	9.67338
Bt.11276.2.A1_at	6.40374	6.18595	6.40374	6.40374	6.49609
Bt.11277.1.A1_at	7.55289	7.9674	7.55289	7.32535	7.53347
Bt.11277.2.S1_at	6.12864	6.26054	6.40752	6.26054	6.46054
Bt.11278.1.S1_at	10.4292	10.6972	10.6083	10.5407	10.5407
Bt.11279.1.A1_at	4.64994	5.41147	4.64994	4.33705	4.66083
Bt.1128.1.S1_at	6.2977	6.31666	6.54808	6.2977	6.2977
Bt.11280.1.S1_at	7.91268	8.12425	8.18521	7.76677	8.53564
Bt.11282.1.S1_at	10.2886	9.7565	10.1125	9.37187	8.61167
Bt.11283.1.A1_at	4.97261	4.90989	4.87274	4.90989	4.8374
Bt.11285.1.A1_at	5.61271	5.79358	5.63302	5.62845	5.45975
Bt.11286.1.S1_at	7.00076	7.37248	6.88958	6.92294	7.00076
Bt.11288.1.A1_at	5.1834	5.1101	5.1101	5.08144	5.03041
Bt.1129.1.S1_at	6.46627	6.10575	6.71016	8.27941	7.15226
Bt.1129.2.S1_at	10.6145	10.3343	10.5843	10.6383	10.5785
Bt.11290.1.A1_at	7.49258	7.17101	7.11147	6.9077	7.08523
Bt.11290.2.S1_at	6.75312	6.74725	6.75344	6.64969	6.74725
Bt.11291.1.A1_at	5.80511	5.49873	5.85233	6.37621	6.0105
Bt.11292.1.S1_at	8.02163	7.86254	7.82447	7.84089	7.82071
Bt.11294.1.A1_at	7.64287	8.08497	7.27553	7.64777	7.61373
Bt.11295.1.A1_at	6.37525	6.63241	6.66049	7.03875	6.89321
Bt.11298.1.A1_at	5.41539	5.33302	5.41539	5.58434	5.52068
Bt.113.1.S1_at	7.09241	7.21144	6.53783	6.85231	7.02533
Bt.1130.1.S1_at	7.68181	7.8736	7.8736	7.88999	7.9264
Bt.11301.1.S1_at	6.86761	6.83816	6.70415	6.79781	6.97135
Bt.11301.2.S1_at	6.51203	6.53866	6.61533	6.72929	6.57952
Bt.11301.3.A1_at	4.97346	4.81664	4.87274	4.97346	5.03575
Bt.11302.1.A1_at	6.22917	6.8862	6.56843	5.7352	5.83389
Bt.11303.1.A1_at	6.31954	6.38597	6.31954	6.31954	6.30276
Bt.11304.1.S1_at	8.08218	8.14413	7.71784	7.71929	7.88061
Bt.11305.1.A1_at	7.81709	7.74057	7.94414	7.81421	7.88856
Bt.11306.1.S1_at	9.59201	9.74225	9.23243	9.27529	9.39012
Bt.11308.1.S1_at	6.7093	6.82968	6.57687	6.7093	6.72339
Bt.11308.2.S1_at	6.33749	6.19842	6.2772	6.33749	6.33749
Bt.11309.1.A1_at	4.32869	4.39495	4.08356	4.17907	4.02615
Bt.1131.1.S1_at	12.7249	12.8719	12.95	12.6638	12.6613
Bt.11314.1.S1_at	7.81036	7.81036	7.81036	7.7138	7.91107
Bt.11315.1.A1_at	8.53936	8.69802	8.32763	8.13717	7.89401
Bt.11315.2.S1_at	6.26547	6.51203	6.6583	6.26547	5.9518
Bt.11316.1.A1_at	5.53826	5.819	5.53826	5.53826	5.48623
Bt.11317.1.A1_at	5.79358	6.15435	5.49158	5.79358	5.79358
Bt.11318.1.A1_at	7.72019	7.95076	6.9681	7.52126	7.52126
Bt.11319.1.A1_s_at	7.48624	7.16066	6.82248	7.09241	7.01489
Bt.1132.1.S1_at	8.46686	8.40867	8.30135	8.10722	8.15116
Bt.1132.2.S1_at	6.8748	7.03749	6.81523	6.92775	6.55869
Bt.11322.1.A1_at	9.7154	9.61078	9.61078	9.71745	9.5099
Bt.11323.1.A1_at	8.43907	8.86409	8.46333	8.15315	8.12323
Bt.11324.1.A1_s_at	6.80307	6.76827	7.543	7.60141	8.04815
Bt.11325.1.S1_at	10.0082	10.0082	10.0082	9.99572	10.0372
Bt.11326.1.S1_at	10.014	9.91846	9.98166	10.1656	10.2259
Bt.11326.2.A1_at	7.29963	6.98221	6.97495	7.61521	7.46053
Bt.11326.3.S1_at	7.40835	7.33371	7.235	8.11097	7.75815
Bt.11327.1.S1_at	4.86968	4.79566	4.79566	4.71748	4.79566
Bt.11327.2.A1_at	5.65577	5.63427	5.63427	5.63427	5.60623
Bt.11328.1.S1_at	7.86051	7.43161	7.65297	7.86791	7.65297
Bt.11329.1.S1_at	8.46943	8.69176	8.92354	8.2492	8.634
Bt.11331.1.A1_at	5.67749	5.87449	5.87449	5.87449	5.98758
Bt.11333.2.S1_at	5.78129	5.7352	5.60337	6.23567	6.00497
Bt.11333.3.A1_a_at	6.67338	6.59496	6.45888	6.99235	6.68006
Bt.11334.1.A1_s_at	8.50149	8.79091	8.32313	7.6501	7.96808
Bt.11335.1.A1_at	6.37866	6.41731	6.17068	6.15958	6.23628
Bt.11339.1.S1_at	8.57943	8.64285	8.75719	8.73087	8.8901
Bt.11340.1.A1_at	5.79358	5.74926	5.79358	5.88441	5.79358
Bt.11341.1.A1_at	2.67234	2.67234	2.67234	2.59157	2.63167
Bt.11342.1.A1_at	3.53762	3.53762	3.29504	3.33207	3.53762
Bt.11344.1.A1_at	3.32129	3.47837	3.23406	3.29349	3.32129
Bt.11345.1.A1_at	6.51203	6.51203	6.51203	6.51203	6.87186
Bt.11346.1.A1_at	3.72476	3.78419	3.72476	3.72476	3.72476
Bt.11347.1.A1_at	6.15112	6.11489	5.75575	6.02387	5.97703
Bt.11348.1.A1_at	7.04831	6.85402	6.78854	6.37501	6.52775
Bt.11349.1.A1_at	6.31707	6.31707	5.39186	7.51228	7.2397
Bt.1135.1.A1_at	8.44355	8.31798	8.45024	8.44355	8.49132
Bt.11351.1.A1_at	5.1668	5.17946	5.17946	5.24212	5.44507
Bt.11352.1.S1_a_at	8.87516	8.92715	9.2357	9.06111	9.03201
Bt.11352.1.S1_at	8.86632	9.0736	9.17911	8.7387	8.53476
Bt.11352.2.A1_at	3.46551	3.32159	3.66923	3.22296	3.23406
Bt.11352.3.S1_at	3.36181	3.51422	3.42044	3.36181	3.36181
Bt.11356.1.A1_at	4.20394	4.20394	3.99435	4.20394	4.06025
Bt.1136.1.S1_at	8.34579	8.28151	8.12374	7.96386	8.12374
Bt.11361.1.S1_at	7.05017	6.56575	6.47797	6.44075	6.351
Bt.11362.1.A1_at	2.99486	3.72165	2.94896	3.51794	3.20997
Bt.11363.1.S1_at	10.0389	10.1495	10.2061	10.0528	9.67726
Bt.11365.1.A1_at	4.07798	4.07798	4.02845	4.07798	3.94716
Bt.11366.1.S1_at	7.39118	7.14995	7.39118	8.45314	7.4351
Bt.11368.1.A1_at	5.1748	5.1748	5.28867	5.1748	5.1748
Bt.11369.1.A1_at	6.45397	6.45397	6.45397	6.45397	6.67031
Bt.1137.1.S1_at	7.70368	7.4238	7.84446	7.84158	7.70368
Bt.11370.1.A1_at	10.0122	10.6447	10.128	9.50728	9.82721
Bt.11371.1.A1_at	3.74015	3.74015	3.74015	3.67179	3.74015
Bt.11373.1.A1_at	2.902	3.10704	2.902	2.87757	2.85983
Bt.11375.1.A1_at	5.51322	5.52513	5.36873	5.48456	5.56039
Bt.11377.1.A1_at	9.0708	8.93111	8.85424	8.48167	8.65049
Bt.11379.1.S1_at	8.15263	8.49915	8.06893	7.95575	7.68977
Bt.11380.1.A1_at	5.46695	6.31508	5.76203	5.21139	5.46695
Bt.11381.1.A1_at	4.11759	3.97586	3.96189	4.11759	4.262
Bt.11386.1.S1_at	7.92403	7.4882	7.4882	7.00703	7.4882
Bt.11386.2.S1_at	6.34385	6.02498	6.44406	6.61952	6.72661
Bt.11386.3.S1_at	3.54157	3.47953	3.8047	3.55695	3.55695
Bt.11389.1.S1_a_at	11.4321	11.2308	11.4205	11.2012	11.2359
Bt.11389.1.S1_at	12.1251	12.1019	12.4708	11.9333	12.1019
Bt.11389.2.S1_at	7.34275	7.56428	7.16615	7.40482	7.62985
Bt.11390.1.A1_at	5.9676	6.08502	5.79616	5.93705	5.93705
Bt.11394.1.S1_at	7.78965	7.78311	7.84816	7.95474	7.39944
Bt.11395.1.A1_at	9.68465	9.47161	9.15335	9.54938	9.62802
Bt.11397.1.A1_at	3.24848	3.0945	3.35524	3.5262	3.48847
Bt.11398.1.A1_at	5.35829	5.02622	5.45944	5.25171	5.25171
Bt.114.1.S1_at	4.11759	3.89154	3.77173	3.89154	3.86351
Bt.1140.1.S1_at	9.02699	9.29147	8.91964	8.97231	8.84027
Bt.11402.1.A1_at	8.95846	8.42917	8.5653	8.91996	8.8229
Bt.11403.1.A1_at	6.09794	5.84969	5.96041	5.96504	6.23865
Bt.11406.1.A1_at	7.67149	7.72758	7.3168	6.66214	6.93154
Bt.11406.2.S1_at	6.67294	6.70663	6.5309	6.61667	6.76643
Bt.11408.1.A1_at	3.04655	3.04655	3.04655	3.10334	3.09496
Bt.11409.1.A1_a_at	8.64534	8.76384	8.50255	8.73764	9.029
Bt.11410.1.A1_at	5.89403	5.81619	5.86709	5.84753	5.77153
Bt.11411.1.S1_at	8.88529	8.88529	8.88529	8.88529	8.88529
Bt.11413.1.S1_at	8.30865	8.30865	8.71862	8.34939	8.24445
Bt.11415.1.A1_at	7.36779	7.49719	6.67056	6.38225	6.69582
Bt.11416.1.A1_at	3.83465	3.94998	3.83465	3.8006	3.8047
Bt.11417.1.A1_at	3.48438	3.63338	3.6222	2.75161	2.70355
Bt.11417.2.S1_at	3.45882	3.60774	3.38782	3.23192	3.17183
Bt.11418.1.S1_at	8.90983	8.9009	8.90983	8.82549	8.96059
Bt.1142.1.S1_at	6.75312	6.98879	6.46708	5.86957	6.1059
Bt.11420.1.A1_at	6.25151	6.23778	6.2416	6.05647	6.24783
Bt.11421.1.A1_at	2.84368	2.77228	2.45524	2.77228	2.77228
Bt.11422.1.A1_at	7.95336	7.86081	7.72702	7.69286	7.75903
Bt.11424.1.S1_at	12.4587	12.4587	12.2098	12.4587	12.6085
Bt.11427.1.A1_at	6.39125	6.90146	6.70415	6.70415	7.05752
Bt.11428.1.A1_at	6.60606	6.48006	6.60922	5.87443	6.2977
Bt.1143.1.S1_at	8.53528	7.98808	9.63501	9.39932	9.1148
Bt.11430.1.S1_at	11.058	10.9545	10.9749	10.9292	10.9057
Bt.11432.1.A1_at	7.93903	7.52239	8.07075	8.28956	8.11689
Bt.11433.1.A1_at	10.8013	10.9456	10.8013	10.5189	11.1105
Bt.11435.1.A1_at	2.90569	2.78449	2.90106	2.85675	2.90106
Bt.11436.1.A1_at	8.85895	9.44314	8.82525	8.61496	8.75013
Bt.11437.1.A1_at	10.0948	9.98386	9.93054	10.67	10.2382
Bt.11438.1.S1_at	4.29165	4.29165	4.17907	4.51105	4.29165
Bt.1144.1.A1_at	7.8065	7.85138	8.13981	6.79606	6.73751
Bt.1144.2.S1_at	6.42206	5.95538	6.05888	5.71337	5.95538
Bt.11442.1.A1_at	5.51809	5.44493	5.49457	5.59303	5.74747
Bt.11444.1.S1_at	6.57391	6.47089	6.54018	6.26961	6.36881
Bt.11445.1.A1_at	8.71602	8.23814	8.02561	8.58296	8.41809
Bt.11446.1.A1_at	8.57188	8.54638	7.81227	7.78637	7.78141
Bt.11448.1.S1_at	13.3968	13.245	13.3869	13.6486	13.5803
Bt.11449.1.S1_at	8.13435	8.13435	8.16323	8.20873	8.07724
Bt.1145.1.S1_at	9.83328	9.96242	9.60523	9.35919	9.06155
Bt.11450.1.A1_at	4.03987	4.0485	3.81003	3.98938	3.82772
Bt.11452.1.S1_at	9.13328	8.91695	8.74102	8.7232	8.8859
Bt.11453.1.S1_at	6.08039	6.08039	6.08039	5.98795	6.08039
Bt.11454.1.A1_at	3.04307	3.27918	3.04307	2.9252	3.23288
Bt.11455.1.A1_at	4.0816	4.11759	4.09988	3.99385	4.0816
Bt.11456.1.S1_at	7.9073	8.13262	8.03077	7.71026	7.84577
Bt.11456.2.S1_at	5.79358	6.16225	6.59011	6.33731	6.59011
Bt.11457.1.S1_at	9.61185	9.86336	9.50526	8.94564	8.92902
Bt.11458.1.A1_at	7.62717	7.62717	7.66986	7.76201	7.59147
Bt.11459.1.S1_at	7.33523	7.52146	7.26179	7.10811	7.0818
Bt.11459.2.A1_at	6.02829	5.47348	5.41405	5.2843	5.38746
Bt.11460.1.A1_at	9.42174	8.97518	9.24666	10.1415	9.42174
Bt.11462.1.S1_at	9.18504	9.40361	9.18504	8.86619	9.18504
Bt.11463.1.A1_at	3.95931	3.95931	4.01409	3.90251	3.95931
Bt.11464.1.S1_at	7.71196	7.71196	8.16058	7.2061	7.71196
Bt.11465.1.S1_at	10.1016	10.2683	10.0621	10.2683	11.0399
Bt.11466.1.A1_at	10.5512	10.3332	10.618	10.5085	10.5512
Bt.11468.1.S1_at	9.37951	9.2168	9.30576	9.30576	9.39035
Bt.1147.1.S1_at	11.1713	11.1267	10.9577	10.4351	10.8903
Bt.11470.1.A1_at	5.51322	5.3341	4.83152	5.77838	5.89084
Bt.11471.1.A1_at	4.13279	3.85747	3.52067	3.85747	3.89406
Bt.11472.1.A1_at	5.29309	4.96454	5.13869	5.3855	5.11905
Bt.11474.1.A1_at	5.3453	5.53499	5.53499	5.53499	5.98795
Bt.11475.1.A1_at	3.57836	3.67016	3.21413	4.25358	3.74015
Bt.11476.1.S1_at	10.0733	10.2699	10.6048	9.94613	10.0962
Bt.11476.2.A1_at	4.60159	4.45447	4.58854	4.58854	4.58854
Bt.11477.1.A1_at	8.02607	8.00482	7.7473	7.23589	7.52799
Bt.11478.1.A1_at	6.64771	6.69884	6.70415	6.74931	6.7859
Bt.11479.1.A1_at	6.65655	6.65655	6.65655	6.59794	6.76101
Bt.1148.1.S1_at	9.9839	9.52878	10.1082	10.6794	11.2074
Bt.11480.1.S1_at	5.91739	5.70896	5.23039	4.41588	5.32506
Bt.11481.1.A1_at	4.71281	4.22604	4.3842	4.3842	4.42734
Bt.11482.1.S1_at	6.8712	7.16458	6.56784	5.54064	6.03103
Bt.11484.1.A1_at	6.80784	6.63034	6.38856	6.54948	6.96535
Bt.11485.1.A1_at	10.4757	9.27586	8.80518	8.10011	8.67266
Bt.11487.1.A1_at	8.55024	8.74065	8.78948	8.50411	8.42983
Bt.11488.1.A1_at	6.60685	6.68498	6.50676	6.46701	6.10918
Bt.11489.1.S1_at	5.53826	5.7352	5.53826	5.46765	5.36531
Bt.11489.2.A1_at	3.70626	3.78368	3.31148	3.70626	3.70626
Bt.11489.3.S1_at	3.72476	4.18432	3.72476	3.72476	3.72476
Bt.11490.1.A1_at	7.3483	8.09307	7.50066	7.77693	7.73381
Bt.11492.1.A1_at	10.2945	10.4105	10.2106	9.38639	9.7394
Bt.11493.1.S1_at	10.4967	10.5383	10.1865	10.5646	10.3996
Bt.11496.1.S1_at	7.06035	7.03771	7.06466	7.19667	7.06035
Bt.11497.1.A1_at	9.1267	8.66001	8.0857	8.62247	8.95024
Bt.11499.1.A1_at	5.57551	5.76203	5.40417	5.61912	6.08127
Bt.115.1.S1_at	5.52696	5.63427	5.44562	5.36148	5.1704
Bt.1150.1.S1_at	8.53942	8.45693	8.49533	8.37401	7.97546
Bt.1150.2.S1_at	6.10575	5.76288	6.55247	6.34022	6.59616
Bt.11500.1.A1_at	7.65616	7.60945	7.20234	7.06897	7.50237
Bt.11502.1.A1_at	8.75508	8.88524	8.17184	7.90248	8.33068
Bt.11503.1.S1_a_at	9.07633	9.25424	9.71745	9.08628	9.26948
Bt.11505.1.A1_at	6.21077	6.21077	6.01943	5.97701	6.24561
Bt.11505.2.S1_at	8.7842	9.05166	9.13738	8.92442	9.40102
Bt.11505.3.S1_at	6.28295	6.33568	6.28295	6.28295	6.28295
Bt.11506.1.A1_at	3.57585	3.57585	3.5909	3.57585	3.69596
Bt.11508.1.S1_at	9.71264	9.71264	9.55928	9.99529	9.71264
Bt.11509.1.S1_at	8.7227	8.7227	8.81848	8.60133	8.73504
Bt.1151.1.S1_at	9.85524	10.4824	10.539	10.5784	10.5226
Bt.11510.1.A1_at	4.09716	4.15503	4.12318	3.93652	4.12318
Bt.11511.1.A1_at	9.40023	9.24837	9.44557	9.95503	9.64655
Bt.11513.1.A1_at	5.90584	5.90236	6.03753	5.89888	5.7726
Bt.11514.1.A1_at	4.59837	4.55602	4.94598	4.63653	4.73681
Bt.11515.1.A1_at	3.88585	3.7247	3.82438	3.76215	3.46832
Bt.11516.1.S1_at	10.6106	10.6106	10.7429	10.6531	10.553
Bt.11518.1.A1_at	3.31751	3.6349	3.40538	3.40538	3.50861
Bt.11519.1.A1_at	3.24712	3.23406	3.23406	3.23406	3.23406
Bt.1152.1.S1_at	9.99105	10.2548	9.76383	9.64525	9.86612
Bt.11520.1.A1_at	7.17828	6.6757	6.9053	7.07302	7.06897
Bt.11521.1.A1_at	7.92442	8.5125	8.16674	7.10924	7.78965
Bt.11521.2.A1_a_at	9.13207	9.80032	8.94564	7.958	8.51197
Bt.11522.1.A1_at	3.13213	3.23704	3.13213	3.17662	2.91653
Bt.11523.1.A1_at	4.90989	4.90989	4.90989	4.90989	4.8515
Bt.11524.1.A1_at	8.92801	8.50388	8.68376	8.56436	8.50885
Bt.11525.1.S1_a_at	8.07921	8.2737	8.78682	7.7134	7.69934
Bt.11525.2.A1_at	7.98838	7.86708	7.52906	7.19325	7.11343
Bt.11525.3.S1_at	6.24424	6.17128	6.55015	5.95515	5.44244
Bt.11526.1.A1_at	6.54411	6.59629	6.78108	6.49272	6.49294
Bt.11526.2.S1_at	5.84314	5.84314	6.34223	5.84314	5.50055
Bt.11527.1.A1_at	9.72735	9.72735	9.93953	9.62624	9.72735
Bt.11529.1.A1_at	6.53299	6.62475	6.65773	6.41731	6.53299
Bt.1153.1.S1_at	10.3055	10.3406	10.2144	10.3447	10.3055
Bt.11530.1.A1_at	9.43837	9.43837	9.38877	9.5111	9.43837
Bt.11531.1.A1_at	3.7917	3.53762	3.67641	3.53762	3.41781
Bt.11532.1.A1_at	5.65159	5.64386	5.66631	5.65159	5.57138
Bt.11533.1.A1_at	5.94757	5.98066	5.68271	5.93705	5.84274
Bt.11534.1.A1_at	4.312	4.04081	4.32493	4.34681	4.26272
Bt.11536.1.A1_at	2.66662	2.48448	2.49237	2.55447	2.54451
Bt.11538.1.A1_at	8.15718	8.70451	8.47333	8.35082	8.98833
Bt.11539.1.A1_at	5.53534	5.49418	5.42882	5.40862	5.42882
Bt.1154.1.S1_at	10.774	10.774	11.1055	10.774	10.5169
Bt.11541.1.A1_at	5.32506	5.32506	5.26561	5.45738	5.33334
Bt.11541.2.S1_at	5.89761	5.98795	5.60024	6.00443	5.89761
Bt.11542.1.A1_at	5.24985	5.06028	4.67385	5.36054	5.06028
Bt.11543.1.A1_at	3.76215	3.76215	3.76215	3.76215	3.78995
Bt.11544.1.A1_at	5.10201	4.56014	5.10201	5.10201	5.10201
Bt.11545.1.A1_at	6.95419	7.08211	6.92068	7.28418	7.0818
Bt.11546.1.S1_at	8.0513	8.0513	8.44304	8.22444	7.87221
Bt.11547.1.A1_at	7.20244	7.1746	7.28788	7.16694	7.1746
Bt.11548.1.A1_at	5.90135	5.92494	5.82523	5.71337	5.82523
Bt.11550.1.A1_at	4.87946	4.84346	5.01768	4.88162	4.88162
Bt.11551.1.A1_at	6.10575	6.10575	6.10575	5.95891	6.11782
Bt.11553.1.A1_at	3.53762	3.51484	3.06776	3.53762	3.96437
Bt.11556.1.A1_at	3.92469	4.11759	4.0525	3.94043	4.00002
Bt.11557.1.A1_at	3.70558	3.78091	3.78091	3.78091	3.86917
Bt.11558.1.A1_at	5.16905	4.99845	5.16905	5.11737	5.21372
Bt.11560.1.A1_at	2.97355	3.00839	3.11903	3.00839	3.00839
Bt.11563.1.A1_at	3.19912	3.75273	3.36359	3.31148	3.36359
Bt.11564.1.A1_at	6.94066	7.28972	6.26399	6.72339	6.72339
Bt.11568.1.A1_at	3.00839	3.00839	3.00839	3.00839	2.9352
Bt.1157.1.S1_at	11.2376	11.4098	11.0373	11.2796	10.9633
Bt.11570.1.A1_at	7.40314	7.44382	7.71248	6.52651	6.77699
Bt.11571.1.A1_at	6.10575	6.232	6.08123	6.28477	5.96504
Bt.11573.1.A1_at	4.35042	4.53609	4.35042	4.35042	4.20017
Bt.11574.1.A1_at	7.04247	7.02312	6.6417	7.02312	7.02312
Bt.11576.1.S1_at	6.27724	6.5433	5.97954	6.27724	6.50648
Bt.11577.1.A1_at	2.61449	2.48769	2.54451	2.54451	2.71666
Bt.11578.1.A1_at	3.68259	3.68259	3.68259	3.51954	3.68259
Bt.11579.1.A1_at	4.55969	4.50016	4.34874	4.50016	4.50016
Bt.11580.1.S1_at	4.4741	4.42108	4.55912	4.42108	4.39194
Bt.11581.1.S1_at	7.49879	7.14637	8.65594	5.53005	7.50149
Bt.11582.1.A1_at	3.89378	3.73976	3.90757	3.89536	3.89536
Bt.11584.1.A1_at	5.79635	5.3237	5.45009	5.40862	5.44076
Bt.11585.1.A1_at	10.4001	10.3022	10.1504	10.4119	10.3108
Bt.11586.1.S1_at	7.79356	8.42655	7.90976	8.38353	7.68083
Bt.11587.1.S1_at	6.1951	6.1951	6.1951	6.1951	6.07326
Bt.11587.3.A1_a_at	8.06151	7.85309	7.66911	7.96354	7.33331
Bt.11588.1.A1_at	7.80175	7.63474	7.78443	8.14907	8.07601
Bt.11589.1.A1_at	5.71337	5.7699	5.71337	5.71337	5.71337
Bt.11590.1.A1_at	2.84128	2.84128	2.84128	2.8879	2.8319
Bt.11591.1.A1_at	4.83434	4.69613	4.83434	4.83873	4.83434
Bt.11593.1.S1_at	8.44571	8.14009	8.14009	8.14009	7.81022
Bt.11594.1.A1_at	3.47321	3.40538	3.42044	3.47321	3.49399
Bt.11597.1.S1_at	8.6296	8.6296	8.6296	8.92123	8.55101
Bt.11598.2.S1_a_at	6.68504	6.83538	6.8388	6.9077	6.8956
Bt.11599.1.S1_at	7.18654	7.35495	7.51069	7.17812	7.07498
Bt.11599.2.S1_at	4.51196	4.26162	4.94598	5.24716	5.15479
Bt.116.1.S1_at	6.49297	7.50428	7.44914	8.50568	8.0435
Bt.11600.1.A1_at	3.00839	3.00839	2.93421	3.00839	2.99397
Bt.11601.1.A1_at	6.47325	6.45213	6.07612	6.50595	6.44069
Bt.11604.1.A1_at	3.98938	4.06004	3.98938	3.98938	3.89872
Bt.11605.1.S1_at	9.44044	9.5912	9.70107	10.3171	10.2339
Bt.11606.1.A1_at	6.84488	7.10368	7.05545	6.20039	6.37621
Bt.11606.2.S1_at	6.12221	6.2977	7.0153	6.09334	6.2977
Bt.11609.1.A1_at	2.81189	2.71666	2.97636	2.81189	2.97584
Bt.11610.1.A1_at	5.12671	4.452	5.12671	5.15364	5.12671
Bt.11611.1.A1_at	4.58854	4.52444	4.58854	4.64533	4.58854
Bt.11612.1.A1_at	9.06196	8.81844	8.63561	8.81844	8.81844
Bt.11613.1.A1_at	5.71337	6.12732	5.43349	5.71337	5.71337
Bt.11614.1.A1_at	4.64048	4.54449	4.54449	4.54449	4.43604
Bt.11615.1.A1_at	3.13213	3.13213	3.13213	3.32015	3.14275
Bt.11616.1.A1_at	3.52584	3.62884	3.4213	3.52584	3.52584
Bt.11617.1.A1_at	8.29768	7.88748	8.15718	8.41222	8.35878
Bt.11618.1.A1_at	3.92463	3.72476	3.65411	3.61256	4.05776
Bt.11619.1.A1_at	3.07112	3.18519	2.94896	2.94896	2.87757
Bt.11620.1.A1_at	4.73568	4.82875	4.82875	4.82875	4.82875
Bt.11622.1.A1_at	5.10201	5.10201	5.10201	5.10201	5.11301
Bt.11623.1.A1_a_at	4.56709	4.47761	4.47761	4.47761	4.16471
Bt.11624.1.A1_at	5.21372	5.14034	5.21372	5.262	5.21372
Bt.11625.1.S1_at	6.00794	6.56736	7.03637	6.15894	6.76879
Bt.11627.1.A1_at	2.60709	2.48218	2.94053	2.72673	2.60709
Bt.11628.1.A1_at	6.60685	6.81282	6.60685	6.55243	6.60685
Bt.11629.1.A1_at	9.695	9.695	9.87912	9.51565	9.695
Bt.11630.1.A1_at	3.19383	3.11015	3.19383	3.22296	3.19383
Bt.11631.1.A1_at	11.4351	11.1293	11.1348	11.2363	11.0623
Bt.11631.2.S1_at	8.82607	8.40823	8.62742	8.69673	8.10154
Bt.11631.3.S1_at	7.73024	7.77863	7.13409	7.15848	7.37334
Bt.11635.1.A1_at	6.07922	5.58056	5.6912	5.75836	5.63453
Bt.11639.1.A1_at	4.07901	3.95931	3.99359	3.91365	3.80654
Bt.1164.1.S1_at	7.05046	7.47402	6.80218	6.98262	6.98262
Bt.11640.1.A1_at	4.53412	4.47761	4.24261	4.40295	4.40295
Bt.11641.1.S1_at	8.43491	9.37263	7.73491	7.82756	8.35445
Bt.11642.1.A1_at	8.83043	8.81082	9.17858	8.79319	8.83043
Bt.11644.1.A1_at	3.20826	3.26929	3.31575	3.52286	3.4433
Bt.11645.1.A1_at	4.18956	4.00002	4.00002	3.9202	4.21278
Bt.11646.1.A1_at	4.62164	4.45466	4.62164	4.78166	4.52758
Bt.11647.1.A1_at	9.73042	9.70671	10.55	9.86775	9.57733
Bt.11649.1.A1_at	4.29165	3.89561	4.0868	4.0868	4.0868
Bt.1165.1.S1_at	9.43583	9.19935	9.23596	8.91489	9.23042
Bt.11650.1.A1_at	7.69519	7.67826	7.71058	7.88476	7.71058
Bt.11651.1.A1_at	9.58096	9.7978	9.48843	9.77523	9.28139
Bt.11652.1.A1_at	4.11759	4.06482	4.13853	4.11759	3.87761
Bt.11653.1.A1_at	3.47316	3.47316	3.59488	3.47316	3.47316
Bt.11654.1.A1_at	6.18402	6.20296	6.38874	6.35602	6.20296
Bt.11656.1.S1_at	8.72436	8.75578	8.98774	8.72436	8.64786
Bt.11657.1.A1_at	6.43075	6.43075	6.43075	6.43075	6.43075
Bt.11658.1.A1_at	3.23406	3.52791	3.21624	3.23406	3.23406
Bt.11659.1.S1_at	8.9333	9.47468	8.9333	8.9333	8.67272
Bt.11659.2.A1_at	9.73676	9.63244	9.11592	8.7186	8.71104
Bt.1166.1.S1_at	8.45983	8.48884	8.52148	8.28339	8.31862
Bt.11660.1.A1_at	8.12101	8.14332	7.75579	7.07721	7.66582
Bt.11661.1.S1_at	11.1807	11.2661	11.3631	11.364	11.6299
Bt.11662.1.A1_at	8.41982	8.80422	8.00734	6.89492	7.17141
Bt.11663.1.A1_at	5.21372	5.21372	5.21372	5.21372	5.56326
Bt.11664.1.A1_at	3.67157	3.88463	3.8047	3.8047	3.8047
Bt.11665.1.A1_at	2.59702	2.81303	2.88976	2.69516	2.69516
Bt.11666.1.S1_at	9.24143	9.24143	9.36787	9.15398	9.24143
Bt.11666.2.S1_at	6.63245	6.1951	7.0341	7.12694	6.70296
Bt.11666.3.S1_a_at	6.75515	6.61276	6.64771	6.64771	6.64771
Bt.11666.3.S1_at	5.94628	6.15112	6.15112	6.16299	6.15112
Bt.11667.1.A1_at	10.2102	10.3352	10.3186	10.0742	9.9071
Bt.11667.2.A1_at	7.18474	7.72154	7.47561	6.21835	6.60389
Bt.11668.1.S1_at	9.72724	9.82718	9.53268	9.63159	9.61447
Bt.1167.1.S1_at	11.9787	11.7634	11.5776	11.9166	11.886
Bt.1167.2.S1_at	11.0125	10.7965	11.2618	11.0125	10.8367
Bt.11671.1.A1_at	6.47683	6.28119	6.47683	6.47683	6.70298
Bt.11674.1.A1_at	2.90106	2.9359	3.10978	2.86812	2.99303
Bt.11675.1.A1_at	5.6785	5.41906	5.52019	5.50055	5.50055
Bt.11676.1.A1_at	4.88162	4.89521	4.88162	4.85997	4.88162
Bt.11677.1.S1_at	7.72012	7.02312	6.76958	5.60115	7.18626
Bt.11678.1.A1_at	3.77481	3.22564	3.62884	3.62884	3.68619
Bt.11679.1.S1_at	9.52565	9.59662	9.711	9.86158	9.59662
Bt.11681.1.A1_at	7.56176	7.40657	7.16461	7.02815	7.0414
Bt.11683.1.A1_at	7.45867	7.55427	7.39175	7.43325	7.55817
Bt.11684.1.A1_at	5.81935	5.63667	5.6912	5.6912	5.6912
Bt.11686.1.A1_at	3.47101	3.28354	3.47101	3.51071	3.49594
Bt.11687.1.S1_a_at	4.5223	4.02978	4.49656	3.85944	4.26425
Bt.11687.1.S1_at	4.7353	4.87058	5.05863	4.88162	5.00208
Bt.11687.2.S1_at	5.56894	5.44591	5.56894	5.56611	5.83965
Bt.11687.3.A1_at	3.17395	3.35378	3.09994	3.22296	3.22296
Bt.11688.1.A1_at	6.39004	6.42073	6.42073	6.65076	6.42073
Bt.11689.1.A1_at	3.44241	3.4083	3.46808	3.44241	3.36867
Bt.1169.1.S1_at	10.6954	10.9005	10.5302	10.386	10.4342
Bt.11690.1.A1_at	3.00839	2.95314	3.03082	3.01939	3.01939
Bt.11692.1.A1_at	3.00839	2.89773	3.27326	3.00839	3.11138
Bt.11694.1.A1_at	8.57058	8.89606	9.46386	8.58438	8.49132
Bt.11696.1.A1_at	7.61226	6.82475	6.20743	5.97749	6.58124
Bt.11696.2.S1_at	6.28152	5.60064	5.96041	5.30597	5.75436
Bt.11697.1.A1_at	4.40252	4.61435	4.33758	4.50016	4.28083
Bt.11699.1.A1_at	3.24848	3.29104	3.24848	3.24848	3.24848
Bt.117.1.S1_at	5.62268	5.55175	6.20296	6.55766	6.20296
Bt.11702.1.A1_at	5.20303	5.1101	5.12453	5.12453	5.45063
Bt.11702.2.S1_at	5.98795	5.98795	5.98795	5.97954	5.98795
Bt.11703.1.A1_at	2.94896	2.70236	2.89252	2.89252	2.89252
Bt.11704.1.S1_at	8.29634	8.28108	8.3228	7.96218	8.01517
Bt.11705.1.A1_at	5.97184	5.97184	5.98795	5.93117	5.97184
Bt.11706.1.A1_at	8.85071	8.85071	8.07218	9.10338	8.84919
Bt.11707.1.A1_at	3.86543	3.4669	3.42044	3.40243	3.4669
Bt.11708.1.A1_at	5.46188	5.4654	5.46188	5.31296	5.46188
Bt.1171.1.S1_at	6.69452	6.68464	6.68464	6.70569	6.33243
Bt.11710.1.S1_at	9.88336	9.89449	9.90109	10.0249	9.75512
Bt.11711.1.A1_at	6.84707	6.45726	6.28295	7.633	7.10596
Bt.11714.1.S1_at	9.53385	9.3884	9.52749	9.30218	9.43304
Bt.11715.1.A1_at	4.11759	3.93319	4.26308	4.12821	4.11759
Bt.11716.1.A1_at	3.15598	3.47316	3.58141	3.25669	3.31148
Bt.11717.1.S1_s_at	9.18235	9.51261	9.17847	8.80946	8.74573
Bt.11718.1.A1_at	5.40237	5.1999	5.30963	5.40237	5.46188
Bt.11721.1.A1_at	6.5433	6.47359	6.68464	6.23775	6.47359
Bt.11722.1.A1_at	2.55564	2.55564	2.63037	2.41372	2.44151
Bt.11723.1.A1_at	2.71666	2.48218	2.71666	2.55219	2.74543
Bt.11724.1.A1_at	4.58854	4.62161	4.41941	4.58854	4.46849
Bt.11725.1.A1_at	7.75089	8.00427	7.34756	7.02292	7.11157
Bt.11727.1.S1_at	6.67902	6.57694	6.70172	6.67902	6.67902
Bt.11729.1.A1_at	3.13213	3.0025	2.77298	3.01555	3.12399
Bt.11730.1.A1_at	6.57053	6.64771	6.22797	6.66203	6.70153
Bt.11731.1.S1_at	10.4699	10.4421	10.5314	10.2153	10.4323
Bt.11733.1.S1_at	5.42983	5.0086	5.23628	5.23628	5.23628
Bt.11734.1.A1_at	4.04081	4.04081	4.21494	3.93782	3.8853
Bt.11736.1.A1_at	4.30302	4.23065	3.97013	4.3842	4.06608
Bt.11739.1.S1_a_at	8.19312	8.53421	8.35992	8.41341	8.01225
Bt.11739.2.A1_a_at	7.45506	7.75286	7.617	7.86513	7.39373
Bt.1174.1.S1_at	7.22176	7.69647	8.22121	7.9902	8.07195
Bt.1174.2.A1_at	9.52237	9.60016	9.50793	9.58718	9.85427
Bt.11740.1.A1_at	6.31639	6.21466	6.0975	6.0779	6.21466
Bt.11744.1.A1_at	2.78449	2.84311	2.84311	2.75671	3.0809
Bt.11745.1.S1_at	9.07564	8.92026	8.58536	9.02687	8.83719
Bt.11748.1.A1_at	8.33078	8.89232	8.53595	7.94993	8.28561
Bt.11748.2.S1_a_at	6.20409	6.86037	7.28017	6.81345	6.84131
Bt.11749.1.A1_at	2.77941	2.78449	2.8824	3.1428	2.95136
Bt.1175.1.S1_at	8.32588	8.36234	7.69568	7.98656	8.2127
Bt.11750.1.A1_at	6.51597	6.70415	6.70415	6.70415	6.70415
Bt.11751.1.A1_at	6.8712	6.8712	6.79499	6.8712	6.8712
Bt.11752.1.A1_at	4.35042	4.2001	3.99636	4.46673	4.7109
Bt.11753.1.A1_at	5.42729	5.54803	5.1819	5.59961	5.32506
Bt.11756.1.A1_at	4.45768	4.54449	4.45768	4.45768	4.26146
Bt.11757.1.A1_at	6.9786	6.68286	6.83546	6.80307	6.80307
Bt.11758.1.A1_at	3.8047	3.72268	3.72268	3.72268	3.66051
Bt.11759.1.A1_at	4.65427	5.07485	4.65427	4.65427	4.47761
Bt.1176.1.A1_at	8.13785	8.07289	7.91932	7.84918	7.9808
Bt.11760.1.A1_at	2.94896	2.78303	2.61602	2.84128	2.84128
Bt.11761.1.A1_at	2.67234	2.67234	2.67234	2.6823	2.67234
Bt.11763.1.S1_at	6.37161	6.52382	6.13536	6.22434	7.11465
Bt.11763.2.S1_at	6.13067	5.89009	6.13067	6.13067	6.39004
Bt.11765.1.A1_at	5.95687	5.83969	5.98795	6.04395	6.12655
Bt.11766.1.A1_at	6.28295	5.91261	6.05533	6.25851	6.33045
Bt.11768.1.A1_at	4.4717	4.75386	4.50996	4.4717	4.25358
Bt.11769.1.A1_at	5.88028	6.60129	6.32793	6.19751	6.42404
Bt.11769.2.S1_at	5.50055	5.60676	5.48191	5.51741	5.50055
Bt.11770.1.S1_a_at	10.4094	10.5333	9.74225	10.5146	10.4094
Bt.11770.1.S1_at	8.74573	8.74573	8.74573	9.15901	8.72835
Bt.11772.1.A1_at	10.175	9.92081	9.36301	9.82152	9.82616
Bt.11772.2.S1_at	8.63179	8.14727	7.7679	8.14727	8.08994
Bt.11778.1.A1_at	9.09218	9.2333	8.46621	7.89558	8.44869
Bt.11778.2.S1_at	5.42882	5.54025	5.83577	4.89027	5.42882
Bt.1178.1.S1_a_at	7.10115	7.77856	6.8712	5.98391	6.28008
Bt.1178.1.S1_at	6.61013	7.35964	6.46708	5.64696	5.99699
Bt.1179.1.S1_at	5.69093	5.28884	5.25745	6.39004	5.69093
Bt.11791.1.A1_at	9.24406	9.0197	8.67571	8.71379	8.87505
Bt.11791.2.S1_at	9.11964	9.17997	9.11964	9.11964	9.11964
Bt.11793.1.A1_at	8.92095	8.70137	8.72201	8.66983	8.85633
Bt.11793.2.S1_at	8.10161	7.8428	8.16016	8.10161	8.13887
Bt.11794.1.S1_at	11.513	11.5219	11.513	11.7191	11.1239
Bt.11797.1.S1_at	6.42068	6.23502	6.3753	5.87133	5.89853
Bt.11797.2.S1_at	6.09029	6.08774	5.98667	5.5471	6.42404
Bt.11797.3.A1_at	3.68259	3.30838	3.68259	3.90819	3.68259
Bt.11798.1.S1_at	9.30052	9.17852	8.92442	8.65661	9.00857
Bt.11798.2.S1_at	5.23018	4.89308	6.21707	3.90447	4.53437
Bt.1180.1.A1_at	5.81935	5.9726	6.00166	6.16718	5.81935
Bt.1180.2.A1_at	3.98938	3.98938	3.66471	4.21433	3.98938
Bt.11802.1.S1_at	9.7355	9.59855	9.10107	9.64046	9.48677
Bt.11804.1.S1_at	6.2416	6.6376	6.77376	6.42552	6.42552
Bt.11807.1.S1_at	7.2006	6.94086	8.31319	7.4779	7.22039
Bt.11808.1.S1_at	10.5144	10.7253	10.0737	10.9415	11.2146
Bt.1181.1.S1_at	6.05326	6.02054	6.02054	6.1451	6.0105
Bt.1181.2.S1_at	5.9471	5.72173	5.82992	5.96041	5.9471
Bt.11816.1.S1_a_at	8.47588	8.49453	8.11506	7.67269	7.89413
Bt.11816.1.S1_at	7.11757	7.30394	7.29406	6.67089	6.52775
Bt.11816.2.S1_at	6.45705	6.80357	6.14276	5.56894	5.73931
Bt.11826.1.S1_at	10.0363	10.4449	10.1714	10.0283	10.77
Bt.1183.1.A1_at	6.67452	6.44075	6.60527	6.51996	6.89996
Bt.11832.1.S1_at	4.43557	4.43557	4.26425	4.43557	4.77631
Bt.11832.2.A1_at	5.68892	6.04975	4.74245	7.0818	7.29075
Bt.1184.1.S1_at	7.14336	7.10714	7.14336	7.14336	7.14336
Bt.11847.1.A1_at	4.91905	4.67565	4.91905	4.91905	5.25061
Bt.1185.1.A1_at	7.27489	7.99792	7.34756	7.34756	7.33863
Bt.1185.2.S1_at	6.04964	6.36902	6.10575	6.11862	5.88917
Bt.11853.1.S1_at	5.21431	5.1101	5.16288	5.16288	5.16288
Bt.11855.1.S1_at	9.91532	10.0746	9.81256	9.77338	9.77424
Bt.11856.1.S1_at	5.62845	5.58961	6.12278	5.69876	5.75594
Bt.11857.1.A1_at	14.1493	14.063	14.0529	14.218	14.2629
Bt.11864.1.A1_at	6.61876	6.76391	5.4631	6.83392	7.05192
Bt.11865.1.A1_at	8.87365	8.87365	9.25202	9.04273	8.63904
Bt.11869.1.S1_at	8.59018	8.80028	9.12513	8.83626	8.83626
Bt.1187.1.S1_at	7.43852	7.50596	7.80004	9.14534	7.96271
Bt.11871.1.S1_at	5.72977	5.92384	5.72977	5.45532	5.72977
Bt.11871.2.S1_at	6.18324	6.13067	6.18324	6.25127	6.18324
Bt.11873.1.A1_at	7.31077	7.42806	6.9053	7.25017	7.47158
Bt.11873.2.S1_at	6.77699	6.95905	6.97523	6.2977	6.77699
Bt.11875.1.S1_at	5.68408	5.37436	6.45108	5.28781	5.38859
Bt.11885.1.S1_a_at	6.51203	6.258	6.75911	6.54829	6.54829
Bt.1189.1.S1_at	7.46805	7.7442	7.54263	7.54263	7.29891
Bt.1190.1.A1_at	6.6961	6.41731	6.39479	7.28056	6.67766
Bt.1190.2.S1_at	4.29165	3.95931	3.86102	3.93652	3.88401
Bt.11902.1.S1_at	10.4076	10.4825	10.6936	10.3232	10.5353
Bt.11902.2.S1_at	8.23515	8.15212	9.116	8.89205	8.72101
Bt.11902.3.A1_at	9.64016	9.71402	9.55791	9.36341	9.61988
Bt.11904.1.S1_at	5.3185	5.37436	5.87878	4.94598	5.00703
Bt.11907.1.A1_at	7.83458	7.99325	7.46978	7.83247	7.91734
Bt.11908.1.S1_at	9.34955	9.16325	9.16407	8.78383	9.16407
Bt.11909.1.A1_at	11.256	11.2512	11.0415	10.938	10.7604
Bt.11910.1.S1_at	12.0459	11.9301	12.1244	11.9301	11.8401
Bt.11911.1.S1_at	10.7331	10.5071	10.8084	10.9576	10.8084
Bt.11911.2.A1_at	4.80953	4.20107	3.96618	3.942	4.11759
Bt.11914.1.A1_at	7.89431	7.78001	7.68277	8.11057	7.89431
Bt.11916.1.S1_at	8.12323	8.11726	7.72996	8.19213	8.52722
Bt.11917.1.S1_at	7.84476	7.3157	7.52963	8.04476	7.7083
Bt.11918.1.A1_at	6.40374	6.37551	6.28224	5.9108	5.98921
Bt.11920.1.A1_at	7.21011	7.24413	6.90778	7.28975	7.76818
Bt.11922.1.A1_at	3.53762	3.72476	3.49069	3.43735	3.53762
Bt.11924.1.S1_at	9.86767	9.59776	9.46195	9.47951	9.49688
Bt.11925.1.A1_at	9.75362	9.69813	9.44623	9.37012	9.64383
Bt.11925.2.S1_a_at	8.29309	8.32701	8.09745	8.27883	8.06816
Bt.11926.1.A1_at	6.90913	6.90913	6.77058	6.88347	6.93575
Bt.11926.2.S1_at	8.34264	8.54175	8.62797	8.21732	8.02823
Bt.11927.1.A1_at	3.37778	3.8047	3.4316	3.4316	3.4316
Bt.11928.1.A1_at	4.67385	4.6627	4.66442	4.67385	4.68492
Bt.11929.1.A1_at	6.28295	6.28295	6.28295	6.41745	5.78355
Bt.11929.2.A1_at	6.3907	5.65803	6.4645	6.55758	6.55869
Bt.1193.1.S1_at	12.1091	12.1141	12.3351	12.0691	12.0348
Bt.11930.1.S1_at	7.46978	7.46978	7.61596	7.46978	7.1945
Bt.11931.1.A1_at	7.06897	6.9597	7.26195	6.98271	7.06897
Bt.11932.1.S1_at	10.3746	10.3443	10.3543	10.3709	10.2982
Bt.11932.2.A1_at	4.08128	3.95931	4.01968	4.1189	4.00002
Bt.11933.1.S1_at	8.75778	8.56452	8.5194	8.62129	8.62129
Bt.11934.1.S1_at	8.52949	8.05329	7.7457	8.1286	8.06317
Bt.11936.1.S1_a_at	10.0662	10.2307	9.62227	11.0172	10.1798
Bt.11936.1.S1_at	10.5537	10.7336	9.92843	11.3563	10.6748
Bt.11937.1.S1_at	6.96426	7.10714	6.96426	7.1382	6.77776
Bt.11938.1.A1_at	8.25582	8.00774	8.44299	8.04479	8.1807
Bt.11938.2.S1_at	7.43642	7.46905	8.06706	7.71196	7.59096
Bt.11939.1.S1_at	7.99073	8.26523	8.74019	8.32313	8.17227
Bt.1194.1.S1_at	7.37696	7.32254	7.78765	7.00599	6.95542
Bt.11941.1.A1_at	4.92655	5.1101	4.99514	5.45482	5.66894
Bt.11942.1.S1_at	9.8782	10.1367	10.2646	9.96357	10.0374
Bt.11943.1.S1_at	7.68277	7.65673	7.88597	7.44435	7.68277
Bt.11945.1.S1_a_at	6.16727	6.45726	5.78064	6.20724	6.20724
Bt.11945.2.A1_at	7.94408	8.2358	7.94408	7.60797	7.55625
Bt.11946.1.S1_at	6.80101	7.00975	6.68979	6.05261	6.08135
Bt.11947.1.S1_at	7.48586	7.69619	7.65275	7.49079	7.54766
Bt.11951.1.A1_at	7.76112	7.35902	7.99587	7.85695	7.73953
Bt.11954.1.S1_at	9.65417	9.91556	7.76357	10.3628	10.3281
Bt.11955.1.S1_at	10.5915	10.57	10.8672	11.1405	11.0123
Bt.11957.1.S1_at	8.87173	8.80819	9.04233	9.33499	9.38169
Bt.1196.1.A1_at	8.40414	8.0781	8.09417	8.09417	8.36461
Bt.11965.1.S1_at	9.16166	9.05166	8.60339	8.71289	8.69823
Bt.11966.1.A1_at	9.77556	9.56626	9.45113	9.72186	9.59849
Bt.1197.1.A1_at	9.76074	9.49202	9.7349	9.47749	9.41439
Bt.11974.1.S1_at	8.27644	8.73927	8.10732	7.59405	7.91175
Bt.11975.1.S1_at	3.41003	3.38998	3.64285	3.37042	3.41003
Bt.11979.1.S1_at	5.92641	5.50487	6.01943	5.97808	6.07031
Bt.11983.1.S1_at	6.64387	6.61851	7.09241	8.15088	7.55336
Bt.11984.1.S1_at	6.45726	6.45726	6.70556	6.33282	6.49555
Bt.11984.2.S1_at	6.45397	6.35526	6.46379	6.45397	6.73698
Bt.1199.1.S1_at	10.1879	10.4117	10.2912	8.86355	9.01511
Bt.11990.1.S1_at	9.4895	9.09716	9.09716	8.66771	9.06289
Bt.11993.1.S1_at	11.0567	10.8135	10.2288	10.0918	10.1715
Bt.11996.1.S1_at	3.08663	3.08663	3.08663	3.00258	3.12147
Bt.11998.1.S1_at	5.96504	6.16594	5.39013	5.62592	5.52256
Bt.12.1.S1_at	3.58508	3.58508	3.42061	3.54042	3.61766
Bt.120.1.S1_at	7.73427	7.10029	6.58567	9.62984	9.05493
Bt.120.2.S1_at	9.87525	10.0253	9.15398	10.2611	10.174
Bt.1200.2.A1_a_at	8.18066	8.39148	8.39989	7.93345	7.77654
Bt.12000.1.S1_at	5.51322	5.76258	5.59721	5.12671	5.59721
Bt.12001.2.S1_at	6.07612	6.19233	7.15111	7.62603	7.02153
Bt.12001.3.A1_at	7.94408	8.16736	7.7736	7.98273	7.76943
Bt.12005.1.S1_at	8.11329	8.16826	7.60867	7.97182	8.01496
Bt.1201.1.A1_at	3.72476	3.71188	3.68322	3.87892	3.75032
Bt.12010.1.S1_at	10.466	10.2311	10.3179	11.4821	10.857
Bt.12010.2.S1_at	7.44649	7.07189	7.52189	7.81421	8.21451
Bt.1202.1.S1_at	9.05275	9.07966	9.04485	8.65527	8.7644
Bt.12024.1.S1_at	7.18748	7.31168	7.67496	7.23905	7.48406
Bt.12030.1.S1_at	10.7134	10.6217	11.1046	11.5035	11.0973
Bt.12030.2.S1_at	8.46333	8.17874	8.38531	10.1409	9.13948
Bt.12032.1.S1_at	8.76877	8.63719	8.8095	8.91372	8.91211
Bt.12033.1.S1_at	8.41608	7.65809	6.99172	8.07509	8.13348
Bt.12034.1.A1_at	8.01049	8.51915	8.01049	7.72767	8.01049
Bt.12035.1.S1_at	9.43357	9.6447	9.84998	8.22252	9.42384
Bt.12039.1.S1_at	9.04073	9.41342	9.12946	8.62666	9.05916
Bt.12043.1.S1_at	8.98504	9.15726	9.15095	8.82967	8.83847
Bt.12046.1.S1_at	9.38428	9.50437	8.91581	9.14782	9.19097
Bt.12046.2.A1_at	9.62474	9.66059	9.14381	8.67713	8.84373
Bt.12047.1.S1_at	9.67294	9.83463	9.64489	9.33905	9.48878
Bt.12048.1.S1_at	11.4254	11.5202	11.0342	12.1259	11.4017
Bt.1205.1.A1_at	9.54661	9.50793	9.39513	9.13978	9.26156
Bt.1205.2.S1_at	7.18733	7.06035	8.11689	7.15935	7.0621
Bt.12052.1.S1_at	8.75839	8.36703	8.04236	9.1108	8.97116
Bt.12054.1.S1_at	8.30927	8.39432	8.48866	7.23222	7.25308
Bt.12054.2.S1_at	7.36769	7.38946	7.6705	6.45397	6.22918
Bt.12054.3.S1_at	8.20686	8.36156	8.20686	8.00012	7.6058
Bt.12057.1.S1_at	3.53762	3.53762	3.4636	3.53762	3.69138
Bt.12058.1.A1_at	9.51484	9.16709	9.5792	10.0342	9.90215
Bt.1206.1.S1_at	7.99944	7.94304	7.78998	6.93898	7.60487
Bt.12063.1.S1_at	7.86831	7.05332	8.23018	8.26736	7.71058
Bt.12065.1.S1_at	6.41261	6.41261	6.49156	6.31954	6.41261
Bt.12066.1.S1_at	9.91014	9.82888	9.40038	9.37366	9.72012
Bt.12067.1.S1_at	6.80321	6.45726	6.93584	6.80321	6.79055
Bt.1207.1.S1_a_at	6.55151	6.26054	6.76507	6.25259	5.62918
Bt.1207.1.S1_at	8.04699	7.55348	7.81908	7.53347	7.71947
Bt.1207.2.S1_at	7.58433	7.35538	7.6729	7.56697	7.54996
Bt.1207.3.A1_at	6.05023	5.87449	5.96066	6.07696	5.96066
Bt.12071.1.S1_at	9.01496	8.80041	8.76902	8.42235	8.38008
Bt.12071.2.S1_at	7.41505	7.50997	7.67228	7.23139	7.33472
Bt.12076.1.A1_at	7.18458	6.88609	7.35109	7.94993	7.5955
Bt.12078.1.A1_at	4.78533	4.78533	4.77926	4.78533	4.78533
Bt.12080.1.S1_at	10.9001	11.0747	11.5466	10.3134	10.1668
Bt.12080.2.S1_at	6.43483	6.58624	6.64771	7.07123	6.77469
Bt.12081.1.S1_at	7.63856	7.67007	7.81067	7.70041	7.76714
Bt.12083.1.S1_s_at	4.46673	4.48097	4.48097	4.61184	4.48097
Bt.12083.2.S1_at	4.73354	4.56797	4.79574	4.81164	4.83434
Bt.12086.1.S1_at	3.2415	3.2415	3.2415	3.13213	3.2415
Bt.12087.1.A1_at	5.93705	6.24821	4.61619	6.89185	6.54652
Bt.12088.1.S1_at	9.25982	9.18405	8.92636	9.11638	9.11638
Bt.1209.1.S1_at	10.2408	10.3425	10.5188	10.5366	10.4715
Bt.12094.1.S1_at	7.69535	7.66533	7.87731	8.40798	8.13496
Bt.12094.2.S1_at	5.5001	6.08288	6.30916	7.10714	6.75044
Bt.12096.1.S1_at	9.36322	9.20678	9.07958	9.27582	9.19534
Bt.12099.1.A1_at	9.9825	9.98906	9.54323	10.0913	10.0332
Bt.121.1.S1_at	5.01982	4.67385	4.58854	4.70572	5.30756
Bt.12105.1.A1_at	6.0889	6.19659	6.0889	5.65657	6.0889
Bt.12108.1.S1_at	10.0676	10.1877	9.513	9.67331	9.99953
Bt.12110.1.S1_at	7.11657	7.23199	7.34046	7.77897	7.51781
Bt.12110.2.A1_at	7.10946	7.41505	7.27748	7.27748	7.38946
Bt.12110.3.S1_at	3.40403	3.45516	3.53762	3.52205	3.40832
Bt.12111.1.S1_at	9.03986	8.94564	8.82168	9.12186	9.11277
Bt.12112.1.S1_at	10.7351	10.3266	10.5061	10.2094	10.1889
Bt.12113.1.S1_at	4.90886	4.76851	5.0086	5.06856	5.0086
Bt.12116.1.S1_at	5.3385	5.23722	5.75102	5.69678	5.7099
Bt.12118.1.A1_at	5.60494	5.56894	5.56894	5.5382	5.67738
Bt.12126.1.S1_at	9.27449	9.19935	8.86032	9.27077	9.37348
Bt.1213.1.S1_at	9.59389	9.2133	8.89659	9.28255	9.30348
Bt.12135.1.S1_at	6.05023	6.1951	6.59971	6.74758	6.62999
Bt.12136.1.S1_at	5.43267	5.38009	6.50197	6.85384	6.0105
Bt.12138.1.S1_at	8.27929	8.68227	8.28849	8.10252	8.0862
Bt.12139.1.S1_at	7.31628	7.35286	7.62255	7.35286	7.27675
Bt.12139.2.S1_a_at	7.74634	7.46688	7.77799	7.80838	7.79485
Bt.12139.2.S1_at	6.79009	6.98429	6.98429	7.11083	6.98429
Bt.1214.1.S1_at	11.0716	10.9283	10.7072	10.8546	10.7878
Bt.1214.2.A1_at	3.36359	3.16079	3.54405	3.34281	3.36639
Bt.12140.1.S1_at	4.33705	4.26625	4.30839	4.33705	4.53984
Bt.12141.2.S1_a_at	8.49206	8.44655	8.37398	8.351	8.10154
Bt.12142.1.S1_at	7.80079	7.3599	7.0517	7.3599	7.31004
Bt.12143.2.S1_a_at	6.74167	7.00941	6.70647	6.08158	5.76733
Bt.12144.2.S1_a_at	10.4154	10.3226	10.238	9.78772	9.8678
Bt.12147.1.S1_at	11.4897	11.0762	11.4595	11.4897	11.7928
Bt.12148.1.S1_at	4.00501	3.86357	3.95655	3.85747	3.60291
Bt.12149.1.S1_at	7.03637	7.09602	7.03637	7.00144	7.03637
Bt.12149.2.S1_at	5.7352	5.70364	5.7352	5.7832	5.7352
Bt.1215.1.S1_at	7.055	7.23155	6.99172	6.49887	6.68883
Bt.12151.2.S1_a_at	7.96868	7.83604	7.93232	7.79629	7.62151
Bt.12158.1.S1_at	8.10632	7.11828	8.10632	8.45231	8.40725
Bt.12164.1.S1_at	6.95702	6.53301	7.06981	6.66746	7.76333
Bt.12167.1.S1_at	8.39083	8.42624	8.53476	8.1834	8.26579
Bt.12167.2.A1_a_at	7.70381	7.99236	8.06322	8.18817	7.93232
Bt.1217.1.A1_a_at	10.9321	10.9596	10.7035	10.5344	10.6456
Bt.1217.2.S1_at	9.53857	9.65198	10.1302	9.26084	9.35433
Bt.12175.1.A1_at	2.94896	3.0427	3.01735	2.96571	2.98616
Bt.12176.1.A1_at	9.21524	8.57879	8.42822	7.46978	6.96426
Bt.12177.1.S1_at	9.32866	9.45134	9.69208	10.0792	9.57264
Bt.12179.1.S1_at	10.6781	10.5956	10.7058	10.4022	10.1128
Bt.12180.1.S1_at	8.85571	8.80177	8.63251	8.09367	8.25907
Bt.12180.2.S1_at	3.72476	3.78893	4.08955	3.60344	3.82693
Bt.12182.1.S1_at	7.52453	7.66866	7.31125	7.23859	7.05937
Bt.12183.1.S1_at	11.5387	11.5387	11.5936	11.5387	11.5267
Bt.12186.1.S1_at	5.36063	5.15874	4.93517	5.08861	5.09932
Bt.12187.1.S1_at	4.64173	4.53236	4.51645	5.06747	5.28884
Bt.12188.1.S1_at	3.85118	3.85273	4.21929	4.67858	4.25358
Bt.12189.1.A1_at	9.29333	9.19234	8.78289	9.28165	9.44435
Bt.12191.1.S1_at	2.67234	2.67234	2.67234	2.67234	2.67234
Bt.12194.1.S1_at	7.66568	7.50082	8.26352	8.65371	8.41222
Bt.12196.1.S1_at	10.3705	9.96437	9.83751	9.43935	8.83503
Bt.12196.2.A1_at	5.79212	5.64124	5.33975	5.26667	5.324
Bt.12197.2.S1_a_at	9.65331	9.74768	9.75467	9.52129	9.65331
Bt.12198.1.S1_at	9.05003	8.9809	9.34167	9.29387	9.46621
Bt.12199.1.A1_at	7.63406	7.58895	7.7547	7.85964	7.53745
Bt.12199.2.S1_at	5.67418	5.82445	5.97036	5.82445	5.61646
Bt.122.1.S1_at	4.43076	4.20463	4.58854	4.37214	4.43076
Bt.1220.1.S1_at	5.84468	5.8511	5.26505	6.39544	8.97411
Bt.12201.1.S1_at	7.28972	7.24513	7.40131	7.50322	7.36183
Bt.12202.1.A1_at	7.39975	7.28349	7.39975	7.39975	7.42751
Bt.12202.2.A1_at	5.32872	4.93666	5.03742	5.30341	5.42882
Bt.12203.1.S1_at	5.60494	6.07586	5.05512	7.59831	6.8932
Bt.12204.1.S1_at	9.62474	9.69061	9.29773	8.86548	9.16428
Bt.12205.1.S1_at	7.42714	7.48055	7.36449	7.2023	7.21716
Bt.12206.1.S1_x_at	5.29043	6.33749	5.68864	5.35348	3.86413
Bt.12209.1.S1_at	7.7511	7.7938	7.77653	7.61521	7.78515
Bt.12210.1.S1_at	8.45514	8.21268	8.38667	8.36405	8.57163
Bt.12211.1.S1_at	9.80923	9.60593	9.17289	10.8893	10.6718
Bt.12215.1.S1_at	10.0279	10.3343	9.91028	9.32202	9.88801
Bt.12216.1.S1_at	7.12192	7.12192	7.26079	6.45397	7.11513
Bt.12217.1.S1_at	9.45259	9.85279	9.16709	9.45259	9.48435
Bt.12217.2.S1_at	8.57466	8.89017	8.56541	9.14534	8.89017
Bt.12217.3.A1_at	8.53398	8.66778	8.26312	8.53398	8.84736
Bt.12218.1.A1_at	5.0086	4.96439	5.0086	4.89619	5.08602
Bt.12219.1.S1_at	3.53762	4.0402	4.03409	4.09704	3.72258
Bt.12220.1.S1_a_at	9.00213	8.70128	8.32313	8.15924	8.85993
Bt.12221.1.S1_at	7.3599	7.31106	6.78091	6.82359	6.5854
Bt.12221.2.A1_at	3.31148	3.35732	3.38875	3.37809	3.37809
Bt.12222.1.S1_at	6.84131	6.78687	6.96883	6.84131	6.84131
Bt.12223.1.S1_at	8.26541	8.28108	8.28108	8.28108	8.293
Bt.12224.1.S1_at	6.17797	6.13903	6.2643	5.80657	5.87052
Bt.12224.2.S1_a_at	5.71337	5.23606	5.72977	5.48547	5.36298
Bt.12225.1.S1_at	8.35669	8.1255	8.10334	8.1463	8.17604
Bt.12225.2.S1_at	6.95265	6.62229	7.87705	6.98262	6.93819
Bt.12230.1.A1_at	8.45408	8.38959	8.28849	8.40546	8.5871
Bt.12230.2.S1_at	7.00884	7.201	7.22562	7.73504	7.4731
Bt.12236.1.S1_at	6.44001	6.3118	5.76203	6.8377	6.93205
Bt.12240.1.A1_at	2.86695	3.00839	2.86695	2.94168	2.77496
Bt.12241.1.S1_at	7.04316	6.75312	6.94249	6.43075	6.22722
Bt.12245.1.S1_at	5.48777	5.12163	5.6184	6.36087	6.48369
Bt.12249.1.S1_at	9.2333	9.23809	9.13063	8.87118	9.08655
Bt.12249.2.S1_at	8.19162	7.99866	8.89017	8.32876	8.21423
Bt.1225.1.S1_at	5.42838	5.37436	5.36549	5.37436	5.37436
Bt.12250.1.S1_at	8.33748	8.32444	7.87014	8.12447	8.79135
Bt.12255.1.A1_at	4.73568	4.73568	4.56065	4.73568	4.73568
Bt.12255.1.S1_at	6.02829	5.83966	5.80569	5.87449	5.89719
Bt.12256.1.S1_at	7.1752	5.97912	6.97056	6.79716	7.40657
Bt.12256.2.S1_at	4.22956	3.80386	4.09685	3.65282	4.54598
Bt.12257.1.S1_at	9.72156	9.53417	9.37773	9.83885	9.81149
Bt.1226.1.S1_a_at	13.4319	13.5223	13.483	13.6702	13.514
Bt.12261.1.A1_at	9.48435	9.69051	9.44178	9.09096	9.16877
Bt.12261.2.S1_a_at	7.33353	7.17918	7.44847	7.08531	7.07089
Bt.12261.2.S1_at	7.04752	6.88348	7.09171	6.55196	6.67902
Bt.12263.1.S1_at	6.8726	6.79529	6.79529	6.79529	6.78705
Bt.12267.1.S1_at	8.36862	8.32313	8.53951	8.21512	8.07469
Bt.1227.1.S1_at	6.96194	6.96194	7.00426	6.85086	6.77031
Bt.12273.1.S1_at	8.66082	8.83264	8.51413	8.25299	8.17021
Bt.12274.1.A1_at	5.21015	5.38564	5.61674	5.38564	5.38564
Bt.12280.1.S1_at	8.35361	8.51833	8.82867	8.51833	8.51833
Bt.12280.1.S2_at	10.2929	10.2019	10.8185	10.2929	9.89135
Bt.12282.1.A1_at	5.45328	5.45328	5.45532	5.27798	5.46167
Bt.12283.1.A1_at	7.69535	7.87472	6.59177	8.04804	9.19265
Bt.12284.1.A1_at	3.86233	5.1101	4.26425	3.59168	3.577
Bt.12285.2.S1_a_at	9.0782	9.51438	9.29112	9.14989	9.56656
Bt.12285.3.S1_a_at	9.87232	10.1172	9.57473	9.86785	10.4223
Bt.12287.1.S1_at	5.62845	5.65711	5.62845	5.62845	5.66473
Bt.12288.1.S1_at	6.83852	6.73118	6.77279	6.90289	6.89844
Bt.12289.1.S1_at	6.3647	6.23778	5.97972	6.23778	6.20902
Bt.1229.1.S1_at	8.53359	8.37616	7.68277	6.6305	7.30775
Bt.12290.1.S1_at	10.0214	10.1533	9.87337	9.76469	9.90283
Bt.12291.1.S1_at	7.25093	7.15047	7.21035	7.50964	7.22947
Bt.12293.1.S1_at	7.58629	7.75315	7.53191	7.20937	7.53191
Bt.12294.1.S1_at	6.60318	7.07804	6.60936	5.81423	6.18732
Bt.12294.2.A1_at	6.54178	6.88102	5.99982	6.05278	6.33915
Bt.12295.1.S1_at	9.307	9.51504	9.91802	9.05981	9.00993
Bt.12296.1.S1_at	5.59674	5.37134	5.57667	5.96041	6.00161
Bt.12297.1.S1_at	9.93286	10.0005	9.61123	9.31075	9.28139
Bt.12298.1.S1_at	6.70079	6.98359	7.39654	7.16458	7.09202
Bt.12299.1.A1_at	4.26425	4.26425	4.26425	4.1421	4.52444
Bt.123.1.S1_at	7.83458	7.87403	8.25042	7.54727	7.60487
Bt.12300.1.S1_a_at	2.94896	3.07112	2.94896	2.90886	2.63828
Bt.12300.1.S1_at	4.70374	4.96347	4.66963	4.51934	4.47761
Bt.12300.2.S1_at	5.71838	5.80524	5.09084	4.90593	5.10201
Bt.12301.1.S1_at	3.01819	3.06286	3.23406	3.3606	3.0817
Bt.12302.1.S1_at	8.67162	8.77665	8.49125	9.77167	8.75578
Bt.12303.1.S1_at	10.9223	10.7736	10.8769	10.592	10.6972
Bt.12304.1.S1_at	6.40374	6.54776	6.73698	7.95082	11.3062
Bt.12307.1.S1_at	4.48047	4.68745	4.00002	4.6123	4.89725
Bt.12309.1.S1_at	12.9979	12.9627	13.2709	13.4024	13.5384
Bt.1231.1.S1_a_at	6.96426	7.0818	7.50991	6.34615	7.0495
Bt.1231.2.S1_at	7.10714	6.92062	7.10714	7.1243	7.10714
Bt.1231.3.S1_a_at	6.90337	7.06568	7.61521	6.14483	7.16659
Bt.1231.3.S1_at	5.56894	5.56894	5.40936	5.56894	5.56894
Bt.12310.1.S1_at	6.94317	7.0445	7.0445	7.46978	7.15354
Bt.12310.2.S1_a_at	4.88418	4.9599	5.60738	5.29278	5.50055
Bt.12314.1.S1_at	8.62362	7.84125	8.07962	9.82507	8.52618
Bt.12315.1.S1_at	8.05673	8.21362	8.5179	7.81933	7.86269
Bt.12316.1.S1_at	5.79358	5.76735	5.78741	5.79358	5.92745
Bt.12319.1.S1_at	8.07404	8.58089	8.41866	7.67	7.91329
Bt.1232.1.S1_at	6.70691	6.70691	6.70691	6.59491	6.70691
Bt.12321.1.S1_at	4.83123	4.71726	4.94598	5.02074	5.66257
Bt.12322.1.S1_at	11.8473	11.6233	12.1305	11.904	11.8142
Bt.12327.1.S1_at	12.2644	12.1033	12.2412	12.1128	12.6898
Bt.12328.1.S1_at	8.71703	8.60536	7.99941	9.26386	8.78507
Bt.1233.1.S1_at	5.31884	5.37559	5.73106	6.76643	6.13178
Bt.12330.1.A1_at	6.66303	6.5433	6.68464	6.10972	6.5433
Bt.12330.2.S1_at	5.98795	6.05458	6.02545	5.9423	6.18324
Bt.12331.1.S1_at	9.8646	10.144	9.96067	9.91761	10.1852
Bt.12332.1.A1_at	8.23775	8.2	7.80691	8.19897	8.29528
Bt.12333.1.A1_at	10.4067	10.4356	10.4819	10.5674	10.4819
Bt.12337.1.S1_a_at	8.16223	8.08143	7.51943	8.01272	7.80228
Bt.12337.2.S1_a_at	10.2408	10.0719	9.42094	9.75792	9.82442
Bt.12337.2.S1_at	5.089	5.1748	5.27603	5.1748	5.1748
Bt.12339.1.S1_at	7.22865	7.22865	7.41505	7.16572	7.18478
Bt.12339.3.A1_at	4.87371	4.87371	4.87371	4.97346	4.87371
Bt.12339.3.S1_a_at	5.0086	5.13867	5.07881	5.15874	5.49005
Bt.12340.1.S1_at	10.1945	10.2933	10.047	9.3632	9.27666
Bt.12342.1.S1_at	8.09449	7.93177	8.27551	8.42153	8.13567
Bt.12343.1.S1_at	5.03136	5.69678	5.68624	6.81519	5.733
Bt.12343.1.S2_at	5.76203	5.19139	5.76203	6.54863	5.76203
Bt.12345.1.S1_at	11.7809	11.7809	11.985	11.6535	11.7809
Bt.12345.2.S1_at	4.11759	4.05155	4.77954	5.34817	4.91136
Bt.12347.1.S1_at	6.13687	6.27419	6.07612	5.93547	5.66727
Bt.12348.1.A1_at	10.8523	10.7635	10.894	10.9261	10.9825
Bt.12349.1.S1_at	6.60685	6.32585	6.60685	6.64167	6.60685
Bt.12350.1.S1_at	6.34269	5.93274	6.37561	6.06318	6.47683
Bt.12350.2.S1_at	4.58026	4.47761	4.59842	4.59842	4.92242
Bt.12356.1.S1_at	9.41581	9.70647	9.11029	9.55205	9.57869
Bt.12357.1.S1_at	8.97571	8.60091	9.13306	9.9984	9.49319
Bt.12358.1.S1_at	11.2039	11.2047	11.166	11.0663	11.2053
Bt.12359.1.S1_at	10.1303	9.99226	10.0762	10.433	10.4207
Bt.1236.1.S1_at	6.36722	6.21338	6.8388	8.21173	7.92077
Bt.12360.1.S1_at	7.24424	7.21789	7.64111	7.49204	7.49204
Bt.12361.1.S1_at	8.14806	8.36705	8.67846	8.13429	8.34131
Bt.12364.1.S1_at	9.73799	9.64393	9.57819	9.48248	9.52144
Bt.12365.1.S1_at	11.0253	11.1643	11.0253	10.6566	11.0253
Bt.12366.1.S1_at	9.75933	9.96596	10.0584	9.65113	9.87113
Bt.12367.1.S1_at	7.59247	7.60582	8.26429	7.69962	7.61695
Bt.1237.1.S1_at	9.6111	9.57106	9.46993	9.50157	9.75349
Bt.1237.2.A1_at	3.92153	4.04081	3.80024	3.85747	3.99253
Bt.12370.1.S1_at	9.93678	9.92182	10.1137	10.3177	10.1908
Bt.12371.1.S1_at	10.0724	10.2622	9.48294	9.72906	9.84189
Bt.12374.1.S1_at	7.1651	7.09502	7.75272	7.9902	7.48976
Bt.12375.1.S1_at	7.08455	7.05215	7.40657	7.35858	7.0818
Bt.12377.1.S1_at	9.15093	9.05151	9.33525	8.75795	9.05151
Bt.12379.1.S1_a_at	7.67135	8.07754	8.24806	8.63759	8.82788
Bt.12379.1.S1_at	6.98724	7.64577	7.81774	8.45637	8.53942
Bt.12380.1.S1_at	9.1346	9.01588	9.42521	8.84934	8.85211
Bt.12381.1.A1_at	6.36218	7.11493	6.71792	7.06274	7.54079
Bt.12382.1.S1_at	9.53378	9.47657	9.87662	9.37617	9.39386
Bt.12392.1.S1_at	10.3111	10.6201	10.3065	10.3111	10.2855
Bt.12393.1.S1_at	10.5187	10.3535	10.1188	10.2711	10.2386
Bt.12396.1.S1_at	8.34193	8.31474	8.16831	7.66349	7.88486
Bt.12399.1.S1_at	7.38986	7.24857	6.9536	7.07185	7.14618
Bt.124.1.S1_at	4.35042	4.18417	4.40985	4.40985	4.48689
Bt.1240.1.S1_at	9.04118	9.37562	9.48349	9.21448	8.99916
Bt.12402.1.S1_at	8.7842	9.03048	9.23282	8.85282	8.96846
Bt.12403.1.S1_at	8.35399	7.81977	7.71058	7.20694	8.15297
Bt.12403.2.A1_at	5.94339	5.75539	5.92285	5.92285	6.08667
Bt.12404.1.S1_at	10.7979	10.8968	10.8769	10.6515	10.533
Bt.12404.2.S1_a_at	10.258	10.2687	10.8937	10.2687	10.002
Bt.12404.2.S1_at	6.64771	6.6129	6.80859	6.64771	6.64771
Bt.12405.1.S1_at	6.22241	6.12394	6.70009	6.22241	6.22241
Bt.12406.1.S1_at	9.80278	9.92802	9.83711	9.79333	9.6651
Bt.12407.1.S1_at	8.85274	8.99369	9.13257	9.58075	9.4783
Bt.12408.1.S1_at	9.05926	9.1652	8.81625	9.05926	9.12015
Bt.12409.1.S1_at	9.31473	9.41376	8.72543	9.01335	9.06254
Bt.12410.1.A1_a_at	4.75651	4.33401	4.29661	4.46673	4.57959
Bt.12410.1.S1_a_at	7.9264	8.07718	7.84373	7.44557	7.30958
Bt.12411.1.S1_at	10.5579	10.8893	11.2063	11.0222	10.4533
Bt.12411.1.S2_at	9.21739	9.09668	10.0723	9.73435	9.57145
Bt.12412.1.S1_at	10.8647	10.9314	10.729	10.7129	10.8498
Bt.12414.1.S1_at	6.81886	6.1517	5.72977	5.27021	4.9251
Bt.12415.1.S1_at	7.71167	7.55493	8.26429	6.7477	8.21982
Bt.12416.1.S1_at	8.31417	8.38019	8.57676	8.14907	8.05645
Bt.12417.1.S1_at	8.1719	8.49052	7.91168	7.75266	8.0762
Bt.12419.1.S1_at	10.2189	10.2222	10.0236	9.94232	10.1455
Bt.1242.1.S1_at	9.58353	9.76984	9.68977	9.68977	9.52095
Bt.12421.1.S1_at	10.0072	9.79388	10.741	9.75233	9.56409
Bt.12423.1.S1_at	10.271	10.315	10.0852	10.1827	9.63784
Bt.12424.1.S1_at	9.79518	9.61189	9.31882	9.61189	9.61189
Bt.12425.1.S1_at	7.01867	6.93211	6.82289	6.72999	6.93211
Bt.12425.2.S1_at	6.83881	6.75044	6.75044	6.70172	6.75044
Bt.12426.1.S1_at	9.64236	9.90459	10.0641	9.36009	9.40101
Bt.12429.1.S1_at	10.5518	10.7477	10.6784	10.4685	10.5518
Bt.12430.1.S1_at	8.57534	8.55715	8.79932	8.55715	8.34966
Bt.12431.1.S1_at	7.67573	7.88246	8.33365	7.3892	7.67573
Bt.12434.1.S1_at	10.9181	11.2913	11.3942	11.0368	11.0448
Bt.12435.1.S1_at	6.17204	6.28927	6.85057	6.76643	6.67689
Bt.12435.2.S1_at	7.91807	8.08471	7.90559	7.91164	7.91807
Bt.12436.1.S1_at	7.69311	7.7401	7.77983	8.42631	7.78965
Bt.12438.1.S1_at	9.10137	8.94934	9.0315	9.10137	9.19345
Bt.12439.1.A1_at	3.00184	3.00184	2.86695	2.9252	3.15793
Bt.1244.1.S1_at	10.5052	10.7775	11.006	10.9409	10.3696
Bt.12440.1.A1_at	9.85044	9.26441	9.15671	9.81537	9.8434
Bt.12443.1.S1_at	8.22529	7.79534	8.62643	8.13994	8.89782
Bt.12444.1.A1_a_at	8.54329	8.41645	8.41645	8.18905	8.33751
Bt.12444.1.A1_at	8.98831	8.91433	8.78682	8.55478	8.76642
Bt.12444.2.S1_at	8.05838	7.96059	8.49429	7.6945	7.80908
Bt.12445.1.A1_at	7.73016	7.66012	7.73016	8.02313	7.73016
Bt.12445.2.S1_at	6.39199	6.28295	6.4749	6.48126	6.4749
Bt.12449.1.A1_at	5.23315	5.2025	4.87274	5.13499	5.23235
Bt.12452.1.A1_at	7.22176	6.92527	6.85218	6.75172	6.95265
Bt.12452.2.S1_at	7.23029	7.17849	7.58995	7.24857	7.24857
Bt.12452.3.S1_at	6.28259	6.49294	6.49294	6.49294	6.49294
Bt.12453.1.A1_a_at	8.83753	8.74312	9.19339	10.0076	10.1461
Bt.12453.1.A1_at	10.0521	9.71264	10.354	11.0818	11.1368
Bt.12454.1.S1_at	7.47839	7.72467	7.80004	7.25836	7.27428
Bt.12455.1.S1_at	8.08464	8.45993	8.35138	8.04021	8.13282
Bt.1246.1.S1_at	4.89386	4.26425	3.99812	3.70804	4.58854
Bt.12461.1.S1_at	12.1313	12.2919	12.2388	11.8424	11.7569
Bt.12462.1.S1_at	8.0422	8.12137	8.12137	8.37222	8.09448
Bt.12464.1.S1_at	7.01867	7.07271	6.95063	6.91921	6.98945
Bt.12465.1.A1_at	9.755	9.6526	9.755	9.80245	9.755
Bt.12466.1.A1_at	8.65273	8.43402	8.29021	8.18769	8.14104
Bt.12468.1.S1_at	9.6791	9.55395	9.48838	9.35058	9.40653
Bt.12469.1.S1_at	13.5947	13.7275	13.5413	13.668	13.5947
Bt.1247.1.S1_at	8.09944	8.3624	7.88302	7.76333	7.82912
Bt.12472.1.S1_at	11.6624	11.2094	11.9113	13.1131	12.4977
Bt.12473.1.S1_at	8.57358	8.66142	8.96656	8.45189	9.04427
Bt.12474.1.S1_at	8.34813	8.97518	8.71822	8.33032	8.53476
Bt.12475.1.S1_at	9.22424	9.37562	9.59907	9.14792	9.37562
Bt.12477.1.S1_a_at	10.9044	11.028	10.7783	10.4509	10.8492
Bt.12477.2.S1_at	4.77557	4.85248	4.79887	4.7826	4.73915
Bt.12478.3.S1_a_at	7.02931	7.59802	7.80908	7.57423	7.98714
Bt.1248.1.S1_at	9.09889	8.70759	9.19431	8.60647	8.67654
Bt.12486.1.A1_at	10.4073	10.2103	10.7132	10.4073	10.5311
Bt.12489.1.S1_at	8.96461	8.71045	8.86687	8.86687	8.86687
Bt.1249.1.S1_at	7.38329	7.10645	7.66202	7.39414	7.20034
Bt.12490.1.S1_at	8.33353	7.76272	8.16814	10.89	8.07098
Bt.12490.2.A1_x_at	7.45503	7.58475	7.0495	8.34377	7.21302
Bt.12491.1.A1_at	6.94939	6.98718	6.9339	6.94939	7.20253
Bt.12496.1.S1_at	8.31799	8.23968	7.99844	8.07119	7.92081
Bt.12498.1.A1_at	12.4988	12.1871	12.4931	11.0115	11.0893
Bt.125.1.S1_at	4.7856	4.95442	4.91905	4.91905	4.96833
Bt.125.1.S2_at	4.56709	4.31802	4.43148	4.43148	4.61577
Bt.12500.2.S1_a_at	7.86172	7.56794	8.74918	7.20855	7.75534
Bt.12503.1.A1_at	10.2145	9.88213	10.0303	10.0851	10.1301
Bt.12504.1.S1_at	11.6626	12.0119	12.4495	10.9846	11.2915
Bt.12505.1.S1_at	11.4178	11.2759	11.7075	10.8417	11.0308
Bt.12506.1.S1_at	9.68949	9.21643	9.00357	10.4711	10.3497
Bt.12508.1.S1_at	8.36836	8.32769	8.2398	8.15568	8.10499
Bt.12510.1.S1_a_at	6.8712	7.28972	7.81112	6.76567	6.97576
Bt.12510.1.S1_at	7.11757	7.60487	7.39288	6.95983	6.69582
Bt.12510.2.S1_at	8.14796	8.57693	9.0992	7.1668	7.30049
Bt.12510.3.S1_at	7.09865	7.9264	8.0752	6.2004	5.77941
Bt.12514.1.S1_at	10.5075	10.5627	11.0396	10.4198	10.2312
Bt.12516.1.S1_at	5.98795	5.98795	5.81343	6.15517	5.98795
Bt.12519.1.S1_at	8.61606	8.55781	8.94856	8.13039	7.89401
Bt.1252.1.S1_at	8.60388	8.84428	8.30379	7.28164	7.42975
Bt.12520.1.S1_at	3.24848	3.24848	3.24848	3.24848	3.12679
Bt.12533.1.S1_at	5.33217	5.33217	5.72977	5.09156	5.33217
Bt.12534.1.S1_at	5.16769	5.70823	5.06028	4.83434	5.0496
Bt.12535.1.S1_at	3.81551	3.76308	3.86906	3.8047	3.8047
Bt.12536.1.S1_at	6.70138	6.3406	6.30502	6.98262	7.12443
Bt.12537.1.S1_at	4.66583	4.25477	4.3842	4.3842	4.3842
Bt.12548.1.S1_at	4.16341	4.08846	4.08846	4.00527	4.01501
Bt.1255.1.A1_at	10.6995	10.7579	10.4551	9.87605	9.97288
Bt.12550.1.S1_at	6.13067	6.0435	5.86957	5.83425	5.66115
Bt.12550.2.S1_at	5.71337	5.78511	5.71337	5.71337	5.71337
Bt.12551.1.S1_at	7.28834	7.22947	8.04199	7.40025	7.40025
Bt.12552.1.S1_at	6.88347	6.59392	7.02324	7.21393	6.88347
Bt.12553.1.S1_at	7.50693	6.63845	7.7726	5.5258	6.38883
Bt.12554.1.S1_at	9.53124	8.86195	9.49834	10.2494	9.49834
Bt.12555.1.S1_at	5.7352	5.84091	6.748	5.45207	5.42882
Bt.12557.1.S1_at	9.56428	9.69845	9.26994	9.56428	9.56428
Bt.12558.1.S1_at	9.3321	9.04271	9.94613	9.2122	9.22435
Bt.12558.2.S1_at	5.37436	5.56648	5.36553	5.97671	5.86309
Bt.12559.1.S1_at	11.3402	11.2395	11.0368	11.2528	11.2528
Bt.12560.1.S1_at	9.10497	8.54175	9.17858	9.37504	9.29381
Bt.12561.1.S1_at	7.63077	7.55664	7.52337	6.99703	7.36659
Bt.12561.2.S1_at	6.51352	6.50998	6.54948	6.44603	6.53525
Bt.12561.3.S1_at	5.96504	5.79358	6.12937	6.02998	6.02998
Bt.12562.1.S1_at	7.02256	7.09241	7.09241	7.09241	7.36287
Bt.12564.1.S1_at	9.44842	9.41419	9.65726	8.96271	9.06227
Bt.12565.1.S1_at	10.1695	10.4425	10.1612	9.8727	10.0014
Bt.12566.1.S1_at	9.31304	9.14293	9.3502	8.91418	8.70692
Bt.12567.1.A1_at	3.72476	3.52882	3.3349	4.03965	3.9
Bt.12568.1.S1_at	8.04695	8.05479	8.36302	7.85628	8.04695
Bt.12569.1.A1_at	7.62255	7.58246	7.60487	7.65875	7.68125
Bt.1257.1.S1_at	5.50517	5.58288	5.2775	5.10201	5.67122
Bt.12570.1.S1_at	6.96465	7.2793	7.71882	8.37007	8.81368
Bt.12572.1.S1_at	8.37676	8.52828	8.70024	8.35168	8.63245
Bt.12572.2.S1_at	5.20324	6.1173	6.1872	6.46267	7.1326
Bt.12573.1.S1_at	7.57247	7.78116	7.81273	7.44018	7.24857
[truncated: 22,250 more rows]

## Sheet: SNym_and_RNym
ID	HS02_Nymph.CEL	S03_Nymph.CEL	S10_Nymph.CEL	S13_Nymph.CEL	R727_Nymph.CEL	R733_Nymph.CEL	R734_Nymph.CEL
[truncated: 24,128 more rows]

[truncated: 8 more sheets: SBsl_and_SStr, RBsl_and_RStr, SStr_and_SLar, RStr_and_RLar, SLar_and_SNym, RLar_and_RNym, SStr_andSNym, RStr_and_RNym]
