# Supplementary material for: Immune and biochemical responses in skin differ between bovine hosts genetically susceptible and resistant to the cattle tick Rhipicephalus microplus
Source: Parasit Vectors. 2017 Jan 31;10:51. doi: 10.1186/s13071-016-1945-z (PMC5282843; doi:10.1186/s13071-016-1945-z)
Supplement: Additional file 5: Table S3. — Differentially expressed genes (DEGs) in tick-infested skins (with larvae or nymph) within each breed (intra-breed comparisons) compared to stressed skin as named across the sheets. DEGs were calculated using limma R package from Bioconductor software. The up- (positive values) or downregulation (negative values) of genes are displayed in “logFC” column. Abbreviations: SLAr, larvae-infested skin from susceptible bovines; RLar, larvae-infested skin from resistant bovines; SNym, nymph-infested skin from susceptible bovines; RNym, nymph-infested skin from resistant bovines; SLarNym, larvae and nymph-infested skin from susceptible bovines; RLarNym, larvae and nymph-infested skin from resistant bovines. (XLSX 326 kb) [file 13071_2016_1945_MOESM5_ESM.xlsx]

## Sheet: SLar
Bovine Ensembl Gene ID	Associated Gene Name	Transcript Biotype	Description	WikiGene Description	Affy bovine probeset	RefSeq mRNA [e.g. NM_001195597]	logFC	P.Value	Human Ensembl Gene ID	Homology Type	% Identity with respect to Human gene
ENSBTAG00000037526	FABP4	protein_coding	fatty acid-binding protein, adipocyte [Source:RefSeq peptide;Acc:NP_776739]	fatty acid binding protein 4, adipocyte	Bt.97.1.S1_at	NM_174314	-2.73023	0.000628091	ENSG00000170323	ortholog_one2one	84
ENSBTAG00000033803	FABP7	protein_coding	Fatty acid-binding protein, brain [Source:UniProtKB/Swiss-Prot;Acc:Q09139]	fatty acid binding protein 7, brain	Bt.2892.1.S1_at	NM_001078162	-1.95281	0.00881254	ENSG00000164434	ortholog_one2one	95
ENSBTAG00000020747	ASS1	protein_coding	Argininosuccinate synthase [Source:UniProtKB/Swiss-Prot;Acc:P14568]	argininosuccinate synthase 1	Bt.1370.1.S1_at	NM_173892	-1.81582	1.68e-06	ENSG00000130707	ortholog_one2one	96
ENSBTAG00000006991	ADH6	protein_coding	alcohol dehydrogenase 6 [Source:RefSeq peptide;Acc:NP_001039522]	alcohol dehydrogenase 6 (class V)	Bt.9697.1.A1_at	NM_001046057	-1.78685	0.000784831	ENSG00000172955	ortholog_one2one	78
ENSBTAG00000047418	SLC25A6	protein_coding	ADP/ATP translocase 3 [Source:UniProtKB/Swiss-Prot;Acc:P32007]	solute carrier family 25 (mitochondrial carrier; adenine nucleotide translocator), member 6	Bt.5176.1.S1_at	NM_174660	-1.53691	0.0259017	ENSG00000169100	ortholog_one2one	98
ENSBTAG00000034323	BT.19805	protein_coding	Solute carrier family 2, facilitated glucose transporter member 5 [Source:UniProtKB/Swiss-Prot;Acc:P58353]	solute carrier family 2 (facilitated glucose/fructose transporter), member 5	Bt.19805.1.A1_at	NM_001101042	-1.52649	0.0103873	ENSG00000142583	ortholog_one2one	50
ENSBTAG00000010312	MAPK1	protein_coding	Mitogen-activated protein kinase 1 [Source:UniProtKB/Swiss-Prot;Acc:P46196]	mitogen-activated protein kinase 1	Bt.167.1.S1_at		-1.52464	0.0456871	ENSG00000100030	ortholog_one2one	89
ENSBTAG00000016782	SLC39A10	protein_coding	zinc transporter ZIP10 precursor [Source:RefSeq peptide;Acc:NP_001192809]	solute carrier family 39 (zinc transporter), member 10	Bt.18309.1.A1_at	NM_001205880	-1.46061	0.0133807	ENSG00000196950	ortholog_one2one	93
ENSBTAG00000011190	FLNA	protein_coding	filamin-A [Source:RefSeq peptide;Acc:NP_001193443]	filamin A, alpha	Bt.959.2.S1_at	NM_001206514	-1.41741	0.0464025	ENSG00000196924	ortholog_one2one	96
ENSBTAG00000016929	BT.87607	protein_coding	Uncharacterized protein [Source:UniProtKB/TrEMBL;Acc:F6RSR1]	heterogeneous nuclear ribonucleoprotein A0	Bt.5216.1.S1_at		-1.39553	0.0370468	ENSG00000177733	ortholog_one2one	99
ENSBTAG00000007047	FZD10	protein_coding	frizzled-10 precursor [Source:RefSeq peptide;Acc:NP_001091502]	frizzled family receptor 10	Bt.27485.1.A1_at	NM_001098033	-1.37565	8.81e-05	ENSG00000111432	ortholog_one2one	95
ENSBTAG00000012109	EDN3	protein_coding	Uncharacterized protein [Source:UniProtKB/TrEMBL;Acc:E1B9R6]		Bt.26462.1.S1_at		-1.34076	0.000281027	ENSG00000124205	ortholog_one2one	50
ENSBTAG00000012460	ELF5	protein_coding	ETS-related transcription factor Elf-5 [Source:UniProtKB/Swiss-Prot;Acc:Q58DT0]	E74-like factor 5 (ets domain transcription factor)	Bt.24887.1.S1_at	NM_001024569	-1.30718	0.000911354	ENSG00000135374	ortholog_one2one	91
ENSBTAG00000007115	GSR	protein_coding	glutathione reductase, mitochondrial [Source:RefSeq peptide;Acc:NP_001107662]	glutathione reductase	Bt.612.2.S1_at	NM_001114190	-1.28658	0.020105	ENSG00000104687	ortholog_one2one	72
ENSBTAG00000006724	PPP1R2	protein_coding	protein phosphatase inhibitor 2 [Source:RefSeq peptide;Acc:NP_001030469]	protein phosphatase 1, regulatory (inhibitor) subunit 2	Bt.17102.1.S1_at	NM_001035392	-1.26266	0.0010943	ENSG00000184203	ortholog_one2one	86
ENSBTAG00000005595	TRMU	protein_coding	mitochondrial tRNA-specific 2-thiouridylase 1 [Source:RefSeq peptide;Acc:NP_001156660]	tRNA 5-methylaminomethyl-2-thiouridylate methyltransferase	Bt.9055.2.S1_a_at	NM_001163188	-1.24014	0.0252957	ENSG00000100416	ortholog_one2one	90
ENSBTAG00000006101	PSMD4	protein_coding	26S proteasome non-ATPase regulatory subunit 4 [Source:UniProtKB/Swiss-Prot;Acc:Q58DA0]	proteasome (prosome, macropain) 26S subunit, non-ATPase, 4	Bt.22831.1.A1_s_at	NM_001013598	-1.23875	0.0174474	ENSG00000159352	ortholog_one2one	99
ENSBTAG00000005763	BT.52156	protein_coding	proline-rich AKT1 substrate 1 [Source:RefSeq peptide;Acc:NP_001076903]	AKT1 substrate 1 (proline-rich)	Bt.24662.1.S1_at	NM_001083434	-1.19744	0.0196125	ENSG00000204673	ortholog_one2one	95
ENSBTAG00000046996	BT.4091	protein_coding	epsin-1 [Source:RefSeq peptide;Acc:NP_001033759]	epsin-1-like	Bt.4091.3.S1_a_at	NM_001038670	-1.19104	0.0473237	ENSG00000063245	ortholog_one2one	78
ENSBTAG00000008091	SELENBP1	protein_coding	Selenium-binding protein 1 [Source:UniProtKB/Swiss-Prot;Acc:Q2KJ32]	selenium binding protein 1	Bt.21116.1.S1_at	NM_001046048	-1.17035	0.00202439	ENSG00000143416	ortholog_one2one	91
ENSBTAG00000011625	BT.23510	protein_coding	acyl-protein thioesterase 2 [Source:RefSeq peptide;Acc:NP_001073831]	lysophospholipase II	Bt.23510.1.S1_at	NM_001080362	-1.16668	0.0142846	ENSG00000011009	ortholog_one2many	61
ENSBTAG00000002033	UBXN2A	protein_coding	UBX domain-containing protein 2A [Source:RefSeq peptide;Acc:NP_001179896]	UBX domain protein 2A	Bt.28725.1.A1_at	NM_001192967	-1.15813	0.000360109	ENSG00000173960	ortholog_one2one	90
ENSBTAG00000010497	TRAF2	protein_coding	Uncharacterized protein [Source:UniProtKB/TrEMBL;Acc:E1B9D9]	TNF receptor-associated factor 2	Bt.2181.1.S1_at		-1.15402	0.0115747	ENSG00000127191	ortholog_one2one	88
ENSBTAG00000004004	CSDC2	protein_coding	cold shock domain-containing protein C2 [Source:RefSeq peptide;Acc:NP_001070345]	cold shock domain containing C2, RNA binding	Bt.21180.1.S1_at	NM_001076877	-1.11329	0.00641293	ENSG00000172346	ortholog_one2one	95
ENSBTAG00000014175	STRAP	protein_coding	Serine-threonine kinase receptor-associated protein [Source:UniProtKB/Swiss-Prot;Acc:Q5E959]	serine/threonine kinase receptor associated protein	Bt.5754.1.S1_at	NM_001015567	-1.09725	0.00435802	ENSG00000023734	ortholog_one2one	98
ENSBTAG00000025848	RBM3	protein_coding	Uncharacterized protein [Source:UniProtKB/TrEMBL;Acc:F6RBQ9]		Bt.9571.2.S1_a_at		-1.08169	2.15e-05	ENSG00000102317	apparent_ortholog_one2one	92
ENSBTAG00000020527	IDH1	protein_coding	Isocitrate dehydrogenase [NADP] cytoplasmic [Source:UniProtKB/Swiss-Prot;Acc:Q9XSG3]	isocitrate dehydrogenase 1 (NADP+), soluble	Bt.13324.1.S1_a_at	NM_181012	-1.04742	0.039406	ENSG00000138413	ortholog_one2one	96
ENSBTAG00000046871		processed_pseudogene			Bt.13324.1.S1_a_at		-1.04742	0.039406
ENSBTAG00000010357	BT.91730	protein_coding	beta-galactoside alpha-2,6-sialyltransferase 1 [Source:RefSeq peptide;Acc:NP_803483]	ST6 beta-galactosamide alpha-2,6-sialyltranferase 1	Bt.299.1.S1_at	NM_177517	-1.03671	0.0139505	ENSG00000073849	ortholog_one2one	82
ENSBTAG00000009685	THEX1	protein_coding	3'-5' exoribonuclease 1 [Source:RefSeq peptide;Acc:NP_001033281]	exoribonuclease 1	Bt.22450.2.A1_a_at	NM_001038192	-1.03566	0.00124732	ENSG00000104626	ortholog_one2many	90
ENSBTAG00000016161	FLII	protein_coding	Uncharacterized protein [Source:UniProtKB/TrEMBL;Acc:F1N365]	flightless I homolog (Drosophila)	Bt.26993.1.S1_at		-1.03249	0.0107553	ENSG00000177731	ortholog_one2one	94
ENSBTAG00000016882	VPS26A	protein_coding	Vacuolar protein sorting-associated protein 26A [Source:UniProtKB/Swiss-Prot;Acc:Q0VD53]	vacuolar protein sorting 26 homolog A (S. pombe)	Bt.2478.2.S1_at	NM_001075455	-1.03199	0.0309621	ENSG00000122958	ortholog_one2one	100
ENSBTAG00000008509	SLC38A3	protein_coding	sodium-coupled neutral amino acid transporter 3 [Source:RefSeq peptide;Acc:NP_001035576]	solute carrier family 38, member 3	Bt.12984.1.S1_at	NM_001040486	-1.03136	0.000989316				solute carrier family 38, member 3	10991
ENSBTAG00000005530	BT.35560	protein_coding	glycine N-methyltransferase [Source:RefSeq peptide;Acc:NP_001193045]	glycine N-methyltransferase	Bt.20919.3.S1_at	NM_001206116	-1.02739	0.00424792	ENSG00000124713	ortholog_one2one	93
ENSBTAG00000017733	BT.49731	protein_coding	carbonic anhydrase 2 [Source:RefSeq peptide;Acc:NP_848667]	carbonic anhydrase II	Bt.22854.1.S1_at	NM_178572	-1.00766	0.00504658	ENSG00000104267	ortholog_one2one	76
ENSBTAG00000010659	CUX1	protein_coding	Uncharacterized protein [Source:UniProtKB/TrEMBL;Acc:F1N693]	homeobox protein cut-like 1-like	Bt.8487.1.A1_at		-1.00454	0.013557	ENSG00000257923	ortholog_one2one	86
ENSBTAG00000011837	ASNA1	protein_coding	ATPase ASNA1 [Source:UniProtKB/Swiss-Prot;Acc:A5PJI5]	arsA arsenite transporter, ATP-binding, homolog 1 (bacterial)	Bt.20675.1.S1_at	NM_001098864	-0.999132	0.0182197	ENSG00000198356	ortholog_one2one	100
ENSBTAG00000007353	DLX4	protein_coding	homeobox protein DLX-4 [Source:RefSeq peptide;Acc:NP_001091510]	distal-less homeobox 4	Bt.27619.1.A1_at	NM_001098041	-0.995095	0.0155504	ENSG00000108813	ortholog_one2one	84
ENSBTAG00000004086	SPINT1	protein_coding	kunitz-type protease inhibitor 1 precursor [Source:RefSeq peptide;Acc:NP_001039832]	serine peptidase inhibitor, Kunitz type 1	Bt.27234.2.S1_at	NM_001046367	-0.982602	0.00860179	ENSG00000166145	ortholog_one2one	78
ENSBTAG00000035084	BT.79602	protein_coding	frizzled-3 precursor [Source:RefSeq peptide;Acc:NP_001179893]	frizzled family receptor 3	Bt.18279.1.A1_at	NM_001192964	-0.97927	0.000807658	ENSG00000104290	ortholog_one2many	98
ENSBTAG00000017567	BT.88312	protein_coding	acetyl-CoA carboxylase 1 [Source:RefSeq peptide;Acc:NP_776649]	acetyl-CoA carboxylase alpha	Bt.4735.1.S1_at	NM_174224	-0.977829	0.0273309	ENSG00000132142	ortholog_one2one	96
ENSBTAG00000018214	SHISA2	protein_coding	Protein shisa-2 homolog [Source:UniProtKB/Swiss-Prot;Acc:A6QPA0]	shisa homolog 2 (Xenopus laevis)	Bt.22389.1.S1_at	NM_001101265	-0.975463	0.00437538	ENSG00000180730	ortholog_one2one	91
ENSBTAG00000015163	TM4SF1	protein_coding	transmembrane 4 L6 family member 1 [Source:RefSeq peptide;Acc:NP_001069448]	transmembrane 4 L six family member 1	Bt.6087.1.S1_at	NM_001075980	-0.963631	2.52e-05	ENSG00000169908	ortholog_one2one	86
ENSBTAG00000010279	DUSP14	protein_coding	Dual specificity protein phosphatase 14 [Source:UniProtKB/Swiss-Prot;Acc:Q17QM8]	dual specificity phosphatase 14	Bt.20043.1.S1_at	NM_001075308	-0.952094	0.00782517	ENSG00000161326	ortholog_one2one	99
ENSBTAG00000016116		pseudogene		MARCKS-related protein-like	Bt.3880.1.S1_at		-0.945648	0.000606083				65108	Systems-wide analysis of ubiquitylation dynamics reveals a key role for PAF15 ubiquitylation in DNA-damage bypass.	The prognostic value of MARCKS-like 1 in lymph node-negative breast cancer.
ENSBTAG00000046862	MARCKSL1	protein_coding	MARCKS-related protein [Source:RefSeq peptide;Acc:NP_001069640]	MARCKS-like 1	Bt.3880.1.S1_at	NM_001076172	-0.945648	0.000606083	ENSG00000175130	ortholog_one2one	87
ENSBTAG00000011076	BT.41409	protein_coding	small conductance calcium-activated potassium channel protein 2 isoform 1 [Source:RefSeq peptide;Acc:NP_991361]	potassium intermediate/small conductance calcium-activated channel, subfamily N, member 2	Bt.28008.1.S1_s_at	NM_205814; NM_205792	-0.930101	0.00318227	ENSG00000080709	ortholog_one2one	98
ENSBTAG00000021368	AKR1C3	protein_coding	Uncharacterized protein [Source:UniProtKB/TrEMBL;Acc:E1BP71]	aldo-keto reductase family 1, member C1	Bt.23094.5.S1_at		-0.926474	0.00296784	ENSG00000196139	ortholog_many2many	78
ENSBTAG00000039289	BT.64294	protein_coding	aldo-keto reductase family 1 member C3 -like [Source:RefSeq peptide;Acc:NP_001030444]	aldo-keto reductase family 1 member C3 -like	Bt.23094.5.S1_at	NM_001035367	-0.926474	0.00296784	ENSG00000198610	ortholog_many2many	76
ENSBTAG00000010689	NRG2	protein_coding	Uncharacterized protein [Source:UniProtKB/TrEMBL;Acc:E1BBP3]	pro-neuregulin-2, membrane-bound isoform-like	Bt.11920.1.A1_at		-0.924431	0.0064597	ENSG00000158458	ortholog_one2one	70
ENSBTAG00000026813	AQP5	protein_coding	aquaporin-5 [Source:RefSeq peptide;Acc:NP_001178089]	aquaporin 5	Bt.16712.1.A1_at	NM_001191160	-0.919762	0.00355193	ENSG00000161798	ortholog_one2one	89
ENSBTAG00000001592	INSIG1	protein_coding	Insulin-induced gene 1 protein [Source:UniProtKB/Swiss-Prot;Acc:A0JNC3]	insulin induced gene 1	Bt.24614.1.S1_at	NM_001077909	-0.916819	0.0192249	ENSG00000186480	ortholog_one2one	83
ENSBTAG00000013127	BT.106554	protein_coding	lysophospholipid acyltransferase 5 [Source:RefSeq peptide;Acc:NP_001019717]	lysophosphatidylcholine acyltransferase 3	Bt.27204.1.S1_at	NM_001024546	-0.902116	0.00109299	ENSG00000111684	ortholog_one2one	80
ENSBTAG00000024219	TRPV6	protein_coding	transient receptor potential cation channel subfamily V member 6 [Source:RefSeq peptide;Acc:NP_001193118]	transient receptor potential cation channel, subfamily V, member 6	Bt.27367.1.S1_at	NM_001206189	-0.897684	0.000589636	ENSG00000165125	ortholog_one2one	83
ENSBTAG00000010498	SLC40A1	protein_coding	solute carrier family 40 member 1 [Source:RefSeq peptide;Acc:NP_001071438]	solute carrier family 40 (iron-regulated transporter), member 1	Bt.22759.1.S1_at	NM_001077970	-0.864738	0.000218524	ENSG00000138449	ortholog_one2one	90
ENSBTAG00000014981	BT.27676	protein_coding	ubiquitin thioesterase OTUB2 [Source:RefSeq peptide;Acc:NP_001015517]	OTU domain, ubiquitin aldehyde binding 2	Bt.27676.1.S1_at	NM_001015517	-0.837639	0.00415411	ENSG00000089723	ortholog_one2one	95
ENSBTAG00000020054	TNFRSF21	protein_coding	tumor necrosis factor receptor superfamily member 21 [Source:RefSeq peptide;Acc:NP_001070379]	tumor necrosis factor receptor superfamily, member 21	Bt.12694.1.S1_at	NM_001076911	0.862159	0.00016951	ENSG00000146072	ortholog_one2one	91
ENSBTAG00000001154	DGAT2	protein_coding	Diacylglycerol O-acyltransferase 2 [Source:UniProtKB/Swiss-Prot;Acc:Q70VZ8]	diacylglycerol O-acyltransferase 2	Bt.23550.1.S1_at	NM_205793	0.87377	0.0021063	ENSG00000062282	ortholog_one2one	90
ENSBTAG00000004059	SOAT1	protein_coding	sterol O-acyltransferase 1 [Source:RefSeq peptide;Acc:NP_001029378]	sterol O-acyltransferase 1	Bt.13728.1.S1_at	NM_001034206	0.877078	0.00249086	ENSG00000057252	ortholog_one2one	85
ENSBTAG00000011662	BT.19261	protein_coding	transcription factor SOX-18 [Source:RefSeq peptide;Acc:NP_001069257]	SRY (sex determining region Y)-box 18	Bt.19261.1.S1_at	NM_001075789	0.882207	9.24e-05	ENSG00000203883	ortholog_one2one	90
ENSBTAG00000018349	IFI30	protein_coding	gamma-interferon-inducible lysosomal thiol reductase precursor [Source:RefSeq peptide;Acc:NP_001094721]	interferon, gamma-inducible protein 30	Bt.1548.1.S1_at	NM_001101251	0.911713	9.46e-05	ENSG00000216490	ortholog_one2one	62
ENSBTAG00000017273	LRRC25	protein_coding	leucine-rich repeat-containing protein 25 precursor [Source:RefSeq peptide;Acc:NP_777113]	leucine rich repeat containing 25	Bt.11218.1.S1_at	NM_174688	0.915064	0.000667745	ENSG00000175489	ortholog_one2one	57
ENSBTAG00000014218	DKK1	protein_coding	dickkopf-related protein 1 [Source:RefSeq peptide;Acc:NP_001192473]	dickkopf homolog 1 (Xenopus laevis)	Bt.13880.1.S1_at		0.916687	0.00431333	ENSG00000107984	ortholog_one2one	89
ENSBTAG00000030518	ECSCR	protein_coding	Endothelial cell-specific chemotaxis regulator [Source:UniProtKB/Swiss-Prot;Acc:Q2KIX5]	endothelial cell-specific chemotaxis regulator	Bt.8549.2.S1_at	NM_001046099	0.921665	0.000127418	ENSG00000249751	ortholog_one2one	22
ENSBTAG00000008008	TLR2	protein_coding	toll-like receptor 2 precursor [Source:RefSeq peptide;Acc:NP_776622]	toll-like receptor 2	Bt.8945.1.S1_at	NM_174197	0.930037	0.000239618	ENSG00000137462	ortholog_one2one	78
ENSBTAG00000004305	RGS16	protein_coding	Regulator of G-protein signaling 16 [Source:UniProtKB/Swiss-Prot;Acc:O46471]	regulator of G-protein signaling 16	Bt.26612.2.S1_at	NM_174450	0.931663	0.00828295	ENSG00000143333	ortholog_one2one	88
ENSBTAG00000004207	CD93	protein_coding	Uncharacterized protein [Source:UniProtKB/TrEMBL;Acc:E1BGJ5]	complement component C1q receptor-like	Bt.24881.1.S1_at		0.935575	0.00153561	ENSG00000125810	ortholog_one2one	69
ENSBTAG00000019636	SCARA5	protein_coding	Scavenger receptor class A member 5 [Source:UniProtKB/Swiss-Prot;Acc:A5PJQ2]	scavenger receptor class A, member 5 (putative)	Bt.12715.1.S1_at	NM_001102499	0.941604	0.0172387	ENSG00000168079	ortholog_one2one	89
ENSBTAG00000013919	BT.88538	protein_coding	major histocompatibility complex, class II, DRB3 precursor [Source:RefSeq peptide;Acc:NP_001012698]	major histocompatibility complex, class II, DRB3	Bt.5356.1.S1_s_at	NM_001012680	0.947035	0.00137222				major histocompatibility complex, class II, DRB3	3125	HLA-DRB3 belongs to the HLA class II beta chain paralogues. This class II molecule is a heterodimer consisting of an alpha (DRA) and a beta (DRB) chain, both anchored in the membrane. It plays a central role in the immune system by presenting peptides derived from extracellular proteins. Class II molecules are expressed in antigen presenting cells (APC: B lymphocytes, dendritic cells, macrophages…
ENSBTAG00000005413	NLRC5	protein_coding	Uncharacterized protein [Source:UniProtKB/TrEMBL;Acc:E1B9F2]		Bt.15615.1.S1_at		0.948756	0.000968791	ENSG00000140853	ortholog_one2one	73
ENSBTAG00000011563	BT.24855	protein_coding	tumor necrosis factor ligand superfamily member 13B [Source:RefSeq peptide;Acc:NP_001107978]	tumor necrosis factor (ligand) superfamily, member 13b	Bt.24855.2.S1_at	NM_001114506	0.950156	0.00259342	ENSG00000102524	ortholog_one2one	41
ENSBTAG00000012909	CRABP1	protein_coding	Cellular retinoic acid-binding protein 1 [Source:UniProtKB/Swiss-Prot;Acc:P62964]	cellular retinoic acid binding protein 1	Bt.396.2.S1_a_at	NM_181028	0.952121	0.00817997	ENSG00000166426	ortholog_one2one	99
ENSBTAG00000012849	BT.32410	protein_coding	Collagen alpha-1(IV) chain [Source:UniProtKB/Swiss-Prot;Acc:Q7SIB2]	collagen, type IV, alpha 1	Bt.12912.1.S1_at	NM_001166511	0.956531	0.00255924	ENSG00000187498	ortholog_one2one	90
ENSBTAG00000010349	IL1A	protein_coding	Interleukin-1 alpha [Source:UniProtKB/Swiss-Prot;Acc:P08831]	interleukin 1, alpha	Bt.191.1.S1_at	NM_174092	0.958835	0.00413811	ENSG00000115008	ortholog_one2one	72
ENSBTAG00000001198	GIMAP7	protein_coding	GTPase, IMAP family member 7 [Source:RefSeq peptide;Acc:NP_001039773]	GTPase, IMAP family member 7	Bt.21722.1.S1_at	NM_001046308	0.96631	0.00309325	ENSG00000179144	ortholog_one2many	63
ENSBTAG00000003836	BT.44707	protein_coding	disintegrin and metalloproteinase domain-containing protein 19 precursor [Source:RefSeq peptide;Acc:NP_001068943]	ADAM metallopeptidase domain 19	Bt.13604.1.S1_at	NM_001075475	0.970196	0.00043364	ENSG00000135074	ortholog_one2one	87
ENSBTAG00000008953	TAP1	protein_coding	antigen peptide transporter 1 [Source:RefSeq peptide;Acc:NP_001091527]	transporter 1, ATP-binding cassette, sub-family B (MDR/TAP)	Bt.20416.1.S1_at	NM_001098058	0.971811	0.000490091	ENSG00000168394	ortholog_one2one	71
ENSBTAG00000007268	BT.19195	protein_coding	Coagulation factor XIII A chain [Source:UniProtKB/Swiss-Prot;Acc:P12260]	coagulation factor XIII, A1 polypeptide	Bt.19845.1.S1_at	NM_001167894	0.971994	0.005886	ENSG00000124491	ortholog_one2one	87
ENSBTAG00000044073	CD248	protein_coding	Uncharacterized protein [Source:UniProtKB/TrEMBL;Acc:E1BC38]	endosialin-like	Bt.1439.1.S1_at		0.973374	0.000230289	ENSG00000174807	ortholog_one2one	80
ENSBTAG00000001338	BT.28967	protein_coding	C-C chemokine receptor type 3 [Source:RefSeq peptide;Acc:NP_001181889]	chemokine (C-C motif) receptor 3	Bt.28967.2.A1_at	NM_001194960	0.97574	0.0241003	ENSG00000183625	ortholog_one2one	70
ENSBTAG00000010664	PRKCQ	protein_coding	protein kinase C theta type [Source:RefSeq peptide;Acc:NP_001179006]	protein kinase C, theta	Bt.22234.1.S1_at	NM_001192077	0.976121	0.00547221	ENSG00000065675	ortholog_one2one	96
ENSBTAG00000039037	SERPINB4	protein_coding	serpin peptidase inhibitor, clade B like [Source:RefSeq peptide;Acc:NP_001193642]	serpin B4-like; serpin peptidase inhibitor, clade B (ovalbumin), member 4-like	Bt.9693.1.S1_at	NM_001206713; NM_001102322	0.977199	0.00895619	ENSG00000206073	ortholog_many2many	57
ENSBTAG00000040586	BT.104539	protein_coding	serpin peptidase inhibitor, clade B like [Source:RefSeq peptide;Acc:NP_001099089]	serpin B4-like	Bt.9693.1.S1_at	NM_001105619	0.977199	0.00895619	ENSG00000206073	ortholog_many2many	64
ENSBTAG00000007434	CD300LG	protein_coding	CMRF35-like molecule 9 [Source:UniProtKB/Swiss-Prot;Acc:A5D7B2]	CD300 molecule-like family member g	Bt.5343.1.A1_at		0.991675	8.28e-05	ENSG00000161649	ortholog_one2one	44
ENSBTAG00000015241	BT.87687	protein_coding	epoxide hydrolase 2 [Source:RefSeq peptide;Acc:NP_001069002]	epoxide hydrolase 2, cytoplasmic	Bt.15925.1.S1_at	NM_001075534	0.993709	0.00327299	ENSG00000120915	ortholog_one2one	75
ENSBTAG00000020736	BT.42498	protein_coding	tumor necrosis factor receptor superfamily member 5 precursor [Source:RefSeq peptide;Acc:NP_001099081]	CD40 molecule, TNF receptor superfamily member 5	Bt.13130.1.S1_at	NM_001105611	0.99937	0.00183123	ENSG00000101017	ortholog_one2one	68
ENSBTAG00000013732	GPR37	protein_coding	probable G-protein coupled receptor 37 precursor [Source:RefSeq peptide;Acc:NP_001069437]	G protein-coupled receptor 37 (endothelin receptor type B-like)	Bt.10349.1.S1_at	NM_001075969	1.00725	6.55e-05	ENSG00000170775	ortholog_one2one	89
ENSBTAG00000020892	IL2RA	protein_coding	interleukin-2 receptor subunit alpha precursor [Source:RefSeq peptide;Acc:NP_776783]	interleukin 2 receptor, alpha	Bt.3941.1.S1_at	NM_174358	1.01159	0.00171168	ENSG00000134460	ortholog_one2one	55
ENSBTAG00000002951	CD244	protein_coding	natural killer cell receptor 2B4 precursor [Source:RefSeq peptide;Acc:NP_001179279]	CD244 molecule, natural killer cell receptor 2B4	Bt.28588.2.A1_a_at	NM_001192350	1.01186	0.00377839	ENSG00000122223	ortholog_one2one	57
ENSBTAG00000000394	BT.70619	protein_coding	beta-secretase 2 precursor [Source:RefSeq peptide;Acc:NP_001192991]	beta-site APP-cleaving enzyme 2	Bt.7130.1.S1_at	NM_001206062	1.01412	0.00424869	ENSG00000182240	ortholog_one2one	92
ENSBTAG00000020099	STMN2	protein_coding	stathmin-2 [Source:RefSeq peptide;Acc:NP_001029794]	stathmin-like 2	Bt.3704.3.A1_at	NM_001034622	1.01517	0.0114243	ENSG00000104435	apparent_ortholog_one2one	86
ENSBTAG00000008555	P2RY10	protein_coding	purinergic receptor P2Y, G-protein coupled, 10 [Source:RefSeq peptide;Acc:NP_001069167]	purinergic receptor P2Y, G-protein coupled, 10	Bt.9163.1.A1_at	NM_001075699	1.01589	0.0109958	ENSG00000078589	ortholog_one2one	87
ENSBTAG00000016357	BT.42521	protein_coding	vascular non-inflammatory molecule 2 [Source:RefSeq peptide;Acc:NP_001157392]	vanin 2	Bt.19160.1.A1_at	NM_001163920	1.017	0.0212484	ENSG00000112303	ortholog_one2one	72
ENSBTAG00000015742	ICAM3	protein_coding	intercellular adhesion molecule 3 precursor [Source:RefSeq peptide;Acc:NP_776774]	intercellular adhesion molecule 3	Bt.4293.1.S1_at	NM_174349	1.01899	0.000868674	ENSG00000076662	ortholog_one2one	59
ENSBTAG00000014576	GUCY1A1	protein_coding	Guanylate cyclase soluble subunit alpha-1 [Source:UniProtKB/Swiss-Prot;Acc:P19687]	guanylate cyclase 1, soluble, alpha 3	Bt.4480.1.S2_at	NM_175778	1.02147	4.64e-05	ENSG00000164116	ortholog_one2one	86
ENSBTAG00000007444	C1H21ORF7	protein_coding	C1H21ORF7 protein; Uncharacterized protein [Source:UniProtKB/TrEMBL;Acc:Q0VC45]	chromosome 1 open reading frame, human C21orf7	Bt.11428.1.A1_at		1.02182	0.00370245	ENSG00000156265	ortholog_one2one	48
ENSBTAG00000020243	SVEP1	protein_coding	Uncharacterized protein [Source:UniProtKB/TrEMBL;Acc:F1MNH3]	sushi, von Willebrand factor type A, EGF and pentraxin domain containing 1	Bt.22768.2.S1_at		1.02699	0.0212022	ENSG00000165124	ortholog_one2one	86
ENSBTAG00000001066	BT.27151	protein_coding	paired immunoglobulin-like type 2 receptor alpha precursor [Source:RefSeq peptide;Acc:NP_001193279]	paired immunoglobin-like type 2 receptor alpha	Bt.1457.1.A1_at	NM_001206350	1.02798	0.000889482	ENSG00000085514	ortholog_many2many	46
ENSBTAG00000006354	HP	protein_coding	haptoglobin precursor [Source:RefSeq peptide;Acc:NP_001035560]	haptoglobin	Bt.12553.1.S1_at	NM_001040470	1.03094	0.0287919	ENSG00000261701	ortholog_one2many	75
ENSBTAG00000034498	LY6D	protein_coding	Lymphocyte antigen 6D [Source:UniProtKB/Swiss-Prot;Acc:Q148C3]	lymphocyte antigen 6D-like	Bt.19287.1.A1_at	NM_001076517	1.03142	0.0214857	ENSG00000167656	ortholog_one2one	57
ENSBTAG00000031441	FXYD5	protein_coding	FXYD domain-containing ion transport regulator 5 precursor [Source:RefSeq peptide;Acc:NP_001178992]	FXYD domain containing ion transport regulator 5	Bt.20096.2.S1_a_at	NM_001192063	1.03588	0.00497408	ENSG00000089327	ortholog_one2one	49
ENSBTAG00000038650	MS4A7	protein_coding	membrane-spanning 4-domains subfamily A member 7 [Source:RefSeq peptide;Acc:NP_001070508]	membrane-spanning 4-domains, subfamily A, member 7	Bt.3081.2.S1_a_at	NM_001077040	1.04343	0.000170268	ENSG00000166927	ortholog_one2one	59
ENSBTAG00000015979	BT.46235	protein_coding	seizure protein 6 homolog precursor [Source:RefSeq peptide;Acc:NP_001071486]	seizure related 6 homolog (mouse)	Bt.2771.1.A1_at	NM_001078018	1.0467	0.00197678	ENSG00000063015	ortholog_one2one	90
ENSBTAG00000005892	ZAP70	protein_coding	tyrosine-protein kinase ZAP-70 [Source:RefSeq peptide;Acc:NP_001179946]	zeta-chain (TCR) associated protein kinase 70kDa	Bt.20905.1.S1_at	NM_001193017	1.06245	0.0107878	ENSG00000115085	ortholog_one2one	94
ENSBTAG00000010082	COL15A1	protein_coding	collagen alpha-1(XV) chain precursor [Source:RefSeq peptide;Acc:NP_001178214]	collagen, type XV, alpha 1	Bt.20512.2.S1_at	NM_001191285	1.06841	0.00138227	ENSG00000204291	ortholog_one2one	81
ENSBTAG00000009848	GPR171	protein_coding	Probable G-protein coupled receptor 171 [Source:UniProtKB/Swiss-Prot;Acc:Q3ZBK9]	G protein-coupled receptor 171	Bt.8343.1.S1_at	NM_001077002	1.07622	0.0270937	ENSG00000174946	ortholog_one2one	93
ENSBTAG00000000715	BT.64082	protein_coding	Uncharacterized protein [Source:UniProtKB/TrEMBL;Acc:E1BG91]	gTPase, IMAP family member 5-like	Bt.21820.1.S1_at		1.08307	0.0385554	ENSG00000196329	ortholog_one2many	58
ENSBTAG00000017478	GSDMC	protein_coding	gasdermin-C [Source:RefSeq peptide;Acc:NP_001039469]	gasdermin C	Bt.28358.1.A1_at	NM_001046004	1.08497	0.00464334	ENSG00000147697	ortholog_one2one	52
ENSBTAG00000016800	SEMA6D	protein_coding	semaphorin-6D precursor [Source:RefSeq peptide;Acc:NP_001178062]	sema domain, transmembrane domain (TM), and cytoplasmic domain, (semaphorin) 6D	Bt.19862.2.S1_at	NM_001191133	1.08755	0.000331427	ENSG00000137872	ortholog_one2one	97
ENSBTAG00000020554	AIF1	protein_coding	Allograft inflammatory factor 1 [Source:UniProtKB/Swiss-Prot;Acc:Q9BDK2]	allograft inflammatory factor 1	Bt.23278.1.S1_at	NM_173985	1.09118	0.00338998	ENSG00000204472	ortholog_one2one	88
ENSBTAG00000014737	VEGFC	protein_coding	vascular endothelial growth factor C precursor [Source:RefSeq peptide;Acc:NP_776913]	vascular endothelial growth factor C	Bt.3913.1.S1_at	NM_174488	1.09208	0.00223516	ENSG00000150630	ortholog_one2one	88
ENSBTAG00000014737	VEGFC	protein_coding	vascular endothelial growth factor C precursor [Source:RefSeq peptide;Acc:NP_776913]	vascular endothelial growth factor C	Bt.3913.1.S1_at	NM_174488	1.09208	0.00223516	ENSG00000150630	ortholog_one2one	88
ENSBTAG00000009705	SERPINF1	protein_coding	Pigment epithelium-derived factor [Source:UniProtKB/Swiss-Prot;Acc:Q95121]	serpin peptidase inhibitor, clade F (alpha-2 antiplasmin, pigment epithelium derived factor), member 1; pigment epithelium-derived factor-like	Bt.2638.1.S1_at	NM_174140	1.09293	0.00377665	ENSG00000132386	ortholog_one2one	87
ENSBTAG00000011700	BT.60335	protein_coding	plasmolipin [Source:RefSeq peptide;Acc:NP_001092593]	plasmolipin	Bt.13265.1.A1_at	NM_001099123	1.09324	0.00159896	ENSG00000102934	ortholog_one2one	74
ENSBTAG00000009051	MMP19	protein_coding	matrix metalloproteinase-19 precursor [Source:RefSeq peptide;Acc:NP_001069451]	matrix metallopeptidase 19	Bt.3681.1.S1_at	NM_001075983	1.10797	0.000140985	ENSG00000123342	ortholog_one2one	83
ENSBTAG00000026779	LYS	protein_coding	Lysozyme C, non-stomach isozyme [Source:UniProtKB/Swiss-Prot;Acc:P80189]	lysozyme	Bt.209.3.S1_at	NM_001078159	1.11217	0.0202429	ENSG00000090382	ortholog_one2many	81
ENSBTAG00000007374	LHFPL2	protein_coding	lipoma HMGIC fusion partner-like 2 protein [Source:RefSeq peptide;Acc:NP_001092621]	lipoma HMGIC fusion partner-like 2	Bt.3015.2.S1_at	NM_001099151	1.11253	0.00218986	ENSG00000145685	ortholog_one2one	94
ENSBTAG00000019060	BT.71689	protein_coding	claudin-11 [Source:RefSeq peptide;Acc:NP_001030227]	claudin 11	Bt.4817.1.A1_at	NM_001035055	1.11304	0.00871044	ENSG00000013297	ortholog_one2one	96
ENSBTAG00000006452	CD3D	protein_coding	T-cell surface glycoprotein CD3 delta chain [Source:UniProtKB/Swiss-Prot;Acc:Q28072]	CD3d molecule, delta (CD3-TCR complex)	Bt.6850.1.S1_a_at	NM_001034033	1.11888	0.027986	ENSG00000167286	ortholog_one2one	63
ENSBTAG00000004043	boFcgamma2R	protein_coding	Fc gamma 2 receptor [Source:RefSeq peptide;Acc:NP_001001138]	Fc gamma 2 receptor	Bt.28015.1.S1_at	NM_001001138	1.12058	0.000371966				Identification of the linear epitope for Fc-binding on the bovine IgG2 Fc receptor (boFcgamma2R) using synthetic peptides.	407171
ENSBTAG00000007969	CIDEC	protein_coding	cell death activator CIDE-3 [Source:RefSeq peptide;Acc:NP_001069499]	cell death-inducing DFFA-like effector c	Bt.13381.1.S1_at	NM_001076031	1.12059	0.0165567	ENSG00000187288	ortholog_one2one	74
ENSBTAG00000021709	BT.58934	protein_coding	transcription factor PU.1 [Source:RefSeq peptide;Acc:NP_001179062]	spleen focus forming virus (SFFV) proviral integration oncogene spi1	Bt.17571.1.A1_at	NM_001192133	1.12107	0.000222438	ENSG00000066336	ortholog_one2one	95
ENSBTAG00000027246	BT.49039	protein_coding	ubiquitin D [Source:RefSeq peptide;Acc:NP_001193402]	ubiquitin D	Bt.5897.1.S1_at	NM_001206473	1.12215	0.0360125	ENSG00000213886	ortholog_one2many	70
ENSBTAG00000007626	IL2RG	protein_coding	Cytokine receptor common subunit gamma [Source:UniProtKB/Swiss-Prot;Acc:Q95118]	interleukin 2 receptor, gamma	Bt.11080.1.S1_at	NM_174359	1.12959	0.00329235	ENSG00000147168	ortholog_one2one	81
ENSBTAG00000011328	CGREF1	protein_coding	cell growth regulator with EF hand domain protein 1 precursor [Source:RefSeq peptide;Acc:NP_001039442]	cell growth regulator with EF-hand domain 1	Bt.22210.1.S1_at	NM_001045977	1.13319	0.000426422	ENSG00000138028	ortholog_one2one	59
ENSBTAG00000020034	LYN	protein_coding	tyrosine-protein kinase Lyn [Source:RefSeq peptide;Acc:NP_001171211]	v-yes-1 Yamaguchi sarcoma viral related oncogene homolog	Bt.10831.2.S1_at	NM_001177740	1.13696	0.000548433	ENSG00000254087	ortholog_one2one	97
ENSBTAG00000015735	CYP4F2	protein_coding	cytochrome P450, family 4, subfamily F, polypeptide 2 [Source:RefSeq peptide;Acc:NP_001068790]	cytochrome P450, family 4, subfamily F, polypeptide 2	Bt.27036.1.S1_at	NM_001075322	1.14128	0.0201717				cytochrome P450, family 4, subfamily F, polypeptide 2	This gene encodes a member of the cytochrome P450 superfamily of enzymes. The cytochrome P450 proteins are monooxygenases which catalyze many reactions involved in drug metabolism and synthesis of cholesterol, steroids and other lipids. This protein localizes to the endoplasmic reticulum. The enzyme starts the process of inactivating and degrading leukotriene B4, a potent mediator of inflammation.	8529
ENSBTAG00000018098		pseudogene			Bt.16830.1.S1_at		1.14598	0.0128377
ENSBTAG00000016208	TGM2	protein_coding	Protein-glutamine gamma-glutamyltransferase 2 [Source:UniProtKB/Swiss-Prot;Acc:P51176]	transglutaminase 2 (C polypeptide, protein-glutamine-gamma-glutamyltransferase)	Bt.5401.1.S1_at	NM_177507	1.15134	0.0039795	ENSG00000198959	ortholog_one2one	89
ENSBTAG00000007307	SELE	protein_coding	E-selectin [Source:UniProtKB/Swiss-Prot;Acc:P98107]	selectin E	Bt.197.1.S1_at	NM_174181	1.15569	0.000999698	ENSG00000007908	ortholog_one2one	60
ENSBTAG00000017661	RFX2	protein_coding	DNA-binding protein RFX2 [Source:UniProtKB/Swiss-Prot;Acc:A6QLW9]	regulatory factor X, 2 (influences HLA class II expression)	Bt.9918.1.S1_at	NM_001102172	1.16181	0.000656713	ENSG00000087903	ortholog_one2one	90
ENSBTAG00000013848	BT.22380	protein_coding	Probable G-protein coupled receptor 133 [Source:UniProtKB/Swiss-Prot;Acc:A6QLU6]	G protein-coupled receptor 133	Bt.22380.1.S1_at	NM_001034564	1.16674	0.00234528	ENSG00000111452	ortholog_one2one	82
ENSBTAG00000039967	KRT78	protein_coding	Keratin, type II cytoskeletal 78 [Source:UniProtKB/Swiss-Prot;Acc:A6QNX5]	keratin 78	Bt.3611.1.S1_at	NM_001102077	1.16769	0.0066844	ENSG00000170423	ortholog_one2one	77
ENSBTAG00000018223	BT.60417	protein_coding	chitinase-3-like protein 1 precursor [Source:RefSeq peptide;Acc:NP_001073688]	chitinase 3-like 1 (cartilage glycoprotein-39)	Bt.5238.1.S1_at	NM_001080219	1.1705	3.28e-06	ENSG00000133048	ortholog_one2one	84
ENSBTAG00000007090	BT.91663	protein_coding	myosin-2 [Source:RefSeq peptide;Acc:NP_001159699]	myosin, heavy chain 2, skeletal muscle, adult	Bt.12300.2.S1_at	NM_001166227	1.1746	0.000455822	ENSG00000125414	ortholog_one2one	97
ENSBTAG00000000802	LYVE1	protein_coding	Lymphatic vessel endothelial hyaluronic acid receptor 1 [Source:UniProtKB/Swiss-Prot;Acc:Q6UC88]	lymphatic vessel endothelial hyaluronan receptor 1	Bt.23267.1.S1_at	NM_205815	1.18287	0.00367723	ENSG00000133800	ortholog_one2one	70
ENSBTAG00000007927	SLAMF1	protein_coding	signaling lymphocytic activation molecule precursor [Source:RefSeq peptide;Acc:NP_776609]	signaling lymphocytic activation molecule family member 1	Bt.8547.1.S1_at	NM_174184	1.18924	0.00237384	ENSG00000117090	ortholog_one2one	66
ENSBTAG00000040034	MGC157266	protein_coding	uncharacterized protein LOC507550 [Source:RefSeq peptide;Acc:NP_001092373]	uncharacterized LOC507550	Bt.16711.1.A1_at	NM_001098903	1.19286	0.00777059				uncharacterized LOC507550
ENSBTAG00000020528	PCOLCE	protein_coding	procollagen C-endopeptidase enhancer 1 precursor [Source:RefSeq peptide;Acc:NP_001039353]	procollagen C-endopeptidase enhancer	Bt.7955.1.S1_at	NM_001045888	1.19479	0.000661986	ENSG00000106333	ortholog_one2one	83
ENSBTAG00000011196	C1QB	protein_coding	Complement C1q subcomponent subunit B [Source:UniProtKB/Swiss-Prot;Acc:Q2KIV9]	complement component 1, q subcomponent, B chain	Bt.20164.1.S1_at	NM_001046599	1.1948	0.013454	ENSG00000173369	ortholog_one2one	73
ENSBTAG00000006466	CD53	protein_coding	Leukocyte surface antigen CD53 [Source:UniProtKB/Swiss-Prot;Acc:Q58DM3]	CD53 molecule	Bt.14005.1.S1_at	NM_001034232	1.19514	0.00286716	ENSG00000143119	ortholog_one2one	87
ENSBTAG00000027676	IL18BP	protein_coding	Uncharacterized protein [Source:UniProtKB/TrEMBL;Acc:E1BI67]	interleukin 18 binding protein	Bt.22116.1.A1_at		1.21577	0.00124752	ENSG00000137496	ortholog_one2one	67
ENSBTAG00000024503	FCER1G	protein_coding	High affinity immunoglobulin epsilon receptor subunit gamma [Source:UniProtKB/Swiss-Prot;Acc:Q9BDR7]	Fc fragment of IgE, high affinity I, receptor for; gamma polypeptide	Bt.8140.1.S1_at	NM_174537	1.21679	0.0133127	ENSG00000158869	ortholog_one2one	93
ENSBTAG00000000735	BCL2A1	protein_coding	Bcl-2-related protein A1 [Source:UniProtKB/Swiss-Prot;Acc:Q3C2I0]	BCL2-related protein A1	Bt.7542.1.S1_at	NM_001037100	1.22392	0.0122151	ENSG00000140379	ortholog_one2one	78
ENSBTAG00000007239	TSG-6	protein_coding	tumor necrosis factor-inducible gene 6 protein precursor [Source:RefSeq peptide;Acc:NP_001007814]	tumor necrosis factor, alpha-induced protein 6	Bt.958.1.A1_at	NM_001007813	1.22635	0.0130788	ENSG00000123610	ortholog_one2one	95
ENSBTAG00000030940	GIMAP7	protein_coding	GTPase, IMAP family member 7 [Source:RefSeq peptide;Acc:NP_001073726]	GTPase, IMAP family member 7	Bt.1088.2.S1_at	NM_001080257	1.22732	0.0439008	ENSG00000179144	ortholog_one2many	66
ENSBTAG00000003220	BT.27077	protein_coding	Duffy antigen/chemokine receptor [Source:RefSeq peptide;Acc:NP_001015634]	Duffy blood group, chemokine receptor	Bt.27077.1.S1_at	NM_001015634	1.23822	0.00110265	ENSG00000213088	ortholog_one2one	60
ENSBTAG00000008631	CORO1A	protein_coding	Coronin-1A [Source:UniProtKB/Swiss-Prot;Acc:Q92176]	coronin, actin binding protein, 1A	Bt.351.1.S1_at	NM_174521	1.23859	0.00904233	ENSG00000102879	ortholog_one2one	95
ENSBTAG00000021842	FCGR2	protein_coding	Low affinity immunoglobulin gamma Fc region receptor II [Source:UniProtKB/Swiss-Prot;Acc:Q28110]	Fc fragment of IgG, low affinity IIb, receptor (CD32)	Bt.4679.1.S1_at	NM_174539	1.24167	5.65e-05	ENSG00000072694	ortholog_many2many	57
ENSBTAG00000000144	BT.90060	protein_coding	Uncharacterized protein [Source:UniProtKB/TrEMBL;Acc:E1BF25]	uncharacterized LOC100335205	Bt.12176.1.A1_at		1.24182	0.0203612	ENSG00000211689	ortholog_many2many	58
ENSBTAG00000005049	BLK	protein_coding	tyrosine-protein kinase Blk [Source:RefSeq peptide;Acc:NP_001069436]	B lymphoid tyrosine kinase	Bt.14590.1.A1_at	NM_001075968	1.24719	5.12e-05	ENSG00000136573	ortholog_one2one	87
ENSBTAG00000001321	IL1B	protein_coding	Interleukin-1 beta [Source:UniProtKB/Swiss-Prot;Acc:P09428]	interleukin 1, beta	Bt.4856.1.S2_at	NM_174093	1.24765	0.00569061	ENSG00000125538	ortholog_one2one	61
ENSBTAG00000000720	CTSL1	protein_coding	cathepsin L1 precursor [Source:RefSeq peptide;Acc:NP_001077155]	cathepsin L1	Bt.10200.1.S1_at	NM_001083686	1.25095	0.00270137	ENSG00000135047	apparent_ortholog_one2one	74
ENSBTAG00000017060	ITGB2	protein_coding	Integrin beta-2 [Source:UniProtKB/Swiss-Prot;Acc:P32592]	integrin, beta 2 (complement component 3 receptor 3 and 4 subunit)	Bt.4615.1.S1_at	NM_175781	1.2511	0.00282451	ENSG00000160255	ortholog_one2one	83
ENSBTAG00000015032	CD14	protein_coding	monocyte differentiation antigen CD14 precursor [Source:RefSeq peptide;Acc:NP_776433]	CD14 molecule	Bt.13789.1.A1_at	NM_174008	1.25739	0.00806648	ENSG00000170458	ortholog_one2one	73
ENSBTAG00000009717	FGL2	protein_coding	Fibroleukin [Source:UniProtKB/Swiss-Prot;Acc:Q29RY7]	fibrinogen-like 2	Bt.9202.1.S1_at	NM_001046097	1.26873	0.00553326	ENSG00000127951	ortholog_one2one	91
ENSBTAG00000007312	CD209	protein_coding	CD209 antigen [Source:RefSeq peptide;Acc:NP_001139228]	CD209 molecule	Bt.9532.1.S1_at	NM_001145756	1.27599	0.0354245				DC-SIGN	30835
ENSBTAG00000010161	BT.26536	protein_coding	C-C motif chemokine 21 precursor [Source:RefSeq peptide;Acc:NP_001033165]	chemokine (C-C motif) ligand 21	Bt.26536.1.S1_at	NM_001038076	1.27754	0.000443336	ENSG00000137077	ortholog_one2one	71
ENSBTAG00000021588	SCG2	protein_coding	Secretogranin-2 Secretoneurin [Source:UniProtKB/Swiss-Prot;Acc:P20616]	secretogranin II	Bt.5427.1.A1_at	NM_174176	1.28152	0.0183274	ENSG00000171951	ortholog_one2one	87
ENSBTAG00000011115	CH25H	protein_coding	cholesterol 25-hydroxylase [Source:RefSeq peptide;Acc:NP_001068711]	cholesterol 25-hydroxylase	Bt.1052.1.A1_at	NM_001075243	1.28295	0.00185698	ENSG00000138135	ortholog_one2one	83
ENSBTAG00000005596	IGFBP2	protein_coding	Insulin-like growth factor-binding protein 2 [Source:UniProtKB/TrEMBL;Acc:F1N2P8]		Bt.149.1.S1_at		1.28623	0.000177291	ENSG00000115457	ortholog_one2one	79
ENSBTAG00000000431	TRD@	protein_coding	Uncharacterized protein [Source:UniProtKB/TrEMBL;Acc:E1B7X5]		Bt.28732.1.S1_s_at		1.28847	0.000363962	ENSG00000211829	ortholog_one2one	67
ENSBTAG00000022396	SAA3	protein_coding	serum amyloid A 3 precursor [Source:RefSeq peptide;Acc:NP_851359]	serum amyloid A 3	Bt.278.1.S1_at	NM_181016	1.29434	0.0293803				serum amyloid A 3
ENSBTAG00000009876	C4BPA	protein_coding	C4b-binding protein alpha chain [Source:UniProtKB/Swiss-Prot;Acc:Q28065]	complement component 4 binding protein, alpha	Bt.4707.1.A1_at	NM_174252	1.29667	0.00232503	ENSG00000123838	ortholog_one2one	61
ENSBTAG00000038048	BT.41060	protein_coding	Uncharacterized protein [Source:UniProtKB/TrEMBL;Acc:F1MWM8]	mannose receptor, C type 1	Bt.20836.1.S1_at		1.30175	0.017673	ENSG00000183748	ortholog_one2many	87
ENSBTAG00000031430	CD83	protein_coding	CD83 antigen precursor [Source:RefSeq peptide;Acc:NP_001040055]	CD83 molecule	Bt.19561.1.S1_at	NM_001046590	1.32274	0.0290544	ENSG00000112149	ortholog_one2one	74
ENSBTAG00000009902	AKR1B1	protein_coding	aldose reductase [Source:RefSeq peptide;Acc:NP_001012537]	aldo-keto reductase family 1, member B1 (aldose reductase)	Bt.1330.1.S1_at	NM_001012519	1.32581	0.00273594				aldo-keto reductase family 1, member B1 (aldose reductase)	Systems-wide analysis of ubiquitylation dynamics reveals a key role for PAF15 ubiquitylation in DNA-damage bypass.	231
ENSBTAG00000007932	BT.44996	protein_coding	tyrosine-protein kinase HCK isoform 2 [Source:RefSeq peptide;Acc:NP_001032218]	hemopoietic cell kinase	Bt.22050.1.S1_at	NM_001110194; NM_001037141	1.32873	0.000227409	ENSG00000101336	ortholog_one2one	91
ENSBTAG00000022570		protein_coding	Prostaglandin F synthase 2 [Source:UniProtKB/Swiss-Prot;Acc:P52897]	prostaglandin F synthetase II-like	Bt.23094.4.S1_at	NM_001166224	1.3407	0.00727289	ENSG00000187134	ortholog_many2many	77
ENSBTAG00000001788	BOVAGGRUS	protein_coding	podoplanin precursor [Source:RefSeq peptide;Acc:NP_001028292]	podoplanin	Bt.12295.1.S1_at	NM_001033120	1.34698	7.96e-05	ENSG00000162493	ortholog_one2one	32
ENSBTAG00000012684	CCL19	protein_coding	C-C motif chemokine 19 precursor [Source:RefSeq peptide;Acc:NP_001029517]	chemokine (C-C motif) ligand 19	Bt.26655.1.S1_at	NM_001034345	1.34858	0.00036195	ENSG00000172724	ortholog_one2one	66
ENSBTAG00000015708	CXCR6	protein_coding	C-X-C chemokine receptor type 6 [Source:RefSeq peptide;Acc:NP_001014859]	chemokine (C-X-C motif) receptor 6	Bt.21979.1.S1_at	NM_001014859	1.36683	0.000560053	ENSG00000172215	ortholog_one2one	80
ENSBTAG00000030845		pseudogene			Bt.24238.1.A1_at		1.38762	0.000214841
ENSBTAG00000001444	TNXB	protein_coding	tenascin-X precursor [Source:RefSeq peptide;Acc:NP_777128]	tenascin XB	Bt.5398.1.S1_at		1.43205	0.00109839	ENSG00000168477	ortholog_one2one	85
ENSBTAG00000005043	TIMP1	protein_coding	Metalloproteinase inhibitor 1 [Source:UniProtKB/Swiss-Prot;Acc:P20414]	TIMP metallopeptidase inhibitor 1	Bt.632.1.S1_s_at	NM_174471	1.4344	0.000113362	ENSG00000102265	ortholog_one2one	87
ENSBTAG00000019822	TPPP3	protein_coding	Tubulin polymerization-promoting protein family member 3 [Source:UniProtKB/Swiss-Prot;Acc:Q3ZCC8]	tubulin polymerization-promoting protein family member 3	Bt.1409.1.S1_at	NM_001034774	1.45479	0.00284292	ENSG00000159713	ortholog_one2one	96
ENSBTAG00000014177	C6	protein_coding	complement component C6 precursor [Source:RefSeq peptide;Acc:NP_001039444]	complement component 6	Bt.23722.1.A1_at	NM_001045979	1.46223	0.000755524	ENSG00000039537	ortholog_one2one	80
ENSBTAG00000037778	CXCL2	protein_coding	chemokine (C-X-C motif) ligand 2 precursor [Source:RefSeq peptide;Acc:NP_001039978]	chemokine (C-X-C motif) ligand 3	Bt.23093.1.S1_at	NM_001046513	1.47101	0.000585791	ENSG00000081041	ortholog_many2many	78
ENSBTAG00000017020	S100G	protein_coding	Protein S100-G [Source:UniProtKB/Swiss-Prot;Acc:P02633]	S100 calcium binding protein G	Bt.390.1.S1_at	NM_174257	1.48388	0.00431674	ENSG00000169906	ortholog_one2one	89
ENSBTAG00000048257	CYP4F3	protein_coding	leukotriene-B(4) omega-hydroxylase 2 [Source:RefSeq peptide;Acc:NP_001039856]	cytochrome P450, family 4, subfamily F, polypeptide 3	Bt.25655.1.S1_at	NM_001046391	1.51738	0.000465724
ENSBTAG00000002080	NOV	protein_coding	protein NOV homolog precursor [Source:RefSeq peptide;Acc:NP_001095852]	nephroblastoma overexpressed gene	Bt.13482.2.S1_at	NM_001102382	1.52326	0.00012046	ENSG00000136999	ortholog_one2one	78
ENSBTAG00000014713	RARRES1	protein_coding	retinoic acid receptor responder protein 1 precursor [Source:RefSeq peptide;Acc:NP_001068898]	retinoic acid receptor responder (tazarotene induced) 1	Bt.24933.1.S1_at	NM_001075430	1.54738	0.00140923	ENSG00000118849	ortholog_one2one	65
ENSBTAG00000026181	UGT1A1	protein_coding	UDP-glucuronosyltransferase 1-6 precursor [Source:RefSeq peptide;Acc:NP_777187]	UDP glucuronosyltransferase 1 family, polypeptide A1	Bt.15767.1.A2_at	NM_174762; NM_001105636	1.54927	0.000363358	ENSG00000241635	ortholog_one2one	79
ENSBTAG00000013429	CLEC4G	protein_coding	C-type lectin domain family 4 member G [Source:RefSeq peptide;Acc:NP_001192535]	C-type lectin domain family 4, member G	Bt.22180.1.S1_at	NM_001205606	1.56829	0.0157938	ENSG00000182566	ortholog_one2one	70
ENSBTAG00000033107	BT.103407	protein_coding	Uncharacterized protein [Source:UniProtKB/TrEMBL;Acc:F1MGK8]	oncostatin M receptor	Bt.24859.2.S1_at		1.60065	0.000604533	ENSG00000145623	ortholog_one2one	67
ENSBTAG00000011062	TDO2	protein_coding	Tryptophan 2,3-dioxygenase [Source:UniProtKB/Swiss-Prot;Acc:Q2KIQ5]	tryptophan 2,3-dioxygenase	Bt.24081.1.A1_at	NM_001046313	1.70647	0.0231013	ENSG00000151790	ortholog_one2one	92
ENSBTAG00000031814	SDS	protein_coding	L-serine dehydratase/L-threonine deaminase [Source:RefSeq peptide;Acc:NP_001069130]	serine dehydratase	Bt.5878.1.A1_at	NM_001075662	1.77877	0.0326092	ENSG00000135094	ortholog_one2one	82
ENSBTAG00000039807	BT.28004	protein_coding	Uncharacterized protein [Source:UniProtKB/TrEMBL;Acc:E1B966]	TRD@ protein-like	Bt.28004.2.S1_a_at		1.82802	0.00496779	ENSG00000211804	ortholog_one2many	68
ENSBTAG00000037811	CCL2	protein_coding	C-C motif chemokine 2 [Source:UniProtKB/Swiss-Prot;Acc:P28291]	chemokine (C-C motif) ligand 2	Bt.2408.1.S1_s_at	NM_174006	1.84627	0.00185459	ENSG00000108691	ortholog_one2one	72
ENSBTAG00000033545	EBD	protein_coding	Enteric beta-defensin [Source:UniProtKB/Swiss-Prot;Acc:O02775]	defensin, beta 1	Bt.132.1.S1_at	NM_175703	1.97165	0.0483161				defensin, beta 1	Histone deacetylase (HDAC) 1 controls the expression of beta defensin 1 in human lung epithelial cells.	Impaired β-defensin expression in human skin links DEFB1 promoter polymorphisms with persistent Staphylococcus aureus nasal carriage.	1672
ENSBTAG00000037768	BT.18504	protein_coding	Uncharacterized protein [Source:UniProtKB/TrEMBL;Acc:F1MTX6]		Bt.18504.1.S1_at		1.97855	0.000369882	ENSG00000166670	ortholog_one2many	64
ENSBTAG00000000575	TNC	protein_coding	tenascin precursor [Source:RefSeq peptide;Acc:NP_001071494]	tenascin C	Bt.11061.1.S1_at	NM_001078026	1.99549	0.00154593	ENSG00000041982	ortholog_one2one	86
ENSBTAG00000008793	RNASE1	protein_coding	Ribonuclease pancreatic [Source:UniProtKB/Swiss-Prot;Acc:P61823]	ribonuclease, RNase A family, 1 (pancreatic)	Bt.4630.1.S1_at	NM_001014386	2.04238	1.52e-05	ENSG00000129538	ortholog_one2many	69
ENSBTAG00000038067	MT1A	protein_coding	Metallothionein-1A [Source:UniProtKB/Swiss-Prot;Acc:P67983]	metallothionein-1A	Bt.23042.1.S1_at	NM_001040492	2.10579	0.00139125				metallothionein-1A	A polymorphism in metallothionein 1A (MT1A) is associated with cadmium-related excretion of urinary beta 2-microglobulin.	4489
ENSBTAG00000009012	BT.85209	protein_coding	pentraxin-related protein PTX3 precursor [Source:RefSeq peptide;Acc:NP_001069727]	pentraxin 3, long	Bt.10398.1.S1_at	NM_001076259	2.18472	4.12e-05	ENSG00000163661	ortholog_one2one	82
ENSBTAG00000027225	LAP	protein_coding	Lingual antimicrobial peptide [Source:UniProtKB/Swiss-Prot;Acc:Q28880]	beta-defensin 402; lingual antimicrobial peptide	Bt.571.1.S1_at		2.21372	8.82e-05				beta-defensin 402; lingual antimicrobial peptide	The role of oct-1 in the regulation of tracheal antimicrobial peptide (TAP) and lingual antimicrobial peptide (LAP) expression in bovine mammary epithelial cells.	Endometrial epithelial cells are potent producers of tracheal antimicrobial peptide and serum amyloid A3 gene expression in response to E. coli stimulation.	403090	286837
ENSBTAG00000006505	S100A9	protein_coding	protein S100-A9 [Source:RefSeq peptide;Acc:NP_001039793]	S100 calcium binding protein A9	Bt.16201.1.S1_at		2.25233	0.00023304	ENSG00000163220	ortholog_one2one	70
ENSBTAG00000046144	DEFB7	protein_coding	Beta-defensin 7 [Source:UniProtKB/Swiss-Prot;Acc:P46165]	neutrophil beta-defensin-9 like peptide	Bt.12206.1.S1_x_at	NM_001102362	2.35837	9.45e-05				neutrophil beta-defensin-9 like peptide	The synthetic peptides bovine enteric β-defensin (EBD), bovine neutrophil β-defensin (BNBD) 9 and BNBD 3 are chemotactic for immature bovine dendritic cells.	404063
ENSBTAG00000047740		protein_coding	Uncharacterized protein [Source:UniProtKB/TrEMBL;Acc:F1MGE0]		Bt.12206.1.S1_x_at		2.35837	9.45e-05
ENSBTAG00000014113	CCL8	protein_coding	C-C motif chemokine 8 [Source:UniProtKB/Swiss-Prot;Acc:Q09141]	chemokine (C-C motif) ligand 8	Bt.154.1.S1_at	NM_174007	2.38549	0.00010287	ENSG00000108700	ortholog_one2one	69
ENSBTAG00000004796	GRP	protein_coding	Gastrin-releasing peptide Neuromedin-C [Source:UniProtKB/Swiss-Prot;Acc:Q863C3]	gastrin-releasing peptide	Bt.22843.2.A1_at	NM_001101239	2.56784	0.000440352	ENSG00000134443	ortholog_one2one	63
ENSBTAG00000027513	CXCL2	protein_coding	Growth-regulated protein homolog gamma [Source:UniProtKB/Swiss-Prot;Acc:O46675]	chemokine (C-X-C motif) ligand 2	Bt.610.1.A1_at	NM_174299	2.57436	2.14e-06	ENSG00000081041	ortholog_many2many	75
ENSBTAG00000040082	BT.71665	protein_coding	homeobox protein Hox-A10 [Source:RefSeq peptide;Acc:NP_001098487]	homeobox A10	Bt.21093.1.S1_at		2.58036	6.38e-07	ENSG00000253293	ortholog_one2one	91
ENSBTAG00000014921	IL6	protein_coding	Interleukin-6 [Source:UniProtKB/Swiss-Prot;Acc:P26892]	interleukin 6 (interferon, beta 2)	Bt.3686.1.S1_at	NM_173923	2.70904	0.001015	ENSG00000136244	ortholog_one2one	51
ENSBTAG00000037558	CXCL2	protein_coding	Growth-regulated protein homolog beta [Source:UniProtKB/Swiss-Prot;Acc:O46677]	chemokine (C-X-C motif) ligand 1 (melanoma growth stimulating activity, alpha)	Bt.611.1.S2_at	NM_175700	2.82356	1.24e-05	ENSG00000081041	ortholog_many2many	74
ENSBTAG00000019716	IL-8	protein_coding	Interleukin-8 [Source:UniProtKB/Swiss-Prot;Acc:P79255]	interleukin 8	Bt.155.1.S1_at	NM_173925	2.85483	2.23e-05	ENSG00000169429	ortholog_one2one	78
ENSBTAG00000034069	MAB21L1	protein_coding	Protein mab-21-like 1 [Source:UniProtKB/Swiss-Prot;Acc:A4FV14]	mab-21-like 1 (C. elegans)	Bt.19449.1.A1_at	NM_001098110	3.41861	3.36e-07	ENSG00000180660	ortholog_one2one	100
ENSBTAG00000009812	CXCL6	protein_coding	C-X-C motif chemokine 6 [Source:UniProtKB/Swiss-Prot;Acc:P80221]	chemokine (C-X-C motif) ligand 6 (granulocyte chemotactic protein 2)	Bt.7165.1.S1_at	NM_174300	4.02849	3.46e-05	ENSG00000163735	ortholog_one2many	74
ENSBTAG00000011476	HOXA9	protein_coding	HOXA9 protein; Uncharacterized protein [Source:UniProtKB/TrEMBL;Acc:A7Z086]		Bt.27144.1.S1_at		5.23894	3.68e-06	ENSG00000257184	ortholog_one2many	37

## Sheet: RLar
Bovine Ensembl Gene ID	Associated Gene Name	Transcript Biotype	Description	WikiGene Description	Affy bovine probeset	RefSeq mRNA [e.g. NM_001195597]	logFC	P.Value	Human Ensembl Gene ID	Homology Type	% Identity with respect to Human gene
ENSBTAG00000001021	CYP1A1	protein_coding	Uncharacterized protein [Source:UniProtKB/TrEMBL;Acc:F1MM10]	cytochrome P450, subfamily I (aromatic compound-inducible), polypeptide 1	Bt.13772.1.A1_at		-2.88182	7.42e-06	ENSG00000140465	ortholog_one2one	81
ENSBTAG00000014340	KERA	protein_coding	Keratocan [Source:UniProtKB/Swiss-Prot;Acc:O62702]	keratocan	Bt.5391.1.S1_at	NM_173910	-2.37815	0.0102407	ENSG00000139330	ortholog_one2one	92
ENSBTAG00000011824	OGN	protein_coding	mimecan precursor [Source:RefSeq peptide;Acc:NP_776371]	osteoglycin	Bt.5341.1.S1_at	NM_173946	-2.00939	0.0013976	ENSG00000106809	ortholog_one2one	92
ENSBTAG00000012887	FCER1A	protein_coding	high affinity immunoglobulin epsilon receptor subunit alpha precursor [Source:RefSeq peptide;Acc:NP_001093780]	Fc fragment of IgE, high affinity I, receptor for; alpha polypeptide	Bt.27043.1.A1_at	NM_001100310	-1.47116	0.0186723	ENSG00000179639	ortholog_one2one	60
ENSBTAG00000001444	TNXB	protein_coding	tenascin-X precursor [Source:RefSeq peptide;Acc:NP_777128]	tenascin XB	Bt.5398.1.S1_at		-1.46113	0.0137314	ENSG00000168477	ortholog_one2one	85
ENSBTAG00000001966	BT.47512	protein_coding	platelet-derived growth factor receptor-like protein precursor [Source:RefSeq peptide;Acc:NP_001030378]	platelet-derived growth factor receptor-like	Bt.725.1.S1_at	NM_001035301	-1.41186	0.0106674	ENSG00000104213	ortholog_one2one	89
ENSBTAG00000015735	CYP4F2	protein_coding	cytochrome P450, family 4, subfamily F, polypeptide 2 [Source:RefSeq peptide;Acc:NP_001068790]	cytochrome P450, family 4, subfamily F, polypeptide 2	Bt.27036.1.S1_at	NM_001075322	-1.39989	0.0271793
ENSBTAG00000003408	IGKC	protein_coding	Uncharacterized protein [Source:UniProtKB/TrEMBL;Acc:F1MH40]		Bt.12906.2.S1_at		-1.27387	0.0045113	ENSG00000211592	ortholog_one2one	58
ENSBTAG00000004950	BRN	protein_coding	Brain ribonuclease [Source:UniProtKB/Swiss-Prot;Acc:P39873]	brain ribonuclease	Bt.12924.1.S1_at	NM_173891	-1.22323	0.0122557	ENSG00000129538	ortholog_one2many	69
ENSBTAG00000013103	COL1A1	protein_coding	Collagen alpha-1(I) chain [Source:UniProtKB/Swiss-Prot;Acc:P02453]	collagen, type I, alpha 1	Bt.8549.1.S1_at	NM_001034039	-1.18614	0.00454177	ENSG00000108821	ortholog_one2one	97
ENSBTAG00000021497	CDH23	protein_coding	cadherin-23 precursor [Source:RefSeq peptide;Acc:NP_001178135]	cadherin-related 23	Bt.27037.1.A1_at	NM_001191206	-1.09927	0.0122774	ENSG00000107736	ortholog_one2one	95
ENSBTAG00000019676	MC4R	protein_coding	Melanocortin receptor 4 [Source:UniProtKB/Swiss-Prot;Acc:Q9GLJ8]	melanocortin 4 receptor	Bt.5561.1.S1_at	NM_174110	-1.09678	0.000135001	ENSG00000166603	ortholog_one2one	93
ENSBTAG00000001139	ACHE	protein_coding	Acetylcholinesterase [Source:UniProtKB/Swiss-Prot;Acc:P23795]	acetylcholinesterase	Bt.1299.1.S1_a_at	NM_001076220	-1.09246	0.00635929	ENSG00000087085	ortholog_one2one	89
ENSBTAG00000000161	TMEM40	protein_coding	Uncharacterized protein [Source:UniProtKB/TrEMBL;Acc:E1BEX2]	transmembrane protein 40	Bt.26528.1.S1_at		-1.08867	0.00442912	ENSG00000088726	ortholog_one2one	80
ENSBTAG00000016276	HAL	protein_coding	Histidine ammonia-lyase [Source:UniProtKB/Swiss-Prot;Acc:A7YWP4]	histidine ammonia-lyase	Bt.968.1.S1_at	NM_001105440	-1.07712	0.00115759	ENSG00000084110	ortholog_one2one	95
ENSBTAG00000026181	UGT1A1	protein_coding	UDP-glucuronosyltransferase 1-6 precursor [Source:RefSeq peptide;Acc:NP_777187]	UDP glucuronosyltransferase 1 family, polypeptide A1	Bt.15767.1.A2_at	NM_174762; NM_001105636	-1.06047	0.00573719	ENSG00000241635	ortholog_one2one	79
ENSBTAG00000044027	ITGBL1	protein_coding	integrin beta-like protein 1 precursor [Source:RefSeq peptide;Acc:NP_001193763]	integrin, beta-like 1 (with EGF-like repeat domains)	Bt.24452.1.S1_at	NM_001206834	-1.05138	0.00619695	ENSG00000198542	ortholog_one2one	74
ENSBTAG00000007312	CD209	protein_coding	CD209 antigen [Source:RefSeq peptide;Acc:NP_001139228]	CD209 molecule	Bt.9532.1.S1_at	NM_001145756	-1.04827	0.00802732
ENSBTAG00000017866	CD36	protein_coding	Platelet glycoprotein 4 [Source:UniProtKB/Swiss-Prot;Acc:P26201]	CD36 molecule (thrombospondin receptor)	Bt.5392.1.S1_at	NM_174010	-1.03548	0.000210289	ENSG00000135218	ortholog_one2many	83
ENSBTAG00000008103	ALDH1A1	protein_coding	Retinal dehydrogenase 1 [Source:UniProtKB/Swiss-Prot;Acc:P48644]	aldehyde dehydrogenase 1 family, member A1	Bt.4732.1.S1_at	NM_174239	-1.03021	0.00172511	ENSG00000165092	ortholog_one2one	91
ENSBTAG00000006452	CD3D	protein_coding	T-cell surface glycoprotein CD3 delta chain [Source:UniProtKB/Swiss-Prot;Acc:Q28072]	CD3d molecule, delta (CD3-TCR complex)	Bt.6850.1.S1_a_at	NM_001034033	-1.02482	0.0227414	ENSG00000167286	ortholog_one2one	63
ENSBTAG00000039967	KRT78	protein_coding	Keratin, type II cytoskeletal 78 [Source:UniProtKB/Swiss-Prot;Acc:A6QNX5]	keratin 78	Bt.3611.1.S1_at	NM_001102077	-1.00542	0.0214582	ENSG00000170423	ortholog_one2one	77
ENSBTAG00000010178	PTPRD	protein_coding	Uncharacterized protein [Source:UniProtKB/TrEMBL;Acc:F1MJR2]	protein tyrosine phosphatase, receptor type, D	Bt.18753.1.A1_at		-1.00103	0.00864402	ENSG00000153707	ortholog_one2one	92
ENSBTAG00000044183	SPINK7	protein_coding	Uncharacterized protein [Source:UniProtKB/TrEMBL;Acc:E1BNB0]	serine peptidase inhibitor, Kazal type 7 (putative)	Bt.23375.1.S1_at		-1.00066	0.00423492	ENSG00000145879	ortholog_one2one	81
ENSBTAG00000004757	LTBP4	protein_coding	Uncharacterized protein [Source:UniProtKB/TrEMBL;Acc:E1BA44]		Bt.4954.1.S1_at		-0.992586	0.0137333	ENSG00000090006	ortholog_one2one	88
ENSBTAG00000019665	IL1RN	protein_coding	Interleukin-1 receptor antagonist protein [Source:UniProtKB/Swiss-Prot;Acc:O77482]	interleukin 1 receptor antagonist	Bt.4199.1.S1_at	NM_174357	-0.9565	0.0109235	ENSG00000136689	ortholog_one2one	69
ENSBTAG00000020144	BT.92137	protein_coding	Uncharacterized protein [Source:UniProtKB/TrEMBL;Acc:G5E640]	G protein-coupled receptor 34	Bt.18895.1.A1_at		-0.956121	0.000152553	ENSG00000171659	ortholog_one2one	88
ENSBTAG00000021249	BT.26847	protein_coding	linker for activation of T-cells family member 1 precursor [Source:RefSeq peptide;Acc:NP_001098448]	linker for activation of T cells	Bt.26847.2.S1_at	NM_001104978	-0.944016	0.00125592	ENSG00000213658	ortholog_one2one	59
ENSBTAG00000000144	BT.90060	protein_coding	Uncharacterized protein [Source:UniProtKB/TrEMBL;Acc:E1BF25]	uncharacterized LOC100335205	Bt.12176.1.A1_at		-0.94301	0.0165206	ENSG00000211689	ortholog_many2many	58
ENSBTAG00000019453	PTGES	protein_coding	Prostaglandin E synthase [Source:UniProtKB/Swiss-Prot;Acc:Q95L14]	prostaglandin E synthase	Bt.8953.1.S1_at	NM_174443	-0.938845	0.0194969	ENSG00000148344	ortholog_one2one	85
ENSBTAG00000017690	BT.24269	protein_coding	Uncharacterized protein [Source:UniProtKB/TrEMBL;Acc:F1MY45]		Bt.24269.1.S1_at		-0.936466	0.00378376	ENSG00000172508	ortholog_one2one	88
ENSBTAG00000005497	RPRD1A	protein_coding	Regulation of nuclear pre-mRNA domain-containing protein 1A [Source:UniProtKB/Swiss-Prot;Acc:Q0P5J9]	regulation of nuclear pre-mRNA domain containing 1A	Bt.6259.1.S1_at	NM_001075156	-0.933922	0.00158689	ENSG00000141425	ortholog_one2one	100
ENSBTAG00000010732	MMP23B	protein_coding	matrix metalloproteinase-23 [Source:RefSeq peptide;Acc:NP_001033645]	matrix metallopeptidase 23B	Bt.7179.1.S1_a_at	NM_001038556	-0.929025	0.0183334	ENSG00000189409	ortholog_one2one	88
ENSBTAG00000012475	BT.48104	protein_coding	arachidonate 12-lipoxygenase, 12R-type [Source:RefSeq peptide;Acc:NP_001178967]	arachidonate 12-lipoxygenase, 12R type	Bt.18189.1.A1_at	NM_001192038	-0.907994	0.0137802	ENSG00000179477	ortholog_one2one	88
ENSBTAG00000000431	TRD@	protein_coding	Uncharacterized protein [Source:UniProtKB/TrEMBL;Acc:E1B7X5]		Bt.28732.1.S1_s_at		-0.898696	0.00810689	ENSG00000211829	ortholog_one2one	67
ENSBTAG00000006037	WISP2	protein_coding	WNT1-inducible-signaling pathway protein 2 precursor [Source:RefSeq peptide;Acc:NP_001095646]	WNT1 inducible signaling pathway protein 2	Bt.27689.1.A1_at	NM_001102176	-0.892703	0.000187692	ENSG00000064205	ortholog_one2one	86
ENSBTAG00000046245		protein_coding	Uncharacterized protein [Source:UniProtKB/TrEMBL;Acc:G3N1I8]		Bt.4336.1.S1_at		-0.879929	0.00234768	ENSG00000197766	ortholog_one2many	40
ENSBTAG00000048122	CFD	protein_coding	Complement factor D [Source:UniProtKB/Swiss-Prot;Acc:Q3T0A3]	complement factor D (adipsin)	Bt.4336.1.S1_at	NM_001034255	-0.879929	0.00234768	ENSG00000197766	ortholog_one2many	79
ENSBTAG00000013863	BT.85182	protein_coding	dual specificity protein phosphatase 1 [Source:RefSeq peptide;Acc:NP_001039917]	dual specificity phosphatase 1	Bt.1658.1.S1_at	NM_001046452	1.43035	0.000251589	ENSG00000120129	ortholog_one2one	97
ENSBTAG00000013859	BT.21542	protein_coding	SCY1-like protein 2 [Source:RefSeq peptide;Acc:NP_001095999]	SCY1-like 2 (S. cerevisiae)	Bt.27476.1.S1_at		1.50091	0.000707584	ENSG00000136021	ortholog_one2one	95
ENSBTAG00000019060	BT.71689	protein_coding	claudin-11 [Source:RefSeq peptide;Acc:NP_001030227]	claudin 11	Bt.4817.1.A1_at	NM_001035055	1.50272	0.0032435	ENSG00000013297	ortholog_one2one	96
ENSBTAG00000004269	SGK1	protein_coding	Serine/threonine-protein kinase Sgk1 [Source:UniProtKB/Swiss-Prot;Acc:A7MB74]	serum/glucocorticoid regulated kinase 1	Bt.16123.2.S1_a_at	NM_001102033	1.50976	0.00642316	ENSG00000118515	ortholog_one2one	77
ENSBTAG00000012046	JUNB	protein_coding	Transcription factor jun-B [Source:UniProtKB/Swiss-Prot;Acc:Q0VBZ5]	jun B proto-oncogene	Bt.20542.1.S1_at	NM_001075656	1.52457	0.00231037	ENSG00000171223	ortholog_one2one	97
ENSBTAG00000011628	EGFR	protein_coding	Uncharacterized protein [Source:UniProtKB/TrEMBL;Acc:F1N7F3]	epidermal growth factor receptor	Bt.27425.1.A1_a_at		1.54704	0.00849149	ENSG00000146648	ortholog_one2one	86
ENSBTAG00000010989	PIK3R1	protein_coding	Phosphatidylinositol 3-kinase regulatory subunit alpha [Source:UniProtKB/Swiss-Prot;Acc:P23727]	phosphoinositide-3-kinase, regulatory subunit 1 (alpha)	Bt.7236.1.S1_at	NM_174575	1.55593	0.0149814	ENSG00000145675	ortholog_one2one	97
ENSBTAG00000013412	NFAT5	protein_coding	Uncharacterized protein [Source:UniProtKB/TrEMBL;Acc:F1MAZ9]	nuclear factor of activated T-cells 5, tonicity-responsive	Bt.16623.1.A1_at		1.55997	3.87e-06	ENSG00000102908	ortholog_one2one	92
ENSBTAG00000020196	ENPP3	protein_coding	ectonucleotide pyrophosphatase/phosphodiesterase family member 3 [Source:RefSeq peptide;Acc:NP_001069391]	ectonucleotide pyrophosphatase/phosphodiesterase 3	Bt.9659.1.S1_a_at	NM_001075923	1.62973	0.0014589	ENSG00000154269	ortholog_one2one	82
ENSBTAG00000014906	VCAN	protein_coding	versican core protein precursor [Source:RefSeq peptide;Acc:NP_851378]	versican	Bt.5395.1.S1_a_at	NM_181035	1.6555	0.0247179	ENSG00000038427	ortholog_one2one	74
ENSBTAG00000015114	CALR	protein_coding	calreticulin precursor [Source:RefSeq peptide;Acc:NP_776425]	calreticulin	Bt.7676.2.S1_a_at	NM_174000	1.68173	0.00705846	ENSG00000179218	ortholog_one2one	92
ENSBTAG00000008573	ZFP36	protein_coding	tristetraprolin [Source:RefSeq peptide;Acc:NP_776918]	zinc finger protein 36, C3H type, homolog (mouse)	Bt.3863.1.S1_at	NM_174493	1.68633	0.00224704	ENSG00000128016	ortholog_one2one	82
ENSBTAG00000033304	C27H8orf4	protein_coding	Uncharacterized protein C8orf4 homolog [Source:UniProtKB/Swiss-Prot;Acc:Q5E969]	chromosome 27 open reading frame, human C8orf4	Bt.5598.1.S1_at	NM_001035490	1.70622	4.05e-06	ENSG00000176907	ortholog_one2one	92
ENSBTAG00000009012	BT.85209	protein_coding	pentraxin-related protein PTX3 precursor [Source:RefSeq peptide;Acc:NP_001069727]	pentraxin 3, long	Bt.10398.1.S1_at	NM_001076259	1.72948	3.37e-05	ENSG00000163661	ortholog_one2one	82
ENSBTAG00000008471	MX2	protein_coding	interferon-induced GTP-binding protein Mx2 [Source:RefSeq peptide;Acc:NP_776366]	myxovirus (influenza virus) resistance 2 (mouse)	Bt.8143.1.S1_at	NM_173941	1.75205	0.0154423	ENSG00000183486	ortholog_one2one	70
ENSBTAG00000003152	BT.46545	protein_coding	interferon alpha-inducible protein 27 [Source:RefSeq peptide;Acc:NP_001033139]	putative ISG12(a) protein	Bt.11259.1.S1_at	NM_001038050	1.79605	0.0161663	ENSG00000165949	ortholog_one2one	49
ENSBTAG00000012683	SRRM2	protein_coding	Uncharacterized protein [Source:UniProtKB/TrEMBL;Acc:F1MI03]	serine/arginine repetitive matrix 2	Bt.17528.1.A1_at		1.82996	2.13e-05	ENSG00000167978	ortholog_one2one	90
ENSBTAG00000008862	GOLGB1	protein_coding	Uncharacterized protein [Source:UniProtKB/TrEMBL;Acc:E1BKZ5]	golgin B1	Bt.19011.2.S1_at		1.83296	2.16e-05	ENSG00000173230	ortholog_one2one	85
ENSBTAG00000009844	CYR61	protein_coding	protein CYR61 precursor [Source:RefSeq peptide;Acc:NP_001029512]	cysteine-rich, angiogenic inducer, 61	Bt.22000.1.A1_at	NM_001034340	1.83394	0.00297482	ENSG00000142871	ortholog_one2one	93
ENSBTAG00000014069	BT.102008	protein_coding	[Source:RefSeq peptide;Acc:NP_001095353]	pyruvate dehydrogenase kinase, isozyme 4	Bt.13330.1.S1_at	NM_001101883	1.85963	2.52e-05	ENSG00000004799	ortholog_one2one	92
ENSBTAG00000019716	IL-8	protein_coding	Interleukin-8 [Source:UniProtKB/Swiss-Prot;Acc:P79255]	interleukin 8	Bt.155.1.S1_at	NM_173925	1.94302	0.00226154	ENSG00000169429	ortholog_one2one	78
ENSBTAG00000002082	BT.95322	protein_coding	myristoylated alanine-rich C-kinase substrate [Source:RefSeq peptide;Acc:NP_001069744]	myristoylated alanine-rich protein kinase C substrate	Bt.4067.1.S1_at	NM_001076276	1.96624	0.0338877	ENSG00000155130	ortholog_one2one	92
ENSBTAG00000034349	IFI44	protein_coding	Uncharacterized protein [Source:UniProtKB/TrEMBL;Acc:G3X7Y0]	interferon-induced protein 44	Bt.17729.1.A1_at		1.97928	0.0328367	ENSG00000137965	ortholog_one2one	57
ENSBTAG00000004037	JUN	protein_coding	transcription factor AP-1 [Source:RefSeq peptide;Acc:NP_001071295]	jun proto-oncogene	Bt.9153.1.S1_at	NM_001077827	1.99137	5.1e-05	ENSG00000177606	ortholog_one2one	89
ENSBTAG00000007554	IFI6	protein_coding	Interferon alpha-inducible protein 6 [Source:UniProtKB/Swiss-Prot;Acc:Q6IED8]	interferon, alpha-inducible protein 6	Bt.8436.1.S1_at	NM_001075588	2.01166	0.00633305	ENSG00000126709	ortholog_one2one	59
ENSBTAG00000045588		protein_coding	Uncharacterized protein [Source:UniProtKB/TrEMBL;Acc:G3N1J6]	bone marrow stromal cell antigen 2	Bt.15788.1.S1_a_at		2.04207	0.0460815	ENSG00000130303	ortholog_one2many	33
ENSBTAG00000005865	MAPK6	protein_coding	Uncharacterized protein [Source:UniProtKB/TrEMBL;Acc:G5E577]	mitogen-activated protein kinase 6	Bt.18165.1.A1_at		2.13941	5.73e-05	ENSG00000069956	apparent_ortholog_one2one	98
ENSBTAG00000010069	EGR1	protein_coding	early growth response protein 1 [Source:RefSeq peptide;Acc:NP_001039340]	early growth response 1	Bt.22265.1.S1_at	NM_001045875	2.35266	0.00177775	ENSG00000120738	ortholog_one2one	94
ENSBTAG00000002140	IL3	protein_coding	Interleukin-3 [Source:UniProtKB/Swiss-Prot;Acc:P49875]	interleukin 3 (colony-stimulating factor, multiple)	Bt.538.1.S1_at	NM_173920	2.37136	0.00271345	ENSG00000164399	ortholog_one2one	29
ENSBTAG00000011062	TDO2	protein_coding	Tryptophan 2,3-dioxygenase [Source:UniProtKB/Swiss-Prot;Acc:Q2KIQ5]	tryptophan 2,3-dioxygenase	Bt.24081.1.A1_at	NM_001046313	2.3871	0.0288695	ENSG00000151790	ortholog_one2one	92
ENSBTAG00000014707	ISG15	protein_coding	Ubiquitin-like protein ISG15 [Source:UniProtKB/Swiss-Prot;Acc:O02741]	ISG15 ubiquitin-like modifier	Bt.12304.1.S1_at	NM_174366	2.39374	0.0322137	ENSG00000187608	ortholog_one2one	62
ENSBTAG00000037558	CXCL2	protein_coding	Growth-regulated protein homolog beta [Source:UniProtKB/Swiss-Prot;Acc:O46677]	chemokine (C-X-C motif) ligand 1 (melanoma growth stimulating activity, alpha)	Bt.611.1.S2_at	NM_175700	2.49164	0.000993352	ENSG00000081041	ortholog_many2many	74
ENSBTAG00000015188	KLF6	protein_coding	Kruppel-like factor 6 [Source:HGNC Symbol;Acc:2235]		Bt.4606.1.S1_at		2.49674	0.0149131	ENSG00000067082	ortholog_one2one	78
ENSBTAG00000037778	CXCL2	protein_coding	chemokine (C-X-C motif) ligand 2 precursor [Source:RefSeq peptide;Acc:NP_001039978]	chemokine (C-X-C motif) ligand 3	Bt.23093.1.S1_at	NM_001046513	2.49972	0.000324383	ENSG00000163734	ortholog_many2many	78
ENSBTAG00000000507	NR4A1	protein_coding	Nuclear receptor subfamily 4 group A member 1 [Source:UniProtKB/Swiss-Prot;Acc:Q0V8F0]	nuclear receptor subfamily 4, group A, member 1	Bt.23373.1.S1_at	NM_001075911	2.57188	0.00204487	ENSG00000123358	ortholog_one2one	93
ENSBTAG00000020602	BT.19792	protein_coding	indoleamine 2,3-dioxygenase 1 [Source:RefSeq peptide;Acc:NP_001095336]	indoleamine 2,3-dioxygenase 1	Bt.27759.1.A1_at	NM_001101866	2.63374	0.00982572	ENSG00000131203	ortholog_one2one	70
ENSBTAG00000003650	NR4A2	protein_coding	Nuclear receptor subfamily 4 group A member 2 [Source:UniProtKB/Swiss-Prot;Acc:Q08E53]	nuclear receptor subfamily 4, group A, member 2	Bt.10060.1.S1_at	NM_001076208	2.64221	0.000136287	ENSG00000153234	ortholog_one2one	100
ENSBTAG00000002362	APOLD1	protein_coding	apolipoprotein L domain-containing protein 1 [Source:RefSeq peptide;Acc:NP_001094650]	apolipoprotein L domain containing 1	Bt.19295.1.S1_at	NM_001101180	2.76477	2.13e-05	ENSG00000178878	ortholog_one2one	80
ENSBTAG00000008703	EIF2AK2	protein_coding	interferon-induced, double-stranded RNA-activated protein kinase [Source:RefSeq peptide;Acc:NP_835210]	eukaryotic translation initiation factor 2-alpha kinase 2	Bt.20923.1.S1_at	NM_178109	2.80765	0.000553428	ENSG00000055332	ortholog_one2one	62
ENSBTAG00000037811	CCL2	protein_coding	C-C motif chemokine 2 [Source:UniProtKB/Swiss-Prot;Acc:P28291]	chemokine (C-C motif) ligand 2	Bt.2408.1.S1_at	NM_174006	2.90453	0.00017594	ENSG00000108691	ortholog_one2one	72
ENSBTAG00000021672	RGS1	protein_coding	regulator of G-protein signaling 1 [Source:RefSeq peptide;Acc:NP_001185992]	regulator of G-protein signaling 1	Bt.4310.1.A1_at	NM_001199063	2.92537	0.000110889	ENSG00000090104	ortholog_one2one	91
ENSBTAG00000014921	IL6	protein_coding	Interleukin-6 [Source:UniProtKB/Swiss-Prot;Acc:P26892]	interleukin 6 (interferon, beta 2)	Bt.3686.1.S1_at	NM_173923	2.98715	0.00306374	ENSG00000136244	ortholog_one2one	51
ENSBTAG00000008182	FOSB	protein_coding	protein fosB [Source:RefSeq peptide;Acc:NP_001095718]	FBJ murine osteosarcoma viral oncogene homolog B	Bt.11018.1.S1_at	NM_001102248	3.20774	0.000615659	ENSG00000125740	ortholog_one2one	99
ENSBTAG00000008545	ATF3	protein_coding	Cyclic AMP-dependent transcription factor ATF-3 [Source:UniProtKB/Swiss-Prot;Acc:Q2KII1]	activating transcription factor 3	Bt.18533.1.S1_at	NM_001046193	3.55864	8.78e-05	ENSG00000162772	apparent_ortholog_one2one	96
ENSBTAG00000004322	FOS	protein_coding	Proto-oncogene c-Fos [Source:UniProtKB/Swiss-Prot;Acc:O77628]	FBJ murine osteosarcoma viral oncogene homolog	Bt.2899.1.S1_at	NM_182786	3.60143	0.000208457	ENSG00000170345	ortholog_one2one	96

## Sheet: SNym
Bovine Ensembl Gene ID	Associated Gene Name	Transcript Biotype	Description	WikiGene Description	Affy bovine probeset	RefSeq mRNA ID	logFC	P value	Human Ensembl Gene ID	Homology Type	% Identity with respect to Human gene
ENSBTAG00000011062	TDO2	protein_coding	Tryptophan 2,3-dioxygenase [Source:UniProtKB/Swiss-Prot;Acc:Q2KIQ5]	tryptophan 2,3-dioxygenase	Bt.24081.1.A1_at	NM_001046313	-2.29555	0.0143079	ENSG00000151790	ortholog_one2one	92
ENSBTAG00000014340	KERA	protein_coding	Keratocan [Source:UniProtKB/Swiss-Prot;Acc:O62702]	keratocan	Bt.5391.1.S1_at	NM_173910	-1.81826	0.0466041	ENSG00000139330	ortholog_one2one	92
ENSBTAG00000012637	ECRG4	protein_coding	augurin precursor [Source:RefSeq peptide;Acc:NP_001033202]	chromosome 11 open reading frame, human C2orf40	Bt.26513.1.S1_at	NM_001038113	-1.55517	0.000317163	ENSG00000119147	ortholog_one2one	80
ENSBTAG00000008103	ALDH1A1	protein_coding	Retinal dehydrogenase 1 [Source:UniProtKB/Swiss-Prot;Acc:P48644]	aldehyde dehydrogenase 1 family, member A1	Bt.4732.1.S1_at	NM_174239	-1.4755	0.000114558	ENSG00000165092	ortholog_one2one	91
ENSBTAG00000033803	FABP7	protein_coding	Fatty acid-binding protein, brain [Source:UniProtKB/Swiss-Prot;Acc:Q09139]	fatty acid binding protein 7, brain	Bt.2892.1.S1_at	NM_001078162	-1.42575	0.00566165	ENSG00000164434	ortholog_one2one	95
ENSBTAG00000004175	HPD	protein_coding	4-hydroxyphenylpyruvate dioxygenase [Source:UniProtKB/Swiss-Prot;Acc:Q5EA20]	4-hydroxyphenylpyruvate dioxygenase	Bt.19922.1.S1_at	NM_001015611	-1.39692	0.0479985	ENSG00000158104	ortholog_one2one	92
ENSBTAG00000003919	KIAA0408	protein_coding	Uncharacterized protein [Source:UniProtKB/TrEMBL;Acc:E1BGU8]	KIAA0408 ortholog	Bt.21142.1.S1_at		-1.37336	0.00221762	ENSG00000189367	ortholog_one2one	72
ENSBTAG00000000011	TDH	protein_coding	L-threonine 3-dehydrogenase, mitochondrial [Source:UniProtKB/Swiss-Prot;Acc:Q2KIR8]	L-threonine dehydrogenase	Bt.22599.1.A1_at	NM_001046104	-1.32484	0.00560142				157739	Interaction between L-threonine dehydrogenase and aminoacetone synthetase and mechanism of aminoacetone production.
ENSBTAG00000021217	COL11A1	protein_coding	collagen alpha-1(XI) chain [Source:RefSeq peptide;Acc:NP_001159981]	collagen, type XI, alpha 1	Bt.21409.1.A1_at	NM_001166509	-1.28578	0.000488593	ENSG00000060718	ortholog_one2one	94
ENSBTAG00000003871	BT.17242	protein_coding	cytochrome P450 subfamily 2B precursor [Source:RefSeq peptide;Acc:NP_001068641]	cytochrome P450 subfamily 2B	Bt.17242.1.A1_at	NM_001075173	-1.26732	0.000532448	ENSG00000197408	ortholog_one2one	69
ENSBTAG00000003089	BT.38851	protein_coding	rhophilin-2 [Source:RefSeq peptide;Acc:NP_001076939]	rhophilin, Rho GTPase binding protein 2	Bt.12403.1.S1_at	NM_001083470	-1.26563	1.22e-05	ENSG00000131941	ortholog_one2one	86
ENSBTAG00000012109	EDN3	protein_coding	Uncharacterized protein [Source:UniProtKB/TrEMBL;Acc:E1B9R6]		Bt.26462.1.S1_at		-1.24856	0.000593441	ENSG00000124205	ortholog_one2one	50
ENSBTAG00000017442	BT.90608	protein_coding	cysteine dioxygenase type 1 [Source:RefSeq peptide;Acc:NP_001029637]	cysteine dioxygenase, type I	Bt.2723.1.A1_at	NM_001034465	-1.22327	0.00623542	ENSG00000129596	ortholog_one2many	69
ENSBTAG00000006546	BT.73429	protein_coding	Glutathione S-transferase A2 [Source:UniProtKB/Swiss-Prot;Acc:O18879]	glutathione S-transferase alpha 2	Bt.227.3.A1_a_at	NM_177515	-1.192	0.000538865				2939
ENSBTAG00000021516	GSTA1	protein_coding	Glutathione S-transferase A1 [Source:UniProtKB/Swiss-Prot;Acc:Q28035]	glutathione S-transferase alpha 3	Bt.227.3.A1_a_at	NM_001078149	-1.192	0.000538865				2940	Functional polymorphism of human glutathione transferase A3: effects on xenobiotic metabolism and steroid biosynthesis.
ENSBTAG00000011952	SULT1E1	protein_coding	estrogen sulfotransferase [Source:RefSeq peptide;Acc:NP_803454]	sulfotransferase family 1E, estrogen-preferring, member 1	Bt.300.1.A1_at	NM_177488	-1.1785	0.00706842	ENSG00000109193	ortholog_one2one	73
ENSBTAG00000002029	IGSF5	protein_coding	immunoglobulin superfamily member 5 isoform 1 precursor [Source:RefSeq peptide;Acc:NP_001193707]	immunoglobulin superfamily, member 5	Bt.3194.1.S1_at	NM_001206778	-1.15175	0.00285274	ENSG00000183067	ortholog_one2one	48
ENSBTAG00000007353	DLX4	protein_coding	homeobox protein DLX-4 [Source:RefSeq peptide;Acc:NP_001091510]	distal-less homeobox 4	Bt.27619.1.A1_at	NM_001098041	-1.13538	0.00134383	ENSG00000108813	ortholog_one2one	84
ENSBTAG00000010326	AADAT	protein_coding	kynurenine/alpha-aminoadipate aminotransferase, mitochondrial [Source:RefSeq peptide;Acc:NP_001015551]	kynurenine/alpha-aminoadipate aminotransferase, mitochondrial-like	Bt.11485.1.A1_at	NM_001015551	-1.09629	0.0108333	ENSG00000109576	ortholog_one2one	80
ENSBTAG00000003045	BAMBI	protein_coding	BMP and activin membrane-bound inhibitor homolog precursor [Source:RefSeq peptide;Acc:NP_001039774]	BMP and activin membrane-bound inhibitor homolog (Xenopus laevis)	Bt.5177.1.S1_at	NM_001046309	-1.08835	0.00177825	ENSG00000095739	ortholog_one2one	95
ENSBTAG00000025485		protein_coding	Glutathione S-transferase [Source:UniProtKB/TrEMBL;Acc:E1BKD8]		Bt.227.2.A1_a_at		-1.08333	0.00158407
ENSBTAG00000037949	BT.67381	protein_coding	glutathione S-transferase A5 [Source:RefSeq peptide;Acc:NP_001092486]	glutathione S-transferase alpha 5	Bt.227.2.A1_a_at	NM_001099016	-1.08333	0.00158407				221357	The glutathione S-transferases (GST; EC 2.5.1.18) catalyze the conjugation of reduced glutathiones and a variety of electrophiles, including many known carcinogens and mutagens.
ENSBTAG00000011976	CYP4B1	protein_coding	cytochrome P450 4B1 [Source:RefSeq peptide;Acc:NP_001069670]	cytochrome P450, family 4, subfamily B, polypeptide 1	Bt.16720.1.A1_at	NM_001076202	-1.06998	0.00158589	ENSG00000142973	ortholog_one2one	83
ENSBTAG00000004905	KRT19	protein_coding	Keratin, type I cytoskeletal 19 [Source:UniProtKB/Swiss-Prot;Acc:P08728]	keratin 19	Bt.12663.1.S1_at	NM_001015600	-1.02293	0.00198196	ENSG00000171345	ortholog_one2one	89
ENSBTAG00000016622	BT.66908	protein_coding	uncharacterized protein C3orf23 homolog [Source:RefSeq peptide;Acc:NP_001095486]	chromosome 22 open reading frame, human C3orf23	Bt.8667.1.S1_at	NM_001102016	-0.976511	0.000110107	ENSG00000179152	ortholog_one2one	92
ENSBTAG00000021059	BT.103569	protein_coding	tenomodulin [Source:RefSeq peptide;Acc:NP_001093418]	tenomodulin	Bt.21407.2.S1_at	NM_001099948	-0.950382	0.0246159	ENSG00000000005	ortholog_one2one	97
ENSBTAG00000024255	UOX	protein_coding	Uricase [Source:UniProtKB/Swiss-Prot;Acc:Q3MHG7]	urate oxidase	Bt.25743.1.A1_at	NM_001075648	-0.941783	0.00894677				391051	Urate oxidase is an enzyme that catalyzes the oxidation of uric acid to allantoin. This gene has been inactivated by mutation and is nonfunctional in humans and some other primates.
ENSBTAG00000001729	DUSP10	protein_coding	Dual specificity protein phosphatase 10 [Source:UniProtKB/Swiss-Prot;Acc:Q0IID7]	dual specificity phosphatase 10	Bt.2070.1.A1_at	NM_001034725	-0.930881	0.000193428	ENSG00000143507	ortholog_one2one	97
ENSBTAG00000037986	BT.34345	protein_coding	paraneoplastic antigen Ma2 homolog [Source:RefSeq peptide;Acc:NP_001039938]	paraneoplastic antigen MA2	Bt.20518.1.A1_at	NM_001046473	-0.923916	0.000197458	ENSG00000240694	ortholog_one2one	87
ENSBTAG00000008091	SELENBP1	protein_coding	Selenium-binding protein 1 [Source:UniProtKB/Swiss-Prot;Acc:Q2KJ32]	selenium binding protein 1	Bt.21116.1.S1_at	NM_001046048	-0.922122	0.00494724	ENSG00000143416	ortholog_one2one	91
ENSBTAG00000016305	ATP13A4	protein_coding	Uncharacterized protein [Source:UniProtKB/TrEMBL;Acc:F1N272]	ATPase type 13A4	Bt.25459.1.A1_at		-0.922009	5.49e-05	ENSG00000127249	ortholog_one2one	88
ENSBTAG00000021368	AKR1C3	protein_coding	Uncharacterized protein [Source:UniProtKB/TrEMBL;Acc:E1BP71]	aldo-keto reductase family 1, member C1	Bt.23094.5.S1_at		-0.918258	9.2e-05	ENSG00000196139	ortholog_many2many	78
ENSBTAG00000039289	BT.64294	protein_coding	aldo-keto reductase family 1 member C3 -like [Source:RefSeq peptide;Acc:NP_001030444]	aldo-keto reductase family 1 member C3 -like	Bt.23094.5.S1_at	NM_001035367	-0.918258	9.2e-05	ENSG00000198610	ortholog_many2many	76
ENSBTAG00000012997	SMPDL3B	protein_coding	acid sphingomyelinase-like phosphodiesterase 3b precursor [Source:RefSeq peptide;Acc:NP_001093849]	sphingomyelin phosphodiesterase, acid-like 3B	Bt.28196.1.S1_at	NM_001100379	-0.917545	0.0380439	ENSG00000130768	ortholog_one2one	80
ENSBTAG00000003938	FNDC1	protein_coding	Uncharacterized protein [Source:UniProtKB/TrEMBL;Acc:E1BI51]	fibronectin type III domain-containing protein 1-like	Bt.763.1.S1_at		-0.910848	0.0237562	ENSG00000164694	ortholog_one2one	73
ENSBTAG00000020852	SLC16A11	protein_coding	Uncharacterized protein [Source:UniProtKB/TrEMBL;Acc:F1MYE3]	solute carrier family 16, member 11 (monocarboxylic acid transporter 11)	Bt.6369.1.A1_a_at		-0.908832	0.00140164	ENSG00000174326	ortholog_one2one	82
ENSBTAG00000016782	SLC39A10	protein_coding	zinc transporter ZIP10 precursor [Source:RefSeq peptide;Acc:NP_001192809]	solute carrier family 39 (zinc transporter), member 10	Bt.18309.1.A1_at	NM_001205880	-0.908607	0.000672465	ENSG00000196950	ortholog_one2one	93
ENSBTAG00000012460	ELF5	protein_coding	ETS-related transcription factor Elf-5 [Source:UniProtKB/Swiss-Prot;Acc:Q58DT0]	E74-like factor 5 (ets domain transcription factor)	Bt.24887.1.S1_at	NM_001024569	-0.907355	8.15e-05	ENSG00000135374	ortholog_one2one	91
ENSBTAG00000020342	MYOC	protein_coding	myocilin precursor [Source:RefSeq peptide;Acc:NP_776543]	myocilin, trabecular meshwork inducible glucocorticoid response	Bt.4703.1.S1_at	NM_174118	-0.88838	0.0201827	ENSG00000034971	ortholog_one2one	80
ENSBTAG00000039662	RSC1A1	protein_coding	Uncharacterized protein [Source:UniProtKB/TrEMBL;Acc:G3MYQ6]		Bt.2491.1.S1_at		-0.883519	0.0472054	ENSG00000215695	ortholog_one2one	74
ENSBTAG00000003336	TPD52L1	protein_coding	tumor protein D53 [Source:RefSeq peptide;Acc:NP_001069501]	tumor protein D52-like 1	Bt.15740.1.A1_at	NM_001076033	-0.883352	0.000837201	ENSG00000111907	ortholog_one2one	92
ENSBTAG00000007047	FZD10	protein_coding	frizzled-10 precursor [Source:RefSeq peptide;Acc:NP_001091502]	frizzled family receptor 10	Bt.27485.1.A1_at	NM_001098033	-0.882746	0.0086504	ENSG00000111432	ortholog_one2one	95
ENSBTAG00000006934	BT.104995	protein_coding	cholesterol side-chain cleavage enzyme, mitochondrial precursor [Source:RefSeq peptide;Acc:NP_788817]	cytochrome P450, family 11, subfamily A, polypeptide 1	Bt.7190.1.S1_at	NM_176644	-0.882572	0.00537183	ENSG00000140459	ortholog_one2one	61
ENSBTAG00000019676	MC4R	protein_coding	Melanocortin receptor 4 [Source:UniProtKB/Swiss-Prot;Acc:Q9GLJ8]	melanocortin 4 receptor	Bt.5561.1.S1_at	NM_174110	-0.881034	0.0058545	ENSG00000166603	ortholog_one2one	93
ENSBTAG00000032481	DAPL1	protein_coding	Death-associated protein-like 1 [Source:UniProtKB/Swiss-Prot;Acc:A2VEA7]	death associated protein-like 1	Bt.9602.1.S1_at	NM_001025346	-0.878162	0.0106439	ENSG00000163331	ortholog_one2one	86
ENSBTAG00000001136	KIAA1324	protein_coding	Uncharacterized protein [Source:UniProtKB/TrEMBL;Acc:F1MIM6]	KIAA1324 ortholog	Bt.28694.1.S1_at		-0.868945	0.00160991	ENSG00000116299	ortholog_one2one	89
ENSBTAG00000009132	TMPRSS2	protein_coding	transmembrane protease serine 2 [Source:RefSeq peptide;Acc:NP_001075054]	transmembrane protease, serine 2	Bt.9630.1.S1_at	NM_001081585	-0.868668	3.15e-05	ENSG00000184012	ortholog_one2one	73
ENSBTAG00000046552	A2LD1	protein_coding	Gamma-glutamylaminecyclotransferase [Source:UniProtKB/Swiss-Prot;Acc:Q0VFX9]	AIG2-like domain 1	Bt.5005.2.A1_at	NM_001075571	-0.867531	0.00127211	ENSG00000134864	ortholog_one2one	69
ENSBTAG00000014596	EFHD1	protein_coding	EF-hand domain-containing protein D1 [Source:UniProtKB/Swiss-Prot;Acc:Q17QM6]	EF-hand domain family, member D1	Bt.19329.1.A1_at	NM_001075832	-0.865342	0.00218779	ENSG00000115468	ortholog_one2one	86
ENSBTAG00000021581	FHOD3	protein_coding	FH1/FH2 domain-containing protein 3 [Source:RefSeq peptide;Acc:NP_001178144]	formin homology 2 domain containing 3	Bt.24819.1.S1_at	NM_001191215	-0.865332	0.00194344	ENSG00000134775	ortholog_one2one	93
ENSBTAG00000000634	BT.29245	protein_coding	melanophilin [Source:RefSeq peptide;Acc:NP_001075066]	melanophilin	Bt.29245.1.A1_at	NM_001081597	-0.862812	0.0048458	ENSG00000115648	ortholog_one2one	60
ENSBTAG00000021535	BT.65661	protein_coding	peroxisomal carnitine O-octanoyltransferase [Source:RefSeq peptide;Acc:NP_803460]	carnitine O-octanoyltransferase	Bt.4599.1.S1_at	NM_177494	-0.860007	0.00209538	ENSG00000005469	ortholog_one2one	79
ENSBTAG00000011666	THRSP	protein_coding	thyroid hormone-inducible hepatic protein [Source:RefSeq peptide;Acc:NP_001035623]	thyroid hormone responsive	Bt.15842.1.S1_at	NM_001040533	-0.856005	0.00687337	ENSG00000151365	ortholog_one2one	73
ENSBTAG00000004860	SLC27A6	protein_coding	long-chain fatty acid transport protein 6 [Source:RefSeq peptide;Acc:NP_001094639]	solute carrier family 27 (fatty acid transporter), member 6	Bt.26921.1.A1_at	NM_001101169	-0.850963	0.000983	ENSG00000113396	ortholog_one2one	76
ENSBTAG00000017797	BT.59869	protein_coding	lymphocyte antigen 75 precursor [Source:RefSeq peptide;Acc:NP_001001158]	lymphocyte antigen 75	Bt.20747.1.S1_at	NM_001001158	-0.841286	0.0232702	ENSG00000248672	ortholog_one2many	72
ENSBTAG00000006991	ADH6	protein_coding	alcohol dehydrogenase 6 [Source:RefSeq peptide;Acc:NP_001039522]	alcohol dehydrogenase 6 (class V)	Bt.9697.1.A1_at	NM_001046057	-0.83656	0.000746651	ENSG00000172955	ortholog_one2one	78
ENSBTAG00000010659	CUX1	protein_coding	Uncharacterized protein [Source:UniProtKB/TrEMBL;Acc:F1N693]	homeobox protein cut-like 1-like	Bt.8487.1.A1_at		-0.832782	0.00956487	ENSG00000257923	ortholog_one2one	86
ENSBTAG00000001785	TGM3	protein_coding	protein-glutamine gamma-glutamyltransferase E [Source:RefSeq peptide;Acc:NP_001095318]	transglutaminase 3 (E polypeptide, protein-glutamine-gamma-glutamyltransferase)	Bt.13628.2.S1_a_at	NM_001101848	-0.828242	0.0125617	ENSG00000125780	ortholog_one2one	79
ENSBTAG00000015441	ACTB	protein_coding	Uncharacterized protein [Source:UniProtKB/TrEMBL;Acc:F1MKC4]		Bt.9714.1.S1_at		-0.828198	0.00626684	ENSG00000163017	ortholog_one2one	95
ENSBTAG00000001626	CTPS	protein_coding	CTP synthase 1 [Source:RefSeq peptide;Acc:NP_001071326]	CTP synthase	Bt.4551.1.S1_at	NM_001077858	-0.822676	0.000127339	ENSG00000171793	ortholog_one2one	98
ENSBTAG00000014670	BEX5	protein_coding	Protein BEX5 [Source:UniProtKB/Swiss-Prot;Acc:Q3ZBJ9]	brain expressed, X-linked 5	Bt.20617.1.S1_at	NM_001075735	-0.821632	0.00315252	ENSG00000184515	ortholog_one2one	77
ENSBTAG00000023374	FUT1	protein_coding	galactoside 2-alpha-L-fucosyltransferase 1 [Source:RefSeq peptide;Acc:NP_803465]	fucosyltransferase 1 (galactoside 2-alpha-L-fucosyltransferase, H blood group)	Bt.16029.1.S2_at	NM_177499	-0.81911	0.00094399	ENSG00000174951	ortholog_one2one	78
ENSBTAG00000009639	SMPD3	protein_coding	sphingomyelin phosphodiesterase 3 [Source:RefSeq peptide;Acc:NP_001179292]	sphingomyelin phosphodiesterase 3, neutral membrane (neutral sphingomyelinase II)	Bt.3716.1.A1_at	NM_001192363	-0.815909	0.00454986	ENSG00000103056	ortholog_one2one	90
ENSBTAG00000011076	BT.41409	protein_coding	small conductance calcium-activated potassium channel protein 2 isoform 1 [Source:RefSeq peptide;Acc:NP_991361]	potassium intermediate/small conductance calcium-activated channel, subfamily N, member 2	Bt.28008.1.S1_s_at	NM_205814; NM_205792	-0.815375	0.0166563	ENSG00000080709	ortholog_one2one	98
ENSBTAG00000020346	CCDC92	protein_coding	coiled-coil domain-containing protein 92 [Source:RefSeq peptide;Acc:NP_001094713]	coiled-coil domain containing 92	Bt.26613.1.A1_at	NM_001101243	-0.8053	0.00158396	ENSG00000119242	ortholog_one2one	85
ENSBTAG00000002033	UBXN2A	protein_coding	UBX domain-containing protein 2A [Source:RefSeq peptide;Acc:NP_001179896]	UBX domain protein 2A	Bt.28725.1.A1_at	NM_001192967	-0.802975	0.000145295	ENSG00000173960	ortholog_one2one	90
ENSBTAG00000010875	MSX1	protein_coding	homeobox protein MSX-1 [Source:RefSeq peptide;Acc:NP_777223]	msh homeobox 1	Bt.15556.1.A1_s_at	NM_174798	-0.798643	0.0115437	ENSG00000163132	ortholog_one2one	96
ENSBTAG00000020729	DHRS7	protein_coding	dehydrogenase/reductase SDR family member 7 [Source:RefSeq peptide;Acc:NP_001039627]	dehydrogenase/reductase (SDR family) member 7	Bt.20151.1.S1_at	NM_001046162	-0.796642	0.00059785	ENSG00000100612	ortholog_one2one	85
ENSBTAG00000011770	BT.29711	protein_coding	tight junction protein ZO-2 [Source:RefSeq peptide;Acc:NP_001095952]	tight junction protein 2 (zona occludens 2)	Bt.25161.1.A1_at	NM_001102482	-0.796037	0.00901811	ENSG00000119139	ortholog_one2one	88
ENSBTAG00000004004	CSDC2	protein_coding	cold shock domain-containing protein C2 [Source:RefSeq peptide;Acc:NP_001070345]	cold shock domain containing C2, RNA binding	Bt.21180.1.S1_at	NM_001076877	-0.793289	0.0119305	ENSG00000172346	ortholog_one2one	95
ENSBTAG00000024814	B4GALNT4	protein_coding	Uncharacterized protein [Source:UniProtKB/TrEMBL;Acc:G3X7L4]	N-acetyl-beta-glucosaminyl-glycoprotein 4-beta-N-acetylgalactosaminyltransferase 1-like	Bt.14237.1.A1_at		-0.792435	0.000629682	ENSG00000182272	ortholog_one2one	83
ENSBTAG00000006844	LEF1	protein_coding	lymphoid enhancer-binding factor 1 [Source:RefSeq peptide;Acc:NP_001179785]	lymphoid enhancer-binding factor 1	Bt.6527.1.S1_at	NM_001192856	-0.787636	0.00241012	ENSG00000138795	ortholog_one2one	99
ENSBTAG00000003511	SLAIN1	protein_coding	Uncharacterized protein [Source:UniProtKB/TrEMBL;Acc:F1MVT5]	SLAIN motif family, member 1	Bt.27859.1.S1_at		-0.787207	0.0108093	ENSG00000139737	ortholog_one2one	75
ENSBTAG00000034586	BT.73167	protein_coding	myelin and lymphocyte protein [Source:RefSeq peptide;Acc:NP_001068896]	mal, T-cell differentiation protein	Bt.4060.1.S1_at	NM_001075428	-0.778915	0.00365238	ENSG00000172005	ortholog_one2many	79
ENSBTAG00000015368	SEPT4	protein_coding	septin-4 [Source:RefSeq peptide;Acc:NP_001029823]	septin 4	Bt.14150.1.S1_at	NM_001034651	-0.773695	0.0074095	ENSG00000108387	ortholog_one2one	71
ENSBTAG00000008571	CUX2	protein_coding	homeobox protein cut-like 2 [Source:RefSeq peptide;Acc:NP_001179526]	cut-like homeobox 2	Bt.23998.1.A1_a_at	NM_001192597	-0.770916	0.0296452	ENSG00000111249	ortholog_one2one	93
ENSBTAG00000014932	ARSE	protein_coding	arylsulfatase E precursor [Source:RefSeq peptide;Acc:NP_001091457]	arylsulfatase E (chondrodysplasia punctata 1)	Bt.6471.1.S1_at	NM_001097988	-0.767592	0.00287563	ENSG00000157399	ortholog_one2one	75
ENSBTAG00000022028	BT.21056	protein_coding	derlin-3 [Source:RefSeq peptide;Acc:NP_001069791]	Der1-like domain family, member 3	Bt.21056.2.S1_at	NM_001076323	-0.765333	0.0269732	ENSG00000099958	ortholog_one2one	83
ENSBTAG00000022920	BT.29416	protein_coding	E3 ubiquitin-protein ligase RNF128 precursor [Source:RefSeq peptide;Acc:NP_001069539]	ring finger protein 128, E3 ubiquitin protein ligase	Bt.27401.1.A1_at	NM_001076071	-0.765184	4.42e-05	ENSG00000133135	ortholog_one2one	95
ENSBTAG00000020747	ASS1	protein_coding	Argininosuccinate synthase [Source:UniProtKB/Swiss-Prot;Acc:P14568]	argininosuccinate synthase 1	Bt.1370.1.S1_at	NM_173892	-0.763658	0.00325968	ENSG00000130707	ortholog_one2one	96
ENSBTAG00000001174	MRPL15	protein_coding	39S ribosomal protein L15, mitochondrial [Source:UniProtKB/Swiss-Prot;Acc:Q0VC21]	mitochondrial ribosomal protein L15	Bt.666.1.S1_at	NM_001075445	-0.761986	0.00125628	ENSG00000137547	ortholog_one2one	91
ENSBTAG00000024219	TRPV6	protein_coding	transient receptor potential cation channel subfamily V member 6 [Source:RefSeq peptide;Acc:NP_001193118]	transient receptor potential cation channel, subfamily V, member 6	Bt.27367.1.S1_at	NM_001206189	-0.760142	0.0136964	ENSG00000165125	ortholog_one2one	83
ENSBTAG00000005530	BT.35560	protein_coding	glycine N-methyltransferase [Source:RefSeq peptide;Acc:NP_001193045]	glycine N-methyltransferase	Bt.20919.3.S1_at	NM_001206116	-0.759091	0.00408299	ENSG00000124713	ortholog_one2one	93
ENSBTAG00000016276	HAL	protein_coding	Histidine ammonia-lyase [Source:UniProtKB/Swiss-Prot;Acc:A7YWP4]	histidine ammonia-lyase	Bt.968.1.S1_at	NM_001105440	-0.758205	0.00709816	ENSG00000084110	ortholog_one2one	95
ENSBTAG00000015829	ENPP5	protein_coding	ectonucleotide pyrophosphatase/phosphodiesterase family member 5 precursor [Source:RefSeq peptide;Acc:NP_001193653]	ectonucleotide pyrophosphatase/phosphodiesterase 5 (putative)	Bt.18837.1.S1_at	NM_001206724	-0.752115	0.00439526	ENSG00000112796	ortholog_one2one	68
ENSBTAG00000001842	GSTM3	protein_coding	glutathione S-transferase mu 3 [Source:RefSeq peptide;Acc:NP_001040025]	glutathione S-transferase mu 3 (brain)	Bt.5304.1.S1_at	NM_001046560	-0.750149	0.000438979	ENSG00000134202	ortholog_one2one	80
ENSBTAG00000001517	BT.65129	protein_coding	keratin, type I cytoskeletal 18 [Source:RefSeq peptide;Acc:NP_001179024]	keratin 18	Bt.1745.1.S1_at	NM_001192095	-0.747424	0.00303184	ENSG00000111057	ortholog_one2one	88
ENSBTAG00000000854	BT.91470	protein_coding	protein transport protein Sec16B [Source:RefSeq peptide;Acc:NP_996854]	SEC16 homolog B (S. cerevisiae)	Bt.1347.1.S1_at	NM_206971	-0.743392	0.000157984	ENSG00000120341	ortholog_one2one	77
ENSBTAG00000004622	C13H20ORF12	protein_coding	ankyrin repeat-containing protein C20orf12 homolog [Source:RefSeq peptide;Acc:NP_001070306]	double zinc ribbon and ankyrin repeat domains 1	Bt.2806.1.S1_at	NM_001076838	-0.738857	0.0012973	ENSG00000089091	ortholog_one2one	68
ENSBTAG00000012182	DIRAS3	protein_coding	GTP-binding protein Di-Ras3 [Source:RefSeq peptide;Acc:NP_001029387]	DIRAS family, GTP-binding RAS-like 3	Bt.12283.1.A1_at	NM_001034215	-0.736115	0.00250503	ENSG00000162595	ortholog_one2one	60
ENSBTAG00000010932	DNAJC12	protein_coding	DnaJ homolog subfamily C member 12 [Source:UniProtKB/Swiss-Prot;Acc:Q9N287]	DnaJ (Hsp40) homolog, subfamily C, member 12	Bt.4680.1.S1_at	NM_174096	-0.728287	0.00212592	ENSG00000108176	ortholog_one2one	85
ENSBTAG00000013215	MREG	protein_coding	melanoregulin [Source:RefSeq peptide;Acc:NP_001179882]	melanoregulin	Bt.11075.2.S1_at	NM_001192953	-0.721638	0.000707257	ENSG00000118242	ortholog_one2one	89
ENSBTAG00000010693	LMO7	protein_coding	LMO7 protein; Uncharacterized protein [Source:UniProtKB/TrEMBL;Acc:A8E4L8]	LIM domain 7	Bt.22081.1.S1_at		-0.719341	0.00103372	ENSG00000136153	ortholog_one2one	78
ENSBTAG00000015988	BT.100599	protein_coding	myosin-11 [Source:RefSeq peptide;Acc:NP_001095597]	myosin, heavy chain 11, smooth muscle	Bt.12685.1.S1_at		-0.718997	0.00646749	ENSG00000133392	ortholog_one2one	95
ENSBTAG00000002315	RNF34	protein_coding	E3 ubiquitin-protein ligase RNF34 [Source:UniProtKB/Swiss-Prot;Acc:Q5E9J6]	ring finger protein 34	Bt.23662.1.S1_at	NM_001014858	-0.708024	0.00401731	ENSG00000170633	ortholog_one2one	92
ENSBTAG00000010689	NRG2	protein_coding	Uncharacterized protein [Source:UniProtKB/TrEMBL;Acc:E1BBP3]	pro-neuregulin-2, membrane-bound isoform-like	Bt.11920.1.A1_at		-0.705697	0.0101458	ENSG00000158458	ortholog_one2one	70
ENSBTAG00000004256	ODC1	protein_coding	Ornithine decarboxylase [Source:UniProtKB/Swiss-Prot;Acc:P27117]	ornithine decarboxylase 1	Bt.7133.1.S1_at	NM_174130	-0.691221	0.00269417				4953
ENSBTAG00000038662	GJB6	protein_coding	Gap junction beta-6 protein [Source:UniProtKB/Swiss-Prot;Acc:Q5E9Z5]	gap junction protein, beta 6, 30kDa	Bt.25989.1.A1_at	NM_001160177	-0.665967	0.0313837	ENSG00000121742	ortholog_one2one	93
ENSBTAG00000015107	SLC16A1	protein_coding	Monocarboxylate transporter 1 [Source:UniProtKB/Swiss-Prot;Acc:Q3MHW6]	solute carrier family 16, member 1 (monocarboxylic acid transporter 1)	Bt.13537.1.A1_at	NM_001037319	0.713105	0.000543639	ENSG00000155380	ortholog_one2one	85
ENSBTAG00000003418	MSN	protein_coding	Moesin [Source:UniProtKB/Swiss-Prot;Acc:Q2HJ49]	moesin	Bt.9207.1.S1_at	NM_001046477	0.72024	0.000233341	ENSG00000147065	ortholog_one2one	99
ENSBTAG00000037778	CXCL2	protein_coding	chemokine (C-X-C motif) ligand 2 precursor [Source:RefSeq peptide;Acc:NP_001039978]	chemokine (C-X-C motif) ligand 3	Bt.23093.1.S1_at	NM_001046513	0.737875	0.0344214	ENSG00000081041	ortholog_many2many	78
ENSBTAG00000001687	STC1	protein_coding	Stanniocalcin-1 [Source:UniProtKB/Swiss-Prot;Acc:Q9N0T1]	stanniocalcin 1	Bt.7128.1.S1_at	NM_176669	0.742606	2.09e-05	ENSG00000159167	ortholog_one2one	95
ENSBTAG00000005947	PLAU	protein_coding	Urokinase-type plasminogen activator Urokinase-type plasminogen activator long chain A Urokinase-type plasminogen activator short chain A Urokinase-type plasminogen activator chain B [Source:UniProtKB/Swiss-Prot;Acc:Q05589]	plasminogen activator, urokinase	Bt.2519.1.S1_at	NM_174147	0.744103	2.14e-05	ENSG00000122861	ortholog_one2one	75
ENSBTAG00000031503	NDUFA4L2	protein_coding	NADH dehydrogenase [ubiquinone] 1 alpha subcomplex subunit 4-like 2 [Source:UniProtKB/Swiss-Prot;Acc:Q3SZ44]	NADH dehydrogenase (ubiquinone) 1 alpha subcomplex, 4-like 2	Bt.1746.1.S1_at	NM_001113305	0.749246	0.00315776	ENSG00000185633	ortholog_one2one	95
ENSBTAG00000020884	CASP4	protein_coding	Caspase-4 Caspase-4 subunit 1 Caspase-4 subunit 2 [Source:UniProtKB/Swiss-Prot;Acc:Q5E9C1]	caspase 4, apoptosis-related cysteine peptidase	Bt.16018.1.S1_a_at	NM_176638	0.752675	0.000128777	ENSG00000196954	ortholog_one2many	76
ENSBTAG00000019839	BT.89253	protein_coding	latent-transforming growth factor beta-binding protein 1 precursor [Source:RefSeq peptide;Acc:NP_001096561]	latent transforming growth factor beta binding protein 1	Bt.20820.1.A1_at	NM_001103091	0.755544	0.000318528	ENSG00000049323	ortholog_one2one	91
ENSBTAG00000012805	TSPAN13	protein_coding	Tetraspanin-13 [Source:UniProtKB/Swiss-Prot;Acc:Q3ZBV0]	tetraspanin 13	Bt.10098.1.S1_at	NM_001035362	0.762539	3.24	ENSG00000106537	ortholog_one2one	97
ENSBTAG00000021819	IFNAR1	protein_coding	Interferon alpha/beta receptor 1 [Source:UniProtKB/Swiss-Prot;Acc:Q04790]	interferon (alpha, beta and omega) receptor 1	Bt.24741.1.S1_at	NM_174552	0.767793	0.000633859	ENSG00000142166	ortholog_one2one	66
ENSBTAG00000033319	CD200	protein_coding	OX-2 membrane glycoprotein precursor [Source:RefSeq peptide;Acc:NP_001029792]	CD200 molecule	Bt.5861.1.S1_at	NM_001034620	0.767939	0.0122156	ENSG00000091972	ortholog_one2one	71
ENSBTAG00000007173	BT.67124	protein_coding	alpha-type platelet-derived growth factor receptor precursor [Source:RefSeq peptide;Acc:NP_001179274]	platelet-derived growth factor receptor, alpha polypeptide	Bt.9423.1.S1_at	NM_001192345	0.77158	0.000353565	ENSG00000134853	ortholog_one2one	94
ENSBTAG00000019017	IFITM2	protein_coding	interferon induced transmembrane protein 2 (1-8D) [Source:RefSeq peptide;Acc:NP_001071522]	interferon induced transmembrane protein 2 (1-8D)	Bt.22978.2.S1_at	NM_001078054	0.781236	0.00620039				10581
ENSBTAG00000012216	MLKL	protein_coding	Uncharacterized protein [Source:UniProtKB/TrEMBL;Acc:E1BGC6]	mixed lineage kinase domain-like	Bt.27239.1.A1_at		0.782534	0.000898296	ENSG00000168404	ortholog_one2one	63
ENSBTAG00000008953	TAP1	protein_coding	antigen peptide transporter 1 [Source:RefSeq peptide;Acc:NP_001091527]	transporter 1, ATP-binding cassette, sub-family B (MDR/TAP)	Bt.20416.1.S1_at	NM_001098058	0.783288	0.000935284	ENSG00000168394	ortholog_one2one	71
ENSBTAG00000019665	IL1RN	protein_coding	Interleukin-1 receptor antagonist protein [Source:UniProtKB/Swiss-Prot;Acc:O77482]	interleukin 1 receptor antagonist	Bt.4199.1.S1_at	NM_174357	0.78519	0.000551976	ENSG00000136689	ortholog_one2one	69
ENSBTAG00000014218	DKK1	protein_coding	dickkopf-related protein 1 [Source:RefSeq peptide;Acc:NP_001192473]	dickkopf homolog 1 (Xenopus laevis)	Bt.13880.1.S1_at		0.787196	0.00146033	ENSG00000107984	ortholog_one2one	89
ENSBTAG00000003039	PSMB8	protein_coding	Proteasome subunit beta type-8 [Source:UniProtKB/Swiss-Prot;Acc:Q3T112]	proteasome (prosome, macropain) subunit, beta type, 8 (large multifunctional peptidase 7)	Bt.15865.1.S1_at	NM_001040480	0.794722	0.000828484	ENSG00000204264	ortholog_one2one	89
ENSBTAG00000008954	PSMB9	protein_coding	Proteasome subunit beta type-9 [Source:UniProtKB/Swiss-Prot;Acc:Q3SZC2]	proteasome (prosome, macropain) subunit, beta type, 9 (large multifunctional peptidase 2)	Bt.20532.1.S1_at	NM_001034388	0.79748	0.000734351	ENSG00000240065	ortholog_one2one	92
ENSBTAG00000015160	PLD4	protein_coding	Uncharacterized protein [Source:UniProtKB/TrEMBL;Acc:G3X761]	phospholipase D family, member 4	Bt.2345.1.S1_at		0.807848	0.000459276	ENSG00000166428	ortholog_one2one	72
ENSBTAG00000003632	CYP39A1	protein_coding	24-hydroxycholesterol 7-alpha-hydroxylase [Source:RefSeq peptide;Acc:NP_001092408]	cytochrome P450, family 39, subfamily A, polypeptide 1	Bt.14369.1.A1_at	NM_001098938	0.812824	0.00442993	ENSG00000146233	ortholog_one2one	80
ENSBTAG00000015177	PRSS23	protein_coding	Serine protease 23 [Source:UniProtKB/Swiss-Prot;Acc:Q1LZE9]	protease, serine, 23	Bt.20330.1.S1_at	NM_001080306	0.814382	0.000954428	ENSG00000150687	ortholog_one2one	92
ENSBTAG00000002006	THBS1	protein_coding	thrombospondin-1 precursor [Source:RefSeq peptide;Acc:NP_776621]	thrombospondin 1	Bt.5301.1.S1_at	NM_174196	0.818595	0.000206342	ENSG00000137801	ortholog_one2one	97
ENSBTAG00000006039	ARHGDIB	protein_coding	Rho GDP-dissociation inhibitor 2 [Source:UniProtKB/Swiss-Prot;Acc:Q9TU03]	Rho GDP dissociation inhibitor (GDI) beta	Bt.4757.1.S1_at	NM_175797	0.818806	0.00487751	ENSG00000111348	ortholog_one2one	93
ENSBTAG00000002080	NOV	protein_coding	protein NOV homolog precursor [Source:RefSeq peptide;Acc:NP_001095852]	nephroblastoma overexpressed gene	Bt.13482.2.S1_at	NM_001102382	0.821317	0.0067789	ENSG00000136999	ortholog_one2one	78
ENSBTAG00000006780	BT.33843	protein_coding	Uncharacterized protein [Source:UniProtKB/TrEMBL;Acc:E1BJW6]	napsin A aspartic peptidase	Bt.25554.1.S1_a_at		0.822596	0.000388527	ENSG00000131400	ortholog_one2one	78
ENSBTAG00000003806	ECM1	protein_coding	extracellular matrix protein 1 precursor [Source:RefSeq peptide;Acc:NP_001093176]	extracellular matrix protein 1	Bt.5525.1.S1_at	NM_001099706	0.823374	0.000321852	ENSG00000143369	ortholog_one2one	69
ENSBTAG00000018033	PIP4K2A	protein_coding	phosphatidylinositol-5-phosphate 4-kinase type-2 alpha [Source:RefSeq peptide;Acc:NP_001179698]	phosphatidylinositol-5-phosphate 4-kinase, type II, alpha	Bt.18751.1.S1_at	NM_001192769	0.826931	0.0348972	ENSG00000150867	ortholog_one2one	99
ENSBTAG00000016738	DTX1	protein_coding	protein deltex-1 [Source:RefSeq peptide;Acc:NP_001192663]	deltex homolog 1 (Drosophila)	Bt.18685.1.A1_at	NM_001205734	0.829579	0.000423911	ENSG00000135144	ortholog_one2one	97
ENSBTAG00000007828	SLA	protein_coding	src-like-adapter [Source:RefSeq peptide;Acc:NP_001019704]	Src-like-adaptor	Bt.784.1.A1_at	NM_001024533	0.830839	0.000174422	ENSG00000155926	ortholog_one2one	79
ENSBTAG00000016662	CPS1	protein_coding	carbamoyl-phosphate synthase [Source:RefSeq peptide;Acc:NP_001179187]	carbamoyl-phosphate synthase 1, mitochondrial	Bt.14726.1.A1_at	NM_001192258	0.834002	1.09e-05	ENSG00000021826	ortholog_one2one	95
ENSBTAG00000003994	IGFBP3	protein_coding	Insulin-like growth factor-binding protein 3 [Source:UniProtKB/Swiss-Prot;Acc:P20959]	insulin-like growth factor binding protein 3	Bt.422.1.S1_at	NM_174556	0.837179	0.00173248	ENSG00000146674	ortholog_one2one	81
ENSBTAG00000004679	WARS	protein_coding	Tryptophan--tRNA ligase, cytoplasmic T1-TrpRS T2-TrpRS [Source:UniProtKB/Swiss-Prot;Acc:P17248]	tryptophanyl-tRNA synthetase	Bt.2841.2.S1_a_at	NM_174218	0.837713	0.000542576	ENSG00000140105	ortholog_one2one	93
ENSBTAG00000005275	PKIG	protein_coding	cAMP-dependent protein kinase inhibitor gamma [Source:RefSeq peptide;Acc:NP_991381]	protein kinase (cAMP-dependent, catalytic) inhibitor gamma	Bt.21835.1.S1_at	NM_205812	0.838161	0.00307494	ENSG00000168734	ortholog_one2one	89
ENSBTAG00000006984	BT.91089	protein_coding	complement decay-accelerating factor [Source:RefSeq peptide;Acc:NP_001025474]	CD55 molecule, decay accelerating factor for complement (Cromer blood group)	Bt.28393.1.S1_at	NM_001030303	0.844092	0.000282401	ENSG00000196352	ortholog_one2one	43
ENSBTAG00000015228	BT.46809	protein_coding	HLA class II histocompatibility antigen gamma chain [Source:RefSeq peptide;Acc:NP_001029907]	CD74 molecule, major histocompatibility complex, class II invariant chain	Bt.23174.1.S1_at	NM_001034735	0.846489	0.00387952	ENSG00000019582	ortholog_one2one	55
ENSBTAG00000018043	LCAT	protein_coding	phosphatidylcholine-sterol acyltransferase precursor [Source:RefSeq peptide;Acc:NP_001039534]	lecithin-cholesterol acyltransferase	Bt.11126.1.S1_at	NM_001046069	0.846876	0.000198227	ENSG00000213398	ortholog_one2one	91
ENSBTAG00000017273	LRRC25	protein_coding	leucine-rich repeat-containing protein 25 precursor [Source:RefSeq peptide;Acc:NP_777113]	leucine rich repeat containing 25	Bt.11218.1.S1_at	NM_174688	0.847969	0.00296001	ENSG00000175489	ortholog_one2one	57
ENSBTAG00000006846	LGALS9	protein_coding	galectin-9 isoform 1 [Source:RefSeq peptide;Acc:NP_001034266]	lectin, galactoside-binding, soluble, 9	Bt.8906.1.S1_at	NM_001039177; NM_001015570	0.848745	0.000354573	ENSG00000168961	ortholog_one2many	74
ENSBTAG00000003692	UCP2	protein_coding	Mitochondrial uncoupling protein 2 [Source:UniProtKB/Swiss-Prot;Acc:Q3SZI5]	uncoupling protein 2 (mitochondrial, proton carrier)	Bt.5180.1.S1_at	NM_001033611	0.852856	0.00233248	ENSG00000175567	ortholog_one2one	95
ENSBTAG00000004826	ACP5	protein_coding	Uncharacterized protein [Source:UniProtKB/TrEMBL;Acc:E1B8A0]	acid phosphatase 5, tartrate resistant	Bt.5193.2.S1_a_at		0.854134	0.00919304	ENSG00000102575	ortholog_one2one	86
ENSBTAG00000021818	CD97	protein_coding	CD97 antigen precursor [Source:RefSeq peptide;Acc:NP_788834]	CD97 molecule	Bt.11088.1.S1_a_at	NM_176661	0.854872	0.0180737	ENSG00000123146	ortholog_one2one	69
ENSBTAG00000027766	C1QTNF5	protein_coding	complement C1q tumor necrosis factor-related protein 5 precursor [Source:RefSeq peptide;Acc:NP_001092608]	C1q and tumor necrosis factor related protein 5	Bt.12216.1.S1_at	NM_001099138	0.857106	7.73e-05	ENSG00000223953	ortholog_one2one	97
ENSBTAG00000012082	BT.20111	protein_coding	tumor necrosis factor receptor superfamily member 12A isoform 1 precursor [Source:RefSeq peptide;Acc:NP_001193256]	tumor necrosis factor receptor superfamily, member 12A	Bt.20111.1.S1_at	NM_001206327	0.8586	0.00617142	ENSG00000006327	ortholog_one2one	87
ENSBTAG00000003341	DOK2	protein_coding	Docking protein 2 [Source:UniProtKB/Swiss-Prot;Acc:A7MBB8]	docking protein 2, 56kDa	Bt.2069.1.S1_at	NM_001102002	0.861775	0.00106327	ENSG00000147443	ortholog_one2one	84
ENSBTAG00000009911	HDC	protein_coding	Histidine decarboxylase [Source:UniProtKB/Swiss-Prot;Acc:Q5EA83]	histidine decarboxylase	Bt.18146.1.S1_at	NM_001024551	0.864263	0.0138523	ENSG00000140287	ortholog_one2one	91
ENSBTAG00000002953	TXN	protein_coding	Thioredoxin [Source:UniProtKB/Swiss-Prot;Acc:O97680]	thioredoxin	Bt.231.1.S1_at	NM_173968	0.870973	0.00029951	ENSG00000136810	apparent_ortholog_one2one	86
ENSBTAG00000013749	BT.61817	protein_coding	rho-related GTP-binding protein RhoQ [Source:RefSeq peptide;Acc:NP_001192427]	ras homolog gene family, member Q	Bt.25087.1.A1_at	NM_001205498	0.87242	0.00464381	ENSG00000119729	ortholog_one2one	100
ENSBTAG00000019686	BT.30694	protein_coding	nck-associated protein 1-like [Source:RefSeq peptide;Acc:NP_001137348]	NCK-associated protein 1-like	Bt.7632.1.S1_a_at	NM_001143876	0.874006	0.0129353	ENSG00000123338	ortholog_one2one	94
ENSBTAG00000000394	BT.70619	protein_coding	beta-secretase 2 precursor [Source:RefSeq peptide;Acc:NP_001192991]	beta-site APP-cleaving enzyme 2	Bt.7130.1.S1_at	NM_001206062	0.87634	0.000132865	ENSG00000182240	ortholog_one2one	92
ENSBTAG00000016341	RGS5	protein_coding	Regulator of G-protein signaling 5 [Source:UniProtKB/Swiss-Prot;Acc:Q3T0T8]	regulator of G-protein signaling 5	Bt.28182.1.A1_at	NM_001034707	0.876615	0.00178097	ENSG00000143248	ortholog_one2one	90
ENSBTAG00000007374	LHFPL2	protein_coding	lipoma HMGIC fusion partner-like 2 protein [Source:RefSeq peptide;Acc:NP_001092621]	lipoma HMGIC fusion partner-like 2	Bt.3015.2.S1_at	NM_001099151	0.888171	0.0235214	ENSG00000145685	ortholog_one2one	94
ENSBTAG00000004560	CLEC4F	protein_coding	Uncharacterized protein [Source:UniProtKB/TrEMBL;Acc:E1BB63]		Bt.27474.1.S1_at		0.890305	0.00464645	ENSG00000152672	ortholog_one2one	51
ENSBTAG00000011100	BT.49573	protein_coding	dipeptidyl peptidase 1 precursor [Source:RefSeq peptide;Acc:NP_001028789]	cathepsin C	Bt.8022.1.S1_at	NM_001033617	0.894612	0.0135188	ENSG00000109861	ortholog_one2one	87
ENSBTAG00000007450	C2	protein_coding	complement C2 precursor [Source:RefSeq peptide;Acc:NP_001029664]	complement component 2	Bt.24345.2.S1_at	NM_001034492	0.898544	0.00259791	ENSG00000166278	ortholog_one2one	80
ENSBTAG00000007626	IL2RG	protein_coding	Cytokine receptor common subunit gamma [Source:UniProtKB/Swiss-Prot;Acc:Q95118]	interleukin 2 receptor, gamma	Bt.11080.1.S1_at	NM_174359	0.905251	0.0407769	ENSG00000147168	ortholog_one2one	81
ENSBTAG00000034776	DDAH1	protein_coding	N(G),N(G)-dimethylarginine dimethylaminohydrolase 1 [Source:UniProtKB/Swiss-Prot;Acc:P56965]	dimethylarginine dimethylaminohydrolase 1	Bt.23651.1.A1_at	NM_001102201	0.905391	0.000111186	ENSG00000153904	ortholog_one2one	94
ENSBTAG00000009876	C4BPA	protein_coding	C4b-binding protein alpha chain [Source:UniProtKB/Swiss-Prot;Acc:Q28065]	complement component 4 binding protein, alpha	Bt.4707.1.A1_at	NM_174252	0.90641	0.010738	ENSG00000123838	ortholog_one2one	61
ENSBTAG00000019123	MEFV	protein_coding	Uncharacterized protein [Source:UniProtKB/TrEMBL;Acc:E1B7P5]		Bt.18827.1.A1_at		0.91193	0.00347082	ENSG00000103313	ortholog_one2one	58
ENSBTAG00000009848	GPR171	protein_coding	Probable G-protein coupled receptor 171 [Source:UniProtKB/Swiss-Prot;Acc:Q3ZBK9]	G protein-coupled receptor 171	Bt.8343.1.S1_at	NM_001077002	0.912138	0.0389954	ENSG00000174946	ortholog_one2one	93
ENSBTAG00000008555	P2RY10	protein_coding	purinergic receptor P2Y, G-protein coupled, 10 [Source:RefSeq peptide;Acc:NP_001069167]	purinergic receptor P2Y, G-protein coupled, 10	Bt.9163.1.A1_at	NM_001075699	0.920895	0.0264095	ENSG00000078589	ortholog_one2one	87
ENSBTAG00000011043	RAC2	protein_coding	Ras-related C3 botulinum toxin substrate 2 [Source:UniProtKB/Swiss-Prot;Acc:Q9TU25]	ras-related C3 botulinum toxin substrate 2 (rho family, small GTP binding protein Rac2)	Bt.4946.1.S1_at	NM_175792	0.922171	0.0248512	ENSG00000128340	ortholog_one2one	98
ENSBTAG00000021945	BT.96645	protein_coding	nidogen-2 precursor [Source:RefSeq peptide;Acc:NP_001095535]	nidogen 2 (osteonidogen)	Bt.16087.1.S1_at	NM_001102065	0.923106	0.000970761	ENSG00000087303	ortholog_one2one	78
ENSBTAG00000008636	PDE4B	protein_coding	cAMP-specific 3',5'-cyclic phosphodiesterase 4B [Source:RefSeq peptide;Acc:NP_001096016]	cAMP-specific 3',5'-cyclic phosphodiesterase 4A-like	Bt.20286.1.S1_at	NM_001102546	0.923846	0.000136591	ENSG00000184588	ortholog_one2one	87
ENSBTAG00000020674	LTB	protein_coding	Uncharacterized protein [Source:UniProtKB/TrEMBL;Acc:E1BK50]	lymphotoxin beta (TNF superfamily, member 3)	Bt.21431.1.S1_at		0.92588	0.0350815	ENSG00000227507	ortholog_one2one	80
ENSBTAG00000020035	RCAN1	protein_coding	Calcipressin-1 [Source:UniProtKB/Swiss-Prot;Acc:Q3ZBP4]	regulator of calcineurin 1	Bt.6377.1.S1_at	NM_001034679	0.926735	0.000145495	ENSG00000159200	ortholog_one2one	67
ENSBTAG00000016997		protein_coding	Uncharacterized protein [Source:UniProtKB/TrEMBL;Acc:E1BC44]	sialic acid binding Ig-like lectin 5-like	Bt.2952.1.A1_at		0.92954	0.0188428				8778
ENSBTAG00000019708	ACSL6	protein_coding	long-chain-fatty-acid--CoA ligase 6 [Source:RefSeq peptide;Acc:NP_001033131]	acyl-CoA synthetase long-chain family member 6	Bt.11904.1.S1_at	NM_001038042	0.934658	0.000243427	ENSG00000164398	ortholog_one2one	91
ENSBTAG00000018073	TSPO	protein_coding	Translocator protein [Source:UniProtKB/Swiss-Prot;Acc:P30535]	translocator protein (18kDa)	Bt.3988.1.S1_at	NM_175776	0.936202	5.6e-06	ENSG00000100300	ortholog_one2one	75
ENSBTAG00000002936	PRRX2	protein_coding	Uncharacterized protein [Source:UniProtKB/TrEMBL;Acc:E1BF87]	paired related homeobox 2	Bt.11694.1.A1_at		0.939885	0.000246679	ENSG00000167157	ortholog_one2one	64
ENSBTAG00000008611	IGFBP4	protein_coding	Insulin-like growth factor-binding protein 4 [Source:UniProtKB/Swiss-Prot;Acc:Q05716]	insulin-like growth factor binding protein 4	Bt.5237.1.S1_at	NM_174557	0.940686	0.000147266	ENSG00000141753	ortholog_one2one	97
ENSBTAG00000002951	CD244	protein_coding	natural killer cell receptor 2B4 precursor [Source:RefSeq peptide;Acc:NP_001179279]	CD244 molecule, natural killer cell receptor 2B4	Bt.28588.2.A1_a_at	NM_001192350	0.945567	0.0208804	ENSG00000122223	ortholog_one2one	57
ENSBTAG00000024960	BT.61154	protein_coding	CD1D antigen, d polypeptide [Source:RefSeq peptide;Acc:NP_001192310]	antigen-presenting glycoprotein CD1d-like	Bt.24559.1.A1_at	NM_001205381	0.945848	0.0164544	ENSG00000158473	ortholog_one2many	60
ENSBTAG00000039993		protein_coding	Uncharacterized protein [Source:UniProtKB/TrEMBL;Acc:F1MP94]		Bt.24559.1.A1_at		0.945848	0.0164544	ENSG00000158473	ortholog_one2many	63
ENSBTAG00000047776		protein_coding	Uncharacterized protein [Source:UniProtKB/TrEMBL;Acc:F1MS07]		Bt.24559.1.A1_at		0.945848	0.0164544	ENSG00000158473	ortholog_one2many	65
ENSBTAG00000047988		protein_coding	Uncharacterized protein [Source:UniProtKB/TrEMBL;Acc:G3X898]		Bt.24559.1.A1_at		0.945848	0.0164544	ENSG00000158473	ortholog_one2many	62
ENSBTAG00000005018	NFAM1	protein_coding	Uncharacterized protein [Source:UniProtKB/TrEMBL;Acc:F1ML17]	NFAT activating protein with ITAM motif 1	Bt.9351.1.S1_at		0.946172	0.00419388	ENSG00000235568	ortholog_one2one	57
ENSBTAG00000031279	BT.30373	protein_coding	selenoprotein M precursor [Source:RefSeq peptide;Acc:NP_001156643]	selenoprotein M	Bt.19491.1.S1_at	NM_001163171	0.947978	0.000271417	ENSG00000198832	ortholog_one2one	77
ENSBTAG00000012387	PAM	protein_coding	peptidyl-glycine alpha-amidating monooxygenase precursor [Source:RefSeq peptide;Acc:NP_776373]	peptidylglycine alpha-amidating monooxygenase	Bt.12303.1.S1_at	NM_173948	0.949373	6.82e-05	ENSG00000145730	ortholog_one2one	92
ENSBTAG00000002647	RGS10	protein_coding	Regulator of G-protein signaling 10 [Source:UniProtKB/Swiss-Prot;Acc:Q2KHW7]	regulator of G-protein signaling 10	Bt.21994.1.S1_at	NM_001046540	0.950092	0.000217728	ENSG00000148908	ortholog_one2one	96
ENSBTAG00000045948	CSF2RA	protein_coding	Uncharacterized protein [Source:UniProtKB/TrEMBL;Acc:G3MXS9]	colony stimulating factor 2 receptor, alpha, low-affinity (granulocyte-macrophage)	Bt.24884.2.S1_at		0.950654	0.0032396	ENSG00000198223	ortholog_one2one	44
ENSBTAG00000016551		protein_coding	Uncharacterized protein [Source:UniProtKB/TrEMBL;Acc:F1MMJ5]	fermitin family member 3	Bt.2657.1.S1_a_at		0.951663	0.00287446	ENSG00000149781	ortholog_one2many	40
ENSBTAG00000014529	GBP4	protein_coding	guanylate binding protein 4 [Source:RefSeq peptide;Acc:NP_001095731]	guanylate binding protein 4	Bt.28744.1.S1_at	NM_001102261	0.952168	0.0125951	ENSG00000162654	ortholog_many2many	63
ENSBTAG00000003220	BT.27077	protein_coding	Duffy antigen/chemokine receptor [Source:RefSeq peptide;Acc:NP_001015634]	Duffy blood group, chemokine receptor	Bt.27077.1.S1_at	NM_001015634	0.955672	0.00018698	ENSG00000213088	ortholog_one2one	60
ENSBTAG00000039160	VAV1	protein_coding	Proto-oncogene vav [Source:UniProtKB/TrEMBL;Acc:F1MR20]	proto-oncogene vav-like	Bt.21717.1.S1_at		0.958317	0.0172413	ENSG00000141968	ortholog_one2one	75
ENSBTAG00000001788	BOVAGGRUS	protein_coding	podoplanin precursor [Source:RefSeq peptide;Acc:NP_001028292]	podoplanin	Bt.12295.1.S1_at	NM_001033120	0.963534	3.31e-05	ENSG00000162493	ortholog_one2one	32
ENSBTAG00000015981	ETV1	protein_coding	ETS translocation variant 1 [Source:UniProtKB/Swiss-Prot;Acc:Q2KIC2]	ets variant 1	Bt.20760.1.A1_at	NM_001046492	0.964604	7.4e-05	ENSG00000006468	ortholog_one2one	98
ENSBTAG00000016345	IL2RB	protein_coding	Uncharacterized protein [Source:UniProtKB/TrEMBL;Acc:F1N409]	interleukin 2 receptor, beta	Bt.17780.2.S1_at		0.965738	0.00289621	ENSG00000100385	ortholog_one2one	62
ENSBTAG00000004556	SLC2A3	protein_coding	solute carrier family 2, facilitated glucose transporter member 3 [Source:RefSeq peptide;Acc:NP_777028]	solute carrier family 2 (facilitated glucose transporter), member 3	Bt.3964.1.S1_at	NM_174603	0.967519	0.0340556	ENSG00000059804	ortholog_one2many	85
ENSBTAG00000030416		processed_pseudogene			Bt.3964.1.S1_at		0.967519	0.0340556
ENSBTAG00000010664	PRKCQ	protein_coding	protein kinase C theta type [Source:RefSeq peptide;Acc:NP_001179006]	protein kinase C, theta	Bt.22234.1.S1_at	NM_001192077	0.971083	0.0133894	ENSG00000065675	ortholog_one2one	96
ENSBTAG00000019406	IGF2BP3	protein_coding	insulin-like growth factor 2 mRNA-binding protein 3 [Source:RefSeq peptide;Acc:NP_001179217]	insulin-like growth factor 2 mRNA binding protein 3	Bt.29214.1.A1_at	NM_001192288	0.972911	0.000218345	ENSG00000136231	ortholog_one2one	98
ENSBTAG00000015730	BOLA-DMA	protein_coding	HLA class II histocompatibility antigen, DM alpha chain precursor [Source:RefSeq peptide;Acc:NP_001012692]	major histocompatibility complex, class II, DM alpha	Bt.344.1.S1_at	NM_001012674	0.973809	0.00107981	ENSG00000204257	ortholog_one2one	70
ENSBTAG00000031231	IRF1	protein_coding	Interferon regulatory factor 1 [Source:UniProtKB/Swiss-Prot;Acc:Q3SZP0]	interferon regulatory factor 1	Bt.10077.1.S2_at	NM_001191261	0.975252	3.91	ENSG00000125347	ortholog_one2one	88
ENSBTAG00000010645	BOLA-DRA	protein_coding	major histocompatibility complex, class II, DR alpha precursor [Source:RefSeq peptide;Acc:NP_001012695]	major histocompatibility complex, class II, DR alpha	Bt.8552.1.S1_at	NM_001012677	0.976214	0.00285205	ENSG00000204287	ortholog_one2one	81
ENSBTAG00000043553	GPX3	protein_coding	Glutathione peroxidase [Source:UniProtKB/TrEMBL;Acc:G3X8D7]		Bt.12916.1.S1_at		0.976734	0.00316999	ENSG00000211445	ortholog_one2one	85
ENSBTAG00000000078	GLIPR2	protein_coding	Golgi-associated plant pathogenesis-related protein 1 [Source:RefSeq peptide;Acc:NP_001069580]	GLI pathogenesis-related 2	Bt.5599.1.S1_at	NM_001076112	0.97869	0.0312779	ENSG00000122694	ortholog_one2one	96
ENSBTAG00000047238	BT.35830	protein_coding	integrin alpha-M precursor [Source:RefSeq peptide;Acc:NP_001035046]	integrin, alpha M (complement component 3 receptor 3 subunit)	Bt.27978.1.S1_at	NM_001039957	0.980505	0.0190002	ENSG00000169896	ortholog_one2one	76
ENSBTAG00000008300	BT.23418	protein_coding	fibronectin precursor [Source:RefSeq peptide;Acc:NP_001157250]	fibronectin 1	Bt.23418.1.S1_at	NM_001163778	0.98153	0.0124412	ENSG00000115414	ortholog_one2one	94
ENSBTAG00000002362	APOLD1	protein_coding	apolipoprotein L domain-containing protein 1 [Source:RefSeq peptide;Acc:NP_001094650]	apolipoprotein L domain containing 1	Bt.19295.1.S1_at	NM_001101180	0.984867	0.000385177	ENSG00000178878	ortholog_one2one	80
ENSBTAG00000007952	BT.48853	protein_coding	major vault protein [Source:RefSeq peptide;Acc:NP_001030394]	major vault protein	Bt.5390.1.S1_at	NM_001035317	0.992682	6.58e-06	ENSG00000013364	ortholog_one2one	89
ENSBTAG00000008832	CCL1	protein_coding	Uncharacterized protein [Source:UniProtKB/TrEMBL;Acc:E1BAG6]	chemokine (C-C motif) ligand 1	Bt.20673.1.A1_at		0.995356	0.0212683	ENSG00000108702	ortholog_one2one	49
ENSBTAG00000001321	IL1B	protein_coding	Interleukin-1 beta [Source:UniProtKB/Swiss-Prot;Acc:P09428]	interleukin 1, beta	Bt.4856.1.S2_at	NM_174093	0.995712	5.68e-05	ENSG00000125538	ortholog_one2one	61
ENSBTAG00000038650	MS4A7	protein_coding	membrane-spanning 4-domains subfamily A member 7 [Source:RefSeq peptide;Acc:NP_001070508]	membrane-spanning 4-domains, subfamily A, member 7	Bt.3081.2.S1_a_at	NM_001077040	0.995873	0.00292437	ENSG00000166927	ortholog_one2one	59
ENSBTAG00000012737	GPR65	protein_coding	psychosine receptor [Source:RefSeq peptide;Acc:NP_001094773]	G protein-coupled receptor 65	Bt.21026.1.S1_at	NM_001101303	0.997414	0.000474159	ENSG00000140030	ortholog_one2one	80
ENSBTAG00000011227	BT.30924	protein_coding	Short transient receptor potential channel 6 [Source:UniProtKB/Swiss-Prot;Acc:Q9MYW0]	transient receptor potential cation channel, subfamily C, member 6	Bt.19028.1.A1_at		1.00577	2.74e-05	ENSG00000137672	ortholog_one2one	90
ENSBTAG00000002596	VSTM1	protein_coding	V-set and transmembrane domain-containing protein 1 precursor [Source:RefSeq peptide;Acc:NP_001094744]	V-set and transmembrane domain containing 1	Bt.9131.1.S1_at	NM_001101274	1.00927	0.017393	ENSG00000189068	ortholog_one2one	46
ENSBTAG00000017680	NOS3	protein_coding	nitric oxide synthase, endothelial [Source:RefSeq peptide;Acc:NP_851380]	nitric oxide synthase 3 (endothelial cell)	Bt.4662.1.S1_at	NM_181037	1.01822	5.66e-05	ENSG00000164867	ortholog_one2one	94
ENSBTAG00000017328	BT.28518	protein_coding	spleen trypsin inhibitor I precursor [Source:RefSeq peptide;Acc:NP_991355]	pancreatic trypsin inhibitor; spleen trypsin inhibitor	Bt.28518.1.S1_s_at	NM_205786; NM_001001554	1.02864	0.0265395				6690
ENSBTAG00000002346	HSD3B7	protein_coding	3 beta-hydroxysteroid dehydrogenase type 7 [Source:RefSeq peptide;Acc:NP_001029868]	hydroxy-delta-5-steroid dehydrogenase, 3 beta- and steroid delta-isomerase 7	Bt.7734.1.S1_at	NM_001034696	1.03	0.000391279	ENSG00000099377	ortholog_one2one	90
ENSBTAG00000002941	FES	protein_coding	tyrosine-protein kinase Fes/Fps [Source:RefSeq peptide;Acc:NP_001027471]	feline sarcoma oncogene	Bt.23853.1.S1_at	NM_001032300	1.03192	0.004205	ENSG00000182511	ortholog_one2one	93
ENSBTAG00000010161	BT.26536	protein_coding	C-C motif chemokine 21 precursor [Source:RefSeq peptide;Acc:NP_001033165]	chemokine (C-C motif) ligand 21	Bt.26536.1.S1_at	NM_001038076	1.03399	0.00705386	ENSG00000137077	ortholog_one2one	71
ENSBTAG00000027760		pseudogene		granulocyte-macrophage colony-stimulating factor receptor subunit alpha-like	Bt.24884.1.A1_a_at		1.04423	0.000133224				granulocyte-macrophage colony-stimulating factor receptor subunit alpha-like
ENSBTAG00000046979	LGMN	protein_coding	Legumain [Source:UniProtKB/Swiss-Prot;Acc:Q95M12]	legumain	Bt.8947.1.S1_at	NM_174101	1.04644	0.016909	ENSG00000100600	ortholog_one2one	83
ENSBTAG00000014737	VEGFC	protein_coding	vascular endothelial growth factor C precursor [Source:RefSeq peptide;Acc:NP_776913]	vascular endothelial growth factor C	Bt.3913.1.S1_at	NM_174488	1.0496	0.000347238	ENSG00000150630	ortholog_one2one	88
ENSBTAG00000025903	GLDC	protein_coding	glycine dehydrogenase [Source:RefSeq peptide;Acc:NP_001179880]	glycine dehydrogenase (decarboxylating)	Bt.13486.1.A1_at	NM_001192951	1.05331	0.00708524	ENSG00000178445	ortholog_one2one	94
ENSBTAG00000007268	BT.19195	protein_coding	Coagulation factor XIII A chain [Source:UniProtKB/Swiss-Prot;Acc:P12260]	coagulation factor XIII, A1 polypeptide	Bt.19845.1.S1_at	NM_001167894	1.0546	0.00519998	ENSG00000124491	ortholog_one2one	87
ENSBTAG00000012451	HLA-DMB	protein_coding	major histocompatibility complex, class II, DM beta precursor [Source:RefSeq peptide;Acc:NP_001035571]	major histocompatibility complex, class II, DM beta	Bt.1007.1.S1_at	NM_001040481	1.05516	0.00117721	ENSG00000242574	ortholog_one2many	74
ENSBTAG00000008004	NCF2	protein_coding	neutrophil cytosol factor 2 [Source:RefSeq peptide;Acc:NP_776545]	neutrophil cytosolic factor 2	Bt.143.1.S1_at	NM_174120	1.05587	0.0177017	ENSG00000116701	ortholog_one2one	88
ENSBTAG00000021144	PSTPIP1	protein_coding	proline-serine-threonine phosphatase-interacting protein 1 [Source:RefSeq peptide;Acc:NP_001179969]	proline-serine-threonine phosphatase interacting protein 1	Bt.21819.3.S1_a_at	NM_001193040	1.06676	0.00624616	ENSG00000140368	ortholog_one2one	91
ENSBTAG00000016548	TEX12	protein_coding	testis-expressed sequence 12 protein [Source:RefSeq peptide;Acc:NP_001029435]	testis expressed 12	Bt.16291.1.A1_at	NM_001034263	1.07577	0.0113832	ENSG00000150783	apparent_ortholog_one2one	89
ENSBTAG00000004716	RETN	protein_coding	Resistin [Source:UniProtKB/Swiss-Prot;Acc:Q762I5]	resistin	Bt.23152.1.S1_at	NM_183362	1.07831	2.28e-05	ENSG00000104918	ortholog_one2one	72
ENSBTAG00000011563	BT.24855	protein_coding	tumor necrosis factor ligand superfamily member 13B [Source:RefSeq peptide;Acc:NP_001107978]	tumor necrosis factor (ligand) superfamily, member 13b	Bt.24855.2.S1_at	NM_001114506	1.07897	0.00269315	ENSG00000102524	ortholog_one2one	41
ENSBTAG00000034501	BT.64790	protein_coding	complement factor I precursor [Source:RefSeq peptide;Acc:NP_001033185]	complement factor I	Bt.13387.1.S1_at	NM_001038096	1.0819	0.000221474	ENSG00000205403	ortholog_one2one	70
ENSBTAG00000026753	BT.66847	protein_coding	C-X-C chemokine receptor type 2 [Source:RefSeq peptide;Acc:NP_776785]	interleukin 8 receptor, beta	Bt.4208.1.S1_at	NM_174360	1.08911	3.04e-05	ENSG00000163464	ortholog_many2many	74
ENSBTAG00000038042	BT.87187	protein_coding	C-X-C chemokine receptor type 2 [Source:RefSeq peptide;Acc:NP_001094755]	chemokine (C-X-C motif) receptor 2	Bt.4208.1.S1_at	NM_001101285	1.08911	3.04e-05	ENSG00000180871	ortholog_many2many	78
ENSBTAG00000016208	TGM2	protein_coding	Protein-glutamine gamma-glutamyltransferase 2 [Source:UniProtKB/Swiss-Prot;Acc:P51176]	transglutaminase 2 (C polypeptide, protein-glutamine-gamma-glutamyltransferase)	Bt.5401.1.S1_at	NM_177507	1.08936	0.00124693	ENSG00000198959	ortholog_one2one	89
ENSBTAG00000006505	S100A9	protein_coding	protein S100-A9 [Source:RefSeq peptide;Acc:NP_001039793]	S100 calcium binding protein A9	Bt.16201.1.S1_at		1.09309	0.01664	ENSG00000163220	ortholog_one2one	70
ENSBTAG00000008008	TLR2	protein_coding	toll-like receptor 2 precursor [Source:RefSeq peptide;Acc:NP_776622]	toll-like receptor 2	Bt.8945.1.S1_at	NM_174197	1.09377	0.00081476	ENSG00000137462	ortholog_one2one	78
ENSBTAG00000008057	MGC148449	protein_coding	gamma-parvin [Source:RefSeq peptide;Acc:NP_001077274]	parvin, gamma	Bt.26833.1.S1_at	NM_001083805	1.09402	0.0144975	ENSG00000138964	ortholog_one2one	82
ENSBTAG00000002096	FCGR3A	protein_coding	low affinity immunoglobulin gamma Fc region receptor III isoform 1 [Source:RefSeq peptide;Acc:NP_001070870]	Fc fragment of IgG, low affinity IIIa, receptor (CD16a)	Bt.7204.1.S1_at	NM_001077402	1.10036	0.00438806	ENSG00000162747	ortholog_one2many	54
ENSBTAG00000008550	BT.20772	protein_coding	GTPase, IMAP family member 7 [Source:RefSeq peptide;Acc:NP_001098504]	GTPase, IMAP family member 7	Bt.13777.1.S1_at	NM_001105034	1.10527	0.0382322	ENSG00000179144	ortholog_one2many	64
ENSBTAG00000011115	CH25H	protein_coding	cholesterol 25-hydroxylase [Source:RefSeq peptide;Acc:NP_001068711]	cholesterol 25-hydroxylase	Bt.1052.1.A1_at	NM_001075243	1.11069	1.39e-05	ENSG00000138135	ortholog_one2one	83
ENSBTAG00000001338	BT.28967	protein_coding	C-C chemokine receptor type 3 [Source:RefSeq peptide;Acc:NP_001181889]	chemokine (C-C motif) receptor 3	Bt.28967.2.A1_at	NM_001194960	1.11263	0.0199523	ENSG00000183625	ortholog_one2one	70
ENSBTAG00000013125	PLAUR	protein_coding	Urokinase plasminogen activator surface receptor [Source:UniProtKB/Swiss-Prot;Acc:Q05588]	plasminogen activator, urokinase receptor	Bt.1942.1.S1_at	NM_174423	1.11486	3.35e-05	ENSG00000011422	ortholog_one2one	61
ENSBTAG00000009137	NKG7	protein_coding	Protein NKG7 [Source:UniProtKB/Swiss-Prot;Acc:Q2KJ11]		Bt.26636.1.S1_at		1.11815	0.00452544	ENSG00000105374	ortholog_one2one	64
ENSBTAG00000023144	PTPRC	protein_coding	receptor-type tyrosine-protein phosphatase C precursor [Source:RefSeq peptide;Acc:NP_001193452]	protein tyrosine phosphatase, receptor type, C	Bt.12196.1.S1_at		1.1221	0.018929	ENSG00000081237	ortholog_one2one	63
ENSBTAG00000013919	BT.88538	protein_coding	major histocompatibility complex, class II, DRB3 precursor [Source:RefSeq peptide;Acc:NP_001012698]	major histocompatibility complex, class II, DRB3	Bt.5356.1.S1_s_at	NM_001012680	1.12239	0.00292194				3125
ENSBTAG00000007867	BT.33292	protein_coding	signal transducer and activator of transcription 1-alpha/beta [Source:RefSeq peptide;Acc:NP_001071368]	signal transducer and activator of transcription 4	Bt.22364.1.S1_at	NM_001077900	1.1309	0.00176706	ENSG00000115415	ortholog_one2one	88
ENSBTAG00000016206	MAOA	protein_coding	Amine oxidase [flavin-containing] A [Source:UniProtKB/Swiss-Prot;Acc:P21398]	monoamine oxidase A	Bt.9379.1.S1_at	NM_181014	1.13183	0.00015202	ENSG00000189221	ortholog_one2one	88
ENSBTAG00000039813	BT.21347	protein_coding	duodenase-1 precursor [Source:RefSeq peptide;Acc:NP_776721]	granzyme B (granzyme 2, cytotoxic T-lymphocyte-associated serine esterase 1)	Bt.7145.1.S1_at	NM_174296; NM_001105509	1.13317	2.09e-05				3002	Cytolytic T lymphocytes (CTL) and natural killer (NK) cells share the remarkable ability to recognize, bind, and lyse specific target cells. They are thought to protect their host by lysing cells bearing on their surface 'nonself' antigens, usually peptides or proteins resulting from infection by intracellular pathogens. The protein encoded by this gene is crucial for the rapid induction of targe…
ENSBTAG00000019478	BT.64229	protein_coding	N-acylethanolamine-hydrolyzing acid amidase precursor [Source:RefSeq peptide;Acc:NP_001093839]	N-acylethanolamine acid amidase	Bt.24570.1.S1_at	NM_001100369	1.13463	0.0104977	ENSG00000138744	ortholog_one2one	79
ENSBTAG00000016315	COTL1	protein_coding	Coactosin-like protein [Source:UniProtKB/Swiss-Prot;Acc:Q2HJ57]	coactosin-like 1 (Dictyostelium)	Bt.4915.1.S1_at	NM_001046593	1.13952	0.00283248	ENSG00000103187	ortholog_one2one	97
ENSBTAG00000001009	HCLS1	protein_coding	hematopoietic lineage cell-specific protein [Source:RefSeq peptide;Acc:NP_001030229]	hematopoietic cell-specific Lyn substrate 1	Bt.8820.1.S1_a_at	NM_001035057	1.14266	0.0183996	ENSG00000180353	ortholog_one2one	88
ENSBTAG00000002623	SAMSN1	protein_coding	SAM domain-containing protein SAMSN-1 [Source:RefSeq peptide;Acc:NP_001030481]	SAM domain, SH3 domain and nuclear localization signals 1	Bt.28225.1.A1_at	NM_001035404	1.15378	0.0191739	ENSG00000155307	ortholog_one2one	69
ENSBTAG00000032289	ARHGAP15	protein_coding	Rho GTPase-activating protein 15 [Source:UniProtKB/Swiss-Prot;Acc:A4IF90]	Rho GTPase activating protein 15	Bt.24715.1.S1_at	NM_001105003	1.15524	0.0185712	ENSG00000075884	ortholog_one2one	93
ENSBTAG00000012771	CSF1R	protein_coding	macrophage colony-stimulating factor 1 receptor precursor [Source:RefSeq peptide;Acc:NP_001068871]	colony stimulating factor 1 receptor	Bt.6151.1.S1_at	NM_001075403	1.15942	0.00235756	ENSG00000182578	ortholog_one2one	83
ENSBTAG00000008897	BIN2	protein_coding	bridging integrator 2 [Source:RefSeq peptide;Acc:NP_001076904]	bridging integrator 2	Bt.11875.1.S1_at	NM_001083435	1.1602	0.00112337	ENSG00000110934	ortholog_one2one	75
ENSBTAG00000019953	CYBB	protein_coding	Cytochrome b-245 heavy chain [Source:UniProtKB/Swiss-Prot;Acc:O46522]	cytochrome b-245, beta polypeptide	Bt.22430.1.A1_at	NM_174035	1.16025	0.0347804	ENSG00000165168	ortholog_one2one	92
ENSBTAG00000024928	TNFRSF1B	protein_coding	tumor necrosis factor receptor superfamily member 1B precursor [Source:RefSeq peptide;Acc:NP_001035580]	tumor necrosis factor receptor superfamily, member 1B	Bt.6817.2.S1_at	NM_001040490	1.16749	0.00241038	ENSG00000028137	ortholog_one2one	70
ENSBTAG00000046324		protein_coding	Uncharacterized protein [Source:UniProtKB/TrEMBL;Acc:G3MX70]	C-type lectin domain family 2 member G-like	Bt.16118.1.S1_at		1.17141	0.00958238
ENSBTAG00000001562	NFE2	protein_coding	Transcription factor NF-E2 45 kDa subunit [Source:UniProtKB/Swiss-Prot;Acc:Q5EAD3]	nuclear factor (erythroid-derived 2), 45kDa	Bt.24217.1.S1_at	NM_001014923	1.17905	0.000128014	ENSG00000123405	ortholog_one2one	91
ENSBTAG00000000735	BCL2A1	protein_coding	Bcl-2-related protein A1 [Source:UniProtKB/Swiss-Prot;Acc:Q3C2I0]	BCL2-related protein A1	Bt.7542.1.S1_at	NM_001037100	1.18321	0.0204181	ENSG00000140379	ortholog_one2one	78
ENSBTAG00000031397	P2RY13	protein_coding	P2Y purinoceptor 13 [Source:RefSeq peptide;Acc:NP_001091621]	purinergic receptor P2Y, G-protein coupled, 13	Bt.19405.1.A1_at	NM_001098152	1.18494	0.01629	ENSG00000181631	ortholog_one2one	77
ENSBTAG00000000715	BT.64082	protein_coding	Uncharacterized protein [Source:UniProtKB/TrEMBL;Acc:E1BG91]	gTPase, IMAP family member 5-like	Bt.21820.1.S1_at		1.18604	0.0258442	ENSG00000196329	ortholog_one2many	58
ENSBTAG00000048184	BT.96733	protein_coding	Uncharacterized protein [Source:UniProtKB/TrEMBL;Acc:G3N2R7]	leukocyte immunoglobulin-like receptor, subfamily A (with TM domain), member 6-like	Bt.24441.1.S1_at		1.19172	0.000117757
ENSBTAG00000010153	ANXA3	protein_coding	annexin A3 [Source:RefSeq peptide;Acc:NP_001030402]	annexin A3	Bt.6775.1.S1_at	NM_001035325	1.19456	9.09e-05	ENSG00000138772	ortholog_one2one	88
ENSBTAG00000002947	LY9	protein_coding	T-lymphocyte surface antigen Ly-9 [Source:RefSeq peptide;Acc:NP_001069386]	lymphocyte antigen 9	Bt.28439.1.S1_a_at	NM_001075918	1.20494	0.00747161	ENSG00000122224	ortholog_one2one	50
ENSBTAG00000017135	CTSS	protein_coding	Cathepsin S [Source:UniProtKB/Swiss-Prot;Acc:P25326]	cathepsin S	Bt.7938.1.S1_at	NM_001033615	1.20547	0.00243328	ENSG00000163131	ortholog_one2one	84
ENSBTAG00000015060	GBP5	protein_coding	guanylate-binding protein 5 [Source:RefSeq peptide;Acc:NP_001069214]	guanylate binding protein 5	Bt.16350.2.A1_s_at	NM_001075746	1.20629	0.0423085	ENSG00000154451	ortholog_one2one	70
ENSBTAG00000046332	ACTA1	protein_coding	Actin, alpha skeletal muscle [Source:UniProtKB/Swiss-Prot;Acc:P68138]	actin, alpha 1, skeletal muscle	Bt.8435.1.S1_at	NM_174225	1.21066	0.00172337	ENSG00000143632	ortholog_one2one	100
ENSBTAG00000017824	IRF8	protein_coding	interferon regulatory factor 8 [Source:RefSeq peptide;Acc:NP_001077238]	interferon regulatory factor 8	Bt.13902.1.S1_at	NM_001083769	1.21079	0.00185953	ENSG00000140968	ortholog_one2one	90
ENSBTAG00000030940	GIMAP7	protein_coding	GTPase, IMAP family member 7 [Source:RefSeq peptide;Acc:NP_001073726]	GTPase, IMAP family member 7	Bt.1088.2.S1_at	NM_001080257	1.21175	0.0259769	ENSG00000179144	ortholog_one2many	66
ENSBTAG00000008792	RNASE6	protein_coding	Ribonuclease K6 [Source:UniProtKB/Swiss-Prot;Acc:P08904]	ribonuclease, RNase A family, k6	Bt.287.1.S1_at	NM_174594	1.22913	0.0138542	ENSG00000169413	ortholog_one2one	69
ENSBTAG00000031441	FXYD5	protein_coding	FXYD domain-containing ion transport regulator 5 precursor [Source:RefSeq peptide;Acc:NP_001178992]	FXYD domain containing ion transport regulator 5	Bt.20096.2.S1_a_at	NM_001192063	1.25074	0.00225315	ENSG00000089327	ortholog_one2one	49
ENSBTAG00000010948	CLIC2	protein_coding	chloride intracellular channel protein 2 [Source:RefSeq peptide;Acc:NP_001075196]	chloride intracellular channel 2	Bt.14163.1.A1_at	NM_001081727	1.25482	0.00272682	ENSG00000155962	ortholog_one2one	93
ENSBTAG00000005390	GMFG	protein_coding	Glia maturation factor gamma [Source:UniProtKB/Swiss-Prot;Acc:Q56JZ9]	glia maturation factor, gamma	Bt.21343.2.A1_a_at	NM_001024537	1.25636	0.0141398	ENSG00000130755	ortholog_one2one	97
ENSBTAG00000019315	PLA2G7	protein_coding	platelet-activating factor acetylhydrolase [Source:RefSeq peptide;Acc:NP_777003]	phospholipase A2, group VII (platelet-activating factor acetylhydrolase, plasma)	Bt.4063.1.S1_at	NM_174578	1.26135	0.00335106	ENSG00000146070	ortholog_one2one	83
ENSBTAG00000021906	BT.52702	protein_coding	Uncharacterized protein [Source:UniProtKB/TrEMBL;Acc:F1MFK0]	collagen alpha-5(VI) chain-like	Bt.19079.1.A1_s_at		1.2622	0.00781671	ENSG00000172752	ortholog_one2one	10
ENSBTAG00000015582	HMOX1	protein_coding	Heme oxygenase 1 [Source:UniProtKB/Swiss-Prot;Acc:Q5E9F2]	heme oxygenase (decycling) 1	Bt.4001.1.S1_at	NM_001014912	1.26287	0.000250626	ENSG00000100292	ortholog_one2one	84
ENSBTAG00000007695	CSN1S1	protein_coding	Alpha-S1-casein Antioxidant peptide [Source:UniProtKB/Swiss-Prot;Acc:P02662]	casein alpha s1	Bt.3683.1.S1_at	NM_181029	1.27136	0.0289912	ENSG00000126545	ortholog_one2one	35
ENSBTAG00000020736	BT.42498	protein_coding	tumor necrosis factor receptor superfamily member 5 precursor [Source:RefSeq peptide;Acc:NP_001099081]	CD40 molecule, TNF receptor superfamily member 5	Bt.13130.1.S1_at	NM_001105611	1.272	0.000505089	ENSG00000101017	ortholog_one2one	68
ENSBTAG00000015086	HSD11B1	protein_coding	corticosteroid 11-beta-dehydrogenase isozyme 1 [Source:RefSeq peptide;Acc:NP_001116504]	hydroxysteroid (11-beta) dehydrogenase 1	Bt.13027.1.A1_at	NM_001123032	1.27222	0.000204904	ENSG00000117594	ortholog_one2one	78
ENSBTAG00000007661	MYO1F	protein_coding	myosin-If [Source:RefSeq peptide;Acc:NP_001179677]	myosin IF	Bt.27877.1.S1_at	NM_001192748	1.27357	0.00156664	ENSG00000142347	ortholog_one2one	95
ENSBTAG00000013165	ENPP2	protein_coding	Ectonucleotide pyrophosphatase/phosphodiesterase family member 2 [Source:UniProtKB/Swiss-Prot;Acc:A1A4K5]	ectonucleotide pyrophosphatase/phosphodiesterase 2	Bt.23216.1.S1_at	NM_001080293	1.27514	0.00109313	ENSG00000136960	ortholog_one2one	89
ENSBTAG00000003836	BT.44707	protein_coding	disintegrin and metalloproteinase domain-containing protein 19 precursor [Source:RefSeq peptide;Acc:NP_001068943]	ADAM metallopeptidase domain 19	Bt.13604.1.S1_at	NM_001075475	1.27571	9.58e-05	ENSG00000135074	ortholog_one2one	87
ENSBTAG00000020034	LYN	protein_coding	tyrosine-protein kinase Lyn [Source:RefSeq peptide;Acc:NP_001171211]	v-yes-1 Yamaguchi sarcoma viral related oncogene homolog	Bt.10831.2.S1_at	NM_001177740	1.28089	0.000554282	ENSG00000254087	ortholog_one2one	97
ENSBTAG00000013118	CD86	protein_coding	T-lymphocyte activation antigen CD86 [Source:RefSeq peptide;Acc:NP_001033106]	CD86 molecule	Bt.24707.1.S1_at	NM_001038017	1.28365	0.013238	ENSG00000114013	ortholog_one2one	53
ENSBTAG00000007079	BT.49547	protein_coding	plastin-2 [Source:RefSeq peptide;Acc:NP_001029892]	lymphocyte cytosolic protein 1 (L-plastin)	Bt.12500.2.S1_a_at	NM_001034720	1.29434	0.00485411	ENSG00000136167	ortholog_one2one	96
ENSBTAG00000007213	SIRPA	protein_coding	tyrosine-protein phosphatase non-receptor type substrate 1 precursor [Source:RefSeq peptide;Acc:NP_786982]	signal-regulatory protein alpha	Bt.23169.1.S1_at	NM_175788	1.29699	0.000375434	ENSG00000198053	ortholog_many2many	73
ENSBTAG00000011784	FGR	protein_coding	tyrosine-protein kinase Fgr [Source:RefSeq peptide;Acc:NP_001092461]	Gardner-Rasheed feline sarcoma viral (v-fgr) oncogene homolog	Bt.15822.1.S1_at	NM_001098991	1.30695	0.000236282	ENSG00000000938	ortholog_one2one	90
ENSBTAG00000008631	CORO1A	protein_coding	Coronin-1A [Source:UniProtKB/Swiss-Prot;Acc:Q92176]	coronin, actin binding protein, 1A	Bt.351.1.S1_at	NM_174521	1.31808	0.0119967	ENSG00000102879	ortholog_one2one	95
ENSBTAG00000018473	MARCO	protein_coding	Uncharacterized protein [Source:UniProtKB/TrEMBL;Acc:F1N7K7]		Bt.22474.1.S1_at		1.32619	0.00170264	ENSG00000019169	ortholog_one2one	55
ENSBTAG00000002937	EMR3	protein_coding	Uncharacterized protein [Source:UniProtKB/TrEMBL;Acc:G5E538]		Bt.21220.1.S1_at		1.33894	0.00454495	ENSG00000131355	ortholog_one2one	71
ENSBTAG00000045767	BT.18889	protein_coding	linker for activation of T-cells family member 2 precursor [Source:RefSeq peptide;Acc:NP_001068651]	linker for activation of T cells family, member 2	Bt.18889.1.S1_at	NM_001075183	1.34046	8.56e-05	ENSG00000086730	ortholog_one2one	60
ENSBTAG00000008428	BT.20327	protein_coding	uridine phosphorylase 1 [Source:RefSeq peptide;Acc:NP_001092446]	uridine phosphorylase 1	Bt.20327.1.S1_a_at	NM_001098976	1.34506	2.92e-05	ENSG00000183696	ortholog_one2one	80
ENSBTAG00000003650	NR4A2	protein_coding	Nuclear receptor subfamily 4 group A member 2 [Source:UniProtKB/Swiss-Prot;Acc:Q08E53]	nuclear receptor subfamily 4, group A, member 2	Bt.10060.1.S1_at	NM_001076208	1.34547	0.0037774	ENSG00000153234	ortholog_one2one	100
ENSBTAG00000002075	MME	protein_coding	neprilysin [Source:RefSeq peptide;Acc:NP_001179813]	membrane metallo-endopeptidase	Bt.27339.2.S1_at	NM_001192884	1.34812	1.99e-05	ENSG00000196549	ortholog_one2one	91
ENSBTAG00000017060	ITGB2	protein_coding	Integrin beta-2 [Source:UniProtKB/Swiss-Prot;Acc:P32592]	integrin, beta 2 (complement component 3 receptor 3 and 4 subunit)	Bt.4615.1.S1_at	NM_175781	1.35557	0.00714079	ENSG00000160255	ortholog_one2one	83
ENSBTAG00000009381	BT.74007	protein_coding	lymphocyte cytosolic protein 2 [Source:RefSeq peptide;Acc:NP_001070312]	lymphocyte cytosolic protein 2 (SH2 domain containing leukocyte protein of 76kDa)	Bt.6826.1.S1_at	NM_001076844	1.35698	0.0155065	ENSG00000043462	ortholog_one2one	85
ENSBTAG00000007153	C1QA	protein_coding	Complement C1q subcomponent subunit A [Source:UniProtKB/Swiss-Prot;Acc:Q5E9E3]	complement component 1, q subcomponent, A chain	Bt.1577.1.S1_at	NM_001014945	1.35749	0.0375379	ENSG00000173372	ortholog_one2one	75
ENSBTAG00000001066	BT.27151	protein_coding	paired immunoglobulin-like type 2 receptor alpha precursor [Source:RefSeq peptide;Acc:NP_001193279]	paired immunoglobin-like type 2 receptor alpha	Bt.1457.1.A1_at	NM_001206350	1.35818	0.00129747	ENSG00000085514	ortholog_many2many	46
ENSBTAG00000002266	NPL	protein_coding	N-acetylneuraminate lyase [Source:UniProtKB/Swiss-Prot;Acc:Q29RY9]	N-acetylneuraminate pyruvate lyase (dihydrodipicolinate synthase)	Bt.26155.1.A1_at	NM_001045978	1.36584	0.00206725	ENSG00000135838	ortholog_one2one	93
ENSBTAG00000021672	RGS1	protein_coding	regulator of G-protein signaling 1 [Source:RefSeq peptide;Acc:NP_001185992]	regulator of G-protein signaling 1	Bt.4310.1.A1_at	NM_001199063	1.37119	0.00190497	ENSG00000090104	ortholog_one2one	91
ENSBTAG00000027051	PTAFR	protein_coding	Platelet-activating factor receptor [Source:UniProtKB/Swiss-Prot;Acc:Q9TTY5]	platelet-activating factor receptor	Bt.27364.1.S1_at	NM_001040538	1.37434	0.000485566	ENSG00000169403	ortholog_one2one	85
ENSBTAG00000017863	BT.97928	protein_coding	serglycin precursor [Source:RefSeq peptide;Acc:NP_001020497]	serglycin	Bt.16048.1.S1_at	NM_001025326	1.37536	0.00392531	ENSG00000122862	ortholog_one2one	56
ENSBTAG00000007338	TYROBP	protein_coding	TYRO protein tyrosine kinase-binding protein [Source:UniProtKB/Swiss-Prot;Acc:Q95J79]	TYRO protein tyrosine kinase binding protein	Bt.8939.1.S1_at	NM_174627	1.37675	0.00205626	ENSG00000011600	ortholog_one2one	77
ENSBTAG00000007531	NCF4	protein_coding	neutrophil cytosol factor 4 [Source:RefSeq peptide;Acc:NP_001039448]	neutrophil cytosolic factor 4, 40kDa	Bt.7625.1.S1_a_at	NM_001045983	1.37973	0.00111953	ENSG00000100365	ortholog_one2one	67
ENSBTAG00000013880	WWC1	protein_coding	Uncharacterized protein [Source:UniProtKB/TrEMBL;Acc:F1N3I6]	WW and C2 domain containing 1	Bt.28483.2.A1_a_at		1.38072	0.00970153	ENSG00000113645	ortholog_one2one	90
ENSBTAG00000008099	CCR5	protein_coding	C-C chemokine receptor type 5 [Source:UniProtKB/Swiss-Prot;Acc:Q2HJ17]	chemokine (C-C motif) receptor 5	Bt.21331.2.S1_at	NM_001011672	1.38316	0.0228621	ENSG00000160791	ortholog_one2one	86
ENSBTAG00000014821	SLC7A7	protein_coding	Y+L amino acid transporter 1 [Source:RefSeq peptide;Acc:NP_001068619]	solute carrier family 7 (amino acid transporter light chain, y+L system), member 7	Bt.6009.1.S1_at	NM_001075151	1.39882	0.000542704	ENSG00000155465	ortholog_one2one	90
ENSBTAG00000017280	BT.19562	protein_coding	complement C3 preproprotein [Source:RefSeq peptide;Acc:NP_001035559]	complement component 3	Bt.4209.2.S1_at	NM_001040469	1.40221	0.00212229	ENSG00000125730	ortholog_one2one	77
ENSBTAG00000001822	SNX10	protein_coding	Sorting nexin-10 [Source:UniProtKB/Swiss-Prot;Acc:Q0IIL5]	sorting nexin 10	Bt.27822.2.S1_at	NM_001075375	1.40718	0.000191143	ENSG00000086300	ortholog_one2one	98
ENSBTAG00000019060	BT.71689	protein_coding	claudin-11 [Source:RefSeq peptide;Acc:NP_001030227]	claudin 11	Bt.4817.1.A1_at	NM_001035055	1.40936	0.00623445	ENSG00000013297	ortholog_one2one	96
ENSBTAG00000004043		protein_coding	Fc gamma 2 receptor [Source:RefSeq peptide;Acc:NP_001001138]	Fc gamma 2 receptor	Bt.28015.1.S1_at	NM_001001138	1.41878	0.000800889				407171	Identification of the linear epitope for Fc-binding on the bovine IgG2 Fc receptor (boFcgamma2R) using synthetic peptides.
ENSBTAG00000010458	BT.45096	protein_coding	Uncharacterized protein [Source:UniProtKB/TrEMBL;Acc:F1MPQ4]	SLAM family member 9	Bt.16622.1.A1_at		1.42253	0.0150024				89886	The SLAM and SAP gene families control innate and adaptive immune responses.
ENSBTAG00000009353	EVI2B	protein_coding	protein EVI2B [Source:RefSeq peptide;Acc:NP_001092636]	ecotropic viral integration site 2B	Bt.6963.1.A1_at	NM_001099166	1.43134	0.00483674	ENSG00000185862	ortholog_one2one	70
ENSBTAG00000011193	C1QC	protein_coding	complement C1q subcomponent subunit C precursor [Source:RefSeq peptide;Acc:NP_001193325]	complement component 1, q subcomponent, C chain	Bt.21576.1.S1_at	NM_001206396	1.43148	0.0305222	ENSG00000159189	ortholog_one2one	76
ENSBTAG00000009717	FGL2	protein_coding	Fibroleukin [Source:UniProtKB/Swiss-Prot;Acc:Q29RY7]	fibrinogen-like 2	Bt.9202.1.S1_at	NM_001046097	1.43733	0.00936272	ENSG00000127951	ortholog_one2one	91
ENSBTAG00000029897	bta-mir-21	miRNA	bta-mir-21 [Source:miRBase;Acc:MI0004742]	microRNA mir-21	Bt.9841.1.S1_at		1.43776	4.25e-05	ENSG00000199004	ortholog_one2one	99	Serum miR-21 levels in patients with dermatomyositis.	microRNAs (miRNAs) are short (20-24 nt) non-coding RNAs that are involved in post-transcriptional regulation of gene expression in multicellular organisms by affecting both the stability and translation of mRNAs. miRNAs are transcribed by RNA polymerase II as part of capped and polyadenylated primary transcripts (pri-miRNAs) that can be either protein-coding or non-coding. The primary transcript …	406991
ENSBTAG00000027246	BT.49039	protein_coding	ubiquitin D [Source:RefSeq peptide;Acc:NP_001193402]	ubiquitin D	Bt.5897.1.S1_at	NM_001206473	1.44037	0.00603106	ENSG00000213886	ortholog_one2many	70
ENSBTAG00000019960	TM4SF18	protein_coding	Transmembrane 4 L6 family member 18 [Source:UniProtKB/Swiss-Prot;Acc:Q3T110]	transmembrane 4 L six family member 18	Bt.16821.1.S1_at	NM_001184724; NM_001034287	1.44096	2.05e-05	ENSG00000163762	ortholog_one2one	90
ENSBTAG00000014921	IL6	protein_coding	Interleukin-6 [Source:UniProtKB/Swiss-Prot;Acc:P26892]	interleukin 6 (interferon, beta 2)	Bt.3686.1.S1_at	NM_173923	1.44254	1.65e-05	ENSG00000136244	ortholog_one2one	51
ENSBTAG00000007307	SELE	protein_coding	E-selectin [Source:UniProtKB/Swiss-Prot;Acc:P98107]	selectin E	Bt.197.1.S1_at	NM_174181	1.44703	0.000149367	ENSG00000007908	ortholog_one2one	60
ENSBTAG00000030845		pseudogene			Bt.24238.1.A1_at		1.45301	0.00194434
ENSBTAG00000006466	CD53	protein_coding	Leukocyte surface antigen CD53 [Source:UniProtKB/Swiss-Prot;Acc:Q58DM3]	CD53 molecule	Bt.14005.1.S1_at	NM_001034232	1.45685	0.00299404	ENSG00000143119	ortholog_one2one	87
ENSBTAG00000002135	CD69	protein_coding	early activation antigen CD69 [Source:RefSeq peptide;Acc:NP_776439]	CD69 molecule	Bt.8544.1.S1_at	NM_174014	1.4591	0.00660388	ENSG00000110848	ortholog_one2one	62
ENSBTAG00000020892	IL2RA	protein_coding	interleukin-2 receptor subunit alpha precursor [Source:RefSeq peptide;Acc:NP_776783]	interleukin 2 receptor, alpha	Bt.3941.1.S1_at	NM_174358	1.47004	0.00647101	ENSG00000134460	ortholog_one2one	55
ENSBTAG00000012887	FCER1A	protein_coding	high affinity immunoglobulin epsilon receptor subunit alpha precursor [Source:RefSeq peptide;Acc:NP_001093780]	Fc fragment of IgE, high affinity I, receptor for; alpha polypeptide	Bt.27043.1.A1_at	NM_001100310	1.47995	0.0219939	ENSG00000179639	ortholog_one2one	60
ENSBTAG00000008592	BT.54393	protein_coding	high affinity immunoglobulin gamma Fc receptor I precursor [Source:RefSeq peptide;Acc:NP_776963]	Fc fragment of IgG, high affinity Ia, receptor (CD64)	Bt.284.1.S1_at	NM_174538	1.48717	0.00928485	ENSG00000150337	ortholog_one2many	62
ENSBTAG00000021035	CTSK	protein_coding	Cathepsin K [Source:UniProtKB/Swiss-Prot;Acc:Q5E968]	cathepsin K	Bt.23218.1.S1_at	NM_001034435	1.48939	0.000359757	ENSG00000143387	ortholog_one2one	96
ENSBTAG00000019033	CD84	protein_coding	Uncharacterized protein [Source:UniProtKB/TrEMBL;Acc:E1B9X8]		Bt.20521.2.S1_at		1.49309	0.0182969	ENSG00000066294	ortholog_one2one	61
ENSBTAG00000005477	LAPTM5	protein_coding	Lysosomal-associated transmembrane protein 5 [Source:UniProtKB/Swiss-Prot;Acc:Q2KJA5]	lysosomal protein transmembrane 5	Bt.16049.1.S1_at	NM_001046118	1.49359	0.0032009	ENSG00000162511	ortholog_one2one	84
ENSBTAG00000024503	FCER1G	protein_coding	High affinity immunoglobulin epsilon receptor subunit gamma [Source:UniProtKB/Swiss-Prot;Acc:Q9BDR7]	Fc fragment of IgE, high affinity I, receptor for; gamma polypeptide	Bt.8140.1.S1_at	NM_174537	1.51244	0.0135188	ENSG00000158869	ortholog_one2one	93
ENSBTAG00000007927	SLAMF1	protein_coding	signaling lymphocytic activation molecule precursor [Source:RefSeq peptide;Acc:NP_776609]	signaling lymphocytic activation molecule family member 1	Bt.8547.1.S1_at	NM_174184	1.515	0.00211515	ENSG00000117090	ortholog_one2one	66
ENSBTAG00000002140	IL3	protein_coding	Interleukin-3 [Source:UniProtKB/Swiss-Prot;Acc:P49875]	interleukin 3 (colony-stimulating factor, multiple)	Bt.538.1.S1_at	NM_173920	1.51566	0.000841584	ENSG00000164399	ortholog_one2one	29
ENSBTAG00000011238	CD48	protein_coding	CD48 antigen precursor [Source:RefSeq peptide;Acc:NP_001039467]	CD48 molecule	Bt.13293.1.S1_at	NM_001046002	1.52169	0.00587706	ENSG00000117091	ortholog_one2one	56
ENSBTAG00000033545	EBD	protein_coding	Enteric beta-defensin [Source:UniProtKB/Swiss-Prot;Acc:O02775]	defensin, beta 1	Bt.132.1.S1_at	NM_175703	1.53965	0.0166621				defensin, beta 1	Histone deacetylase (HDAC) 1 controls the expression of beta defensin 1 in human lung epithelial cells.	Impaired β-defensin expression in human skin links DEFB1 promoter polymorphisms with persistent Staphylococcus aureus nasal carriage.
ENSBTAG00000021709	BT.58934	protein_coding	transcription factor PU.1 [Source:RefSeq peptide;Acc:NP_001179062]	spleen focus forming virus (SFFV) proviral integration oncogene spi1	Bt.17571.1.A1_at	NM_001192133	1.54053	0.00049331	ENSG00000066336	ortholog_one2one	95
ENSBTAG00000016357	BT.42521	protein_coding	vascular non-inflammatory molecule 2 [Source:RefSeq peptide;Acc:NP_001157392]	vanin 2	Bt.19160.1.A1_at	NM_001163920	1.54217	0.00167745	ENSG00000112303	ortholog_one2one	72
ENSBTAG00000011196	C1QB	protein_coding	Complement C1q subcomponent subunit B [Source:UniProtKB/Swiss-Prot;Acc:Q2KIV9]	complement component 1, q subcomponent, B chain	Bt.20164.1.S1_at	NM_001046599	1.54262	0.0165047	ENSG00000173369	ortholog_one2one	73
ENSBTAG00000018869	IGSF6	protein_coding	Uncharacterized protein [Source:UniProtKB/TrEMBL;Acc:E1BGP0]	immunoglobulin superfamily, member 6	Bt.18234.1.S1_at		1.5626	0.00262896	ENSG00000140749	ortholog_one2one	63
ENSBTAG00000037768	BT.18504	protein_coding	Uncharacterized protein [Source:UniProtKB/TrEMBL;Acc:F1MTX6]		Bt.18504.1.S1_at		1.56987	0.000129931	ENSG00000149968	ortholog_one2many	69
ENSBTAG00000007239	TSG-6	protein_coding	tumor necrosis factor-inducible gene 6 protein precursor [Source:RefSeq peptide;Acc:NP_001007814]	tumor necrosis factor, alpha-induced protein 6	Bt.958.1.A1_at	NM_001007813	1.58365	0.0176556	ENSG00000123610	ortholog_one2one	95
ENSBTAG00000007932	BT.44996	protein_coding	tyrosine-protein kinase HCK isoform 2 [Source:RefSeq peptide;Acc:NP_001032218]	hemopoietic cell kinase	Bt.22050.1.S1_at	NM_001110194; NM_001037141	1.59026	0.000294144	ENSG00000101336	ortholog_one2one	91
ENSBTAG00000003305	NCF1	protein_coding	Neutrophil cytosol factor 1 [Source:UniProtKB/Swiss-Prot;Acc:O77774]	neutrophil cytosolic factor 1	Bt.142.1.S1_at	NM_174119	1.59717	0.0010221	ENSG00000158517	ortholog_one2one	85
ENSBTAG00000031750	PLAC8	protein_coding	Placenta-specific gene 8 protein [Source:UniProtKB/Swiss-Prot;Acc:Q3ZCB2]	placenta-specific 8	Bt.15912.1.S1_at	NM_001076987	1.62647	0.00198641	ENSG00000145287	ortholog_one2one	88
ENSBTAG00000038048	BT.41060	protein_coding	Uncharacterized protein [Source:UniProtKB/TrEMBL;Acc:F1MWM8]	mannose receptor, C type 1	Bt.20836.1.S1_at		1.63356	0.0179345	ENSG00000120586	ortholog_one2many	87
ENSBTAG00000027676	IL18BP	protein_coding	Uncharacterized protein [Source:UniProtKB/TrEMBL;Acc:E1BI67]	interleukin 18 binding protein	Bt.22116.1.A1_at		1.67487	4.4e-06	ENSG00000137496	ortholog_one2one	67
ENSBTAG00000015649	BT.53706	protein_coding	transmembrane protein 156 [Source:RefSeq peptide;Acc:NP_001076938]	transmembrane protein 156	Bt.27087.1.A1_at	NM_001083469	1.67779	0.00298725	ENSG00000121895	ortholog_one2one	74
ENSBTAG00000013498	HTR2A	protein_coding	5-hydroxytryptamine receptor 2A [Source:UniProtKB/Swiss-Prot;Acc:Q75Z89]	5-hydroxytryptamine (serotonin) receptor 2A	Bt.25378.1.A1_at	NM_001001157	1.70172	2.62e-05	ENSG00000102468	ortholog_one2one	94
ENSBTAG00000000802	LYVE1	protein_coding	Lymphatic vessel endothelial hyaluronic acid receptor 1 [Source:UniProtKB/Swiss-Prot;Acc:Q6UC88]	lymphatic vessel endothelial hyaluronan receptor 1	Bt.24309.1.A1_at	NM_205815	1.75984	0.00606115	ENSG00000133800	ortholog_one2one	70
ENSBTAG00000015815	CFP	protein_coding	properdin precursor [Source:RefSeq peptide;Acc:NP_001069646]	complement factor properdin	Bt.23488.1.S1_at	NM_001076178	1.76239	0.00382737	ENSG00000126759	ortholog_one2one	73
ENSBTAG00000017593	TREM1	protein_coding	triggering receptor expressed on myeloid cells 1 precursor [Source:RefSeq peptide;Acc:NP_996853]	triggering receptor expressed on myeloid cells 1	Bt.9208.1.S1_at	NM_206970	1.76369	9.45e-05	ENSG00000124731	ortholog_one2one	48
ENSBTAG00000025250	CCL3	protein_coding	C-C motif chemokine 3 precursor [Source:RefSeq peptide;Acc:NP_776936]	chemokine (C-C motif) ligand 3	Bt.9974.1.S1_at	NM_174511	1.79087	0.000695202	ENSG00000256515	ortholog_one2many	70
ENSBTAG00000014113	CCL8	protein_coding	C-C motif chemokine 8 [Source:UniProtKB/Swiss-Prot;Acc:Q09141]	chemokine (C-C motif) ligand 8	Bt.154.1.S1_at	NM_174007	1.79722	0.000988462	ENSG00000108700	ortholog_one2one	69
ENSBTAG00000026779	LYS	protein_coding	Lysozyme C, non-stomach isozyme [Source:UniProtKB/Swiss-Prot;Acc:P80189]	lysozyme	Bt.209.3.S1_at	NM_001078159	1.81927	0.00136754	ENSG00000090382	ortholog_one2many	81
ENSBTAG00000020225	BT.29646	protein_coding	thromboxane-A synthase [Source:RefSeq peptide;Acc:NP_001039492]	thromboxane A synthase 1 (platelet)	Bt.13516.3.A1_at	NM_001046027	1.82326	0.000434235	ENSG00000059377	ortholog_one2one	76
ENSBTAG00000014713	RARRES1	protein_coding	retinoic acid receptor responder protein 1 precursor [Source:RefSeq peptide;Acc:NP_001068898]	retinoic acid receptor responder (tazarotene induced) 1	Bt.24933.1.S1_at	NM_001075430	1.83237	0.00877197	ENSG00000118849	ortholog_one2one	65
ENSBTAG00000017670	BT.60918	protein_coding	interferon-induced guanylate-binding protein 1 [Source:RefSeq peptide;Acc:NP_001231158]	interferon-induced guanylate-binding protein 1	Bt.9296.1.A1_at	NM_001244229	1.84098	0.000498832	ENSG00000117228	ortholog_many2many	82
ENSBTAG00000001725	CXCL10	protein_coding	C-X-C motif chemokine 10 [Source:UniProtKB/Swiss-Prot;Acc:Q2KIQ8]	chemokine (C-X-C motif) ligand 10	Bt.16966.1.S1_at	NM_001046551	1.85027	0.0151969	ENSG00000169245	ortholog_one2one	78
ENSBTAG00000004305	RGS16	protein_coding	Regulator of G-protein signaling 16 [Source:UniProtKB/Swiss-Prot;Acc:O46471]	regulator of G-protein signaling 16	Bt.26612.2.S1_at	NM_174450	1.86851	7.99e-08	ENSG00000143333	ortholog_one2one	88
ENSBTAG00000019428	CCR1	protein_coding	C-C chemokine receptor type 1 [Source:RefSeq peptide;Acc:NP_001071307]	chemokine (C-C motif) receptor 1	Bt.1377.1.S1_at	NM_001077839	1.92999	0.00084616	ENSG00000163823	ortholog_one2many	85
ENSBTAG00000015297	BANK1	protein_coding	Uncharacterized protein [Source:UniProtKB/TrEMBL;Acc:F1MU28]	B-cell scaffold protein with ankyrin repeats 1	Bt.13974.1.A1_at		1.95398	0.00022306	ENSG00000153064	ortholog_one2one	20
ENSBTAG00000039980		protein_coding	uncharacterized protein LOC618591 [Source:RefSeq peptide;Acc:NP_001094746]	killer cell lectin-like receptor-like	Bt.22491.2.S1_at	NM_001101276	1.95999	0.00979789				618591	não tem em humanos
ENSBTAG00000007312	CD209	protein_coding	CD209 antigen [Source:RefSeq peptide;Acc:NP_001139228]	CD209 molecule	Bt.9532.1.S1_at	NM_001145756	1.97204	0.00608885				30835
ENSBTAG00000009051	MMP19	protein_coding	matrix metalloproteinase-19 precursor [Source:RefSeq peptide;Acc:NP_001069451]	matrix metallopeptidase 19	Bt.3681.1.S1_at	NM_001075983	2.00979	0.00224326	ENSG00000123342	ortholog_one2one	83
ENSBTAG00000020676	MMP9	protein_coding	matrix metalloproteinase-9 precursor [Source:RefSeq peptide;Acc:NP_777169]	matrix metallopeptidase 9 (gelatinase B, 92kDa gelatinase, 92kDa type IV collagenase)	Bt.4714.1.S1_at	NM_174744	2.04297	0.00035064	ENSG00000100985	ortholog_one2one	81
ENSBTAG00000006549	FAM26F	protein_coding	protein FAM26F [Source:RefSeq peptide;Acc:NP_001193164]	family with sequence similarity 26, member F	Bt.2212.1.S1_at	NM_001206235	2.05562	0.000475684	ENSG00000188820	apparent_ortholog_one2one	77
ENSBTAG00000048155	FCN2	protein_coding	Ficolin-2 [Source:UniProtKB/Swiss-Prot;Acc:Q5I2E5]	ficolin (collagen/fibrinogen domain containing) 1	Bt.3046.2.S1_at	NM_001010996	2.0748	0.00223376	ENSG00000160339	ortholog_one2many	75
ENSBTAG00000000133	CD68	protein_coding	macrosialin precursor [Source:RefSeq peptide;Acc:NP_001039367]	CD68 molecule	Bt.2334.1.S1_at	NM_001045902	2.12701	0.00246852	ENSG00000129226	ortholog_one2one	74
ENSBTAG00000001125	ADAMDEC1	protein_coding	Uncharacterized protein [Source:UniProtKB/TrEMBL;Acc:F1MJP4]	ADAM DEC1-like	Bt.13855.2.S1_at		2.12813	0.00613161	ENSG00000134028	ortholog_one2one	75
ENSBTAG00000015032	CD14	protein_coding	monocyte differentiation antigen CD14 precursor [Source:RefSeq peptide;Acc:NP_776433]	CD14 molecule	Bt.13789.1.A1_at	NM_174008	2.14083	0.000681456	ENSG00000170458	ortholog_one2one	73
ENSBTAG00000033107	BT.103407	protein_coding	Uncharacterized protein [Source:UniProtKB/TrEMBL;Acc:F1MGK8]	oncostatin M receptor	Bt.24859.2.S1_at		2.15813	2.1e-05	ENSG00000145623	ortholog_one2one	67
ENSBTAG00000009786	SCIN	protein_coding	Adseverin [Source:UniProtKB/TrEMBL;Acc:F1MCZ3]		Bt.3980.1.S1_at		2.17086	0.000166609	ENSG00000006747	ortholog_one2one	88
ENSBTAG00000020554	AIF1	protein_coding	Allograft inflammatory factor 1 [Source:UniProtKB/Swiss-Prot;Acc:Q9BDK2]	allograft inflammatory factor 1	Bt.23278.1.S1_at	NM_173985	2.19052	3.64e-05	ENSG00000204472	ortholog_one2one	88
ENSBTAG00000013429	CLEC4G	protein_coding	C-type lectin domain family 4 member G [Source:RefSeq peptide;Acc:NP_001192535]	C-type lectin domain family 4, member G	Bt.22180.1.S1_at	NM_001205606	2.21888	0.000305829	ENSG00000182566	ortholog_one2one	70
ENSBTAG00000004547	OLR1	protein_coding	oxidized low-density lipoprotein receptor 1 [Source:RefSeq peptide;Acc:NP_776557]	oxidized low density lipoprotein (lectin-like) receptor 1	Bt.367.1.S1_at	NM_174132	2.2455	0.000168161	ENSG00000173391	ortholog_one2one	72
ENSBTAG00000038067	MT1A	protein_coding	Metallothionein-1A [Source:UniProtKB/Swiss-Prot;Acc:P67983]	metallothionein-1A	Bt.23042.1.S1_at	NM_001040492	2.25534	1.51e-06				4489	A polymorphism in metallothionein 1A (MT1A) is associated with cadmium-related excretion of urinary beta 2-microglobulin.
ENSBTAG00000020755	SELP	protein_coding	P-selectin precursor [Source:RefSeq peptide;Acc:NP_776608]	selectin P (granule membrane protein 140kDa, antigen CD62)	Bt.4342.1.S1_at	NM_174183	2.26471	1.44e-05	ENSG00000174175	ortholog_one2one	76
ENSBTAG00000010155		protein_coding	Regakine-1 [Source:UniProtKB/Swiss-Prot;Acc:P82943]	regakine 1	Bt.6556.1.S1_at	NM_001034220	2.27809	0.00323379				504773	não tem em humanos
ENSBTAG00000011961	PF4	protein_coding	platelet factor 4 precursor [Source:RefSeq peptide;Acc:NP_001094532]	platelet factor 4	Bt.11581.1.S1_at	NM_001101062	2.29566	0.00328091	ENSG00000163737	ortholog_one2many	68
ENSBTAG00000000720	CTSL1	protein_coding	cathepsin L1 precursor [Source:RefSeq peptide;Acc:NP_001077155]	cathepsin L1	Bt.10200.1.S1_at	NM_001083686	2.32519	3.15e-05	ENSG00000135047	apparent_ortholog_one2one	74
ENSBTAG00000000575	TNC	protein_coding	tenascin precursor [Source:RefSeq peptide;Acc:NP_001071494]	tenascin C	Bt.11061.1.S1_at	NM_001078026	2.35872	3.98e-06	ENSG00000041982	ortholog_one2one	86
ENSBTAG00000013185	TIMD4	protein_coding	T-cell immunoglobulin and mucin domain-containing protein 4 precursor [Source:RefSeq peptide;Acc:NP_001068788]	T-cell immunoglobulin and mucin domain containing 4	Bt.9510.2.A1_a_at	NM_001075320	2.36107	0.00228896	ENSG00000145850	ortholog_one2one	54
ENSBTAG00000027513	CXCL2	protein_coding	Growth-regulated protein homolog gamma [Source:UniProtKB/Swiss-Prot;Acc:O46675]	chemokine (C-X-C motif) ligand 2	Bt.610.1.A1_at	NM_174299	2.46804	0.00153759	ENSG00000081041	ortholog_many2many	75
ENSBTAG00000046144	DEFB7	protein_coding	Beta-defensin 7 [Source:UniProtKB/Swiss-Prot;Acc:P46165]	neutrophil beta-defensin-9 like peptide	Bt.12206.1.S1_x_at	NM_001102362	2.49803	0.000317443				404063	não tem em humanos
ENSBTAG00000047740		protein_coding	Uncharacterized protein [Source:UniProtKB/TrEMBL;Acc:F1MGE0]		Bt.12206.1.S1_x_at		2.49803	0.000317443
ENSBTAG00000027225	LAP	protein_coding	Lingual antimicrobial peptide [Source:UniProtKB/Swiss-Prot;Acc:Q28880]	lingual antimicrobial peptide	Bt.571.1.S1_at		2.57202	1.8e-05				403090	286837
ENSBTAG00000005419	ABP1	protein_coding	amiloride-sensitive amine oxidase precursor [Source:RefSeq peptide;Acc:NP_001029533]	amiloride binding protein 1 (amine oxidase (copper-containing))	Bt.3255.1.A1_at	NM_001034361	2.69969	0.00739058	ENSG00000002726	ortholog_one2one	78
ENSBTAG00000037558	CXCL2	protein_coding	Growth-regulated protein homolog beta [Source:UniProtKB/Swiss-Prot;Acc:O46677]	chemokine (C-X-C motif) ligand 1 (melanoma growth stimulating activity, alpha)	Bt.611.1.S2_at	NM_175700	2.79076	0.000188534	ENSG00000081041	ortholog_many2many	74
ENSBTAG00000031814	SDS	protein_coding	L-serine dehydratase/L-threonine deaminase [Source:RefSeq peptide;Acc:NP_001069130]	serine dehydratase	Bt.5878.1.A1_at	NM_001075662	2.79847	0.000124339	ENSG00000135094	ortholog_one2one	82
ENSBTAG00000019716	IL-8	protein_coding	Interleukin-8 [Source:UniProtKB/Swiss-Prot;Acc:P79255]	interleukin 8	Bt.155.1.S1_at	NM_173925	2.82147	4.9e-05	ENSG00000169429	ortholog_one2one	78
ENSBTAG00000021048	bta-mir-6518	protein_coding	bta-mir-6518 [Source:miRBase;Acc:MI0022280]	adrenomedullin	Bt.2047.1.S1_at	NM_173888	2.82381	1.49e-06	ENSG00000148926	ortholog_one2one	83
ENSBTAG00000046158	CFB	protein_coding	Complement factor B Complement factor B Ba fragment Complement factor B Bb fragment [Source:UniProtKB/Swiss-Prot;Acc:P81187]	complement factor B	Bt.13542.1.S1_at	NM_001040526	2.84893	0.000797011	ENSG00000243649	ortholog_one2many	78
ENSBTAG00000018223	BT.60417	protein_coding	chitinase-3-like protein 1 precursor [Source:RefSeq peptide;Acc:NP_001073688]	chitinase 3-like 1 (cartilage glycoprotein-39)	Bt.5238.1.S1_at	NM_001080219	2.88512	3.69e-10	ENSG00000133048	ortholog_one2one	84
ENSBTAG00000005043	TIMP1	protein_coding	Metalloproteinase inhibitor 1 [Source:UniProtKB/Swiss-Prot;Acc:P20414]	TIMP metallopeptidase inhibitor 1	Bt.632.1.S1_s_at	NM_174471	2.98262	5.28e-09	ENSG00000102265	ortholog_one2one	87
ENSBTAG00000007773	VCAM1	protein_coding	vascular cell adhesion molecule 1 precursor [Source:RefSeq peptide;Acc:NP_776909]	vascular cell adhesion molecule 1	Bt.7043.2.S1_a_at	NM_174484	3.02605	6.78e-07	ENSG00000162692	ortholog_one2many	76
ENSBTAG00000006354	HP	protein_coding	haptoglobin precursor [Source:RefSeq peptide;Acc:NP_001035560]	haptoglobin	Bt.12553.1.S1_at	NM_001040470	3.55134	5.84e-05	ENSG00000261701	ortholog_one2many	75
ENSBTAG00000000470	IBSP	protein_coding	Bone sialoprotein 2 [Source:UniProtKB/Swiss-Prot;Acc:Q28862]	integrin-binding sialoprotein	Bt.568.1.S1_at	NM_174084	3.58379	0.000156186	ENSG00000029559	ortholog_one2one	77
ENSBTAG00000037811	CCL2	protein_coding	C-C motif chemokine 2 [Source:UniProtKB/Swiss-Prot;Acc:P28291]	chemokine (C-C motif) ligand 2	Bt.2408.1.S1_at	NM_174006	3.60326	4.29e-07	ENSG00000108691	ortholog_one2one	72
ENSBTAG00000012684	CCL19	protein_coding	C-C motif chemokine 19 precursor [Source:RefSeq peptide;Acc:NP_001029517]	chemokine (C-C motif) ligand 19	Bt.26655.1.S1_at	NM_001034345	4.62551	6.26e-09	ENSG00000172724	ortholog_one2one	66
ENSBTAG00000034954	DEFB5	protein_coding	Beta-defensin 5 [Source:UniProtKB/Swiss-Prot;Acc:P46163]	defensin, beta 5	Bt.13125.1.S1_s_at	NM_001130761	4.70058	2.29e-07				não tem em humanos
ENSBTAG00000047284	DEFB4A	protein_coding	beta-defensin 4 precursor [Source:RefSeq peptide;Acc:NP_777200]	beta-defensin 4-like	Bt.13125.1.S1_s_at	NM_174775	4.70058	2.29e-07
ENSBTAG00000009812	CXCL6	protein_coding	C-X-C motif chemokine 6 [Source:UniProtKB/Swiss-Prot;Acc:P80221]	chemokine (C-X-C motif) ligand 6 (granulocyte chemotactic protein 2)	Bt.7165.1.S1_at	NM_174300	4.70468	6.31e-07	ENSG00000163735	ortholog_one2many	74

## Sheet: RNym
Bovine Ensembl Gene ID	Associated Gene Name	Transcript Biotype	Description	WikiGene Description	RefSeq mRNA ID	Affy bovine probeset	logFC	P.Value	Human Ensembl Gene ID	Homology Type	% Identity with respect to Human gene
ENSBTAG00000014340	KERA	protein_coding	Keratocan [Source:UniProtKB/Swiss-Prot;Acc:O62702]	keratocan	NM_173910	Bt.5391.1.S1_at	-2.79276	0.00803111	ENSG00000139330	ortholog_one2one	92
ENSBTAG00000011824	OGN	protein_coding	mimecan precursor [Source:RefSeq peptide;Acc:NP_776371]	osteoglycin	NM_173946	Bt.5341.1.S1_at	-2.70441	0.000736137	ENSG00000106809	ortholog_one2one	92
ENSBTAG00000012182	DIRAS3	protein_coding	GTP-binding protein Di-Ras3 [Source:RefSeq peptide;Acc:NP_001029387]	DIRAS family, GTP-binding RAS-like 3	NM_001034215	Bt.12283.1.A1_at	-1.81775	0.00107668	ENSG00000162595	ortholog_one2one	60
ENSBTAG00000019636	SCARA5	protein_coding	Scavenger receptor class A member 5 [Source:UniProtKB/Swiss-Prot;Acc:A5PJQ2]	scavenger receptor class A, member 5 (putative)	NM_001102499	Bt.12715.1.S1_at	-1.72716	0.000324175	ENSG00000168079	ortholog_one2one	89
ENSBTAG00000001021	CYP1A1	protein_coding	Uncharacterized protein [Source:UniProtKB/TrEMBL;Acc:F1MM10]	cytochrome P450, subfamily I (aromatic compound-inducible), polypeptide 1		Bt.13772.1.A1_at	-1.66546	0.00478639	ENSG00000140465	ortholog_one2one	81
ENSBTAG00000044027	ITGBL1	protein_coding	integrin beta-like protein 1 precursor [Source:RefSeq peptide;Acc:NP_001193763]	integrin, beta-like 1 (with EGF-like repeat domains)	NM_001206834	Bt.24452.1.S1_at	-1.6627	0.00192649	ENSG00000198542	ortholog_one2one	74
ENSBTAG00000008479	CXCL13	protein_coding	C-X-C motif chemokine 13 precursor [Source:RefSeq peptide;Acc:NP_001015576]	chemokine (C-X-C motif) ligand 13	NM_001015576	Bt.28088.1.S1_at	-1.63153	0.0317719	ENSG00000156234	ortholog_one2one	50
ENSBTAG00000006546	BT.73429	protein_coding	Glutathione S-transferase A2 [Source:UniProtKB/Swiss-Prot;Acc:O18879]	glutathione S-transferase alpha 2	NM_177515	Bt.227.3.A1_a_at	-1.62375	0.000263325
ENSBTAG00000021516	GSTA1	protein_coding	Glutathione S-transferase A1 [Source:UniProtKB/Swiss-Prot;Acc:Q28035]	glutathione S-transferase alpha 3	NM_001078149	Bt.227.3.A1_a_at	-1.62375	0.000263325
ENSBTAG00000010178	PTPRD	protein_coding	Uncharacterized protein [Source:UniProtKB/TrEMBL;Acc:F1MJR2]	protein tyrosine phosphatase, receptor type, D		Bt.18753.1.A1_at	-1.57699	2.09e-05	ENSG00000153707	ortholog_one2one	92
ENSBTAG00000012637	ECRG4	protein_coding	augurin precursor [Source:RefSeq peptide;Acc:NP_001033202]	chromosome 11 open reading frame, human C2orf40	NM_001038113	Bt.26513.1.S1_at	-1.56872	0.000311455	ENSG00000119147	ortholog_one2one	80
ENSBTAG00000004175	HPD	protein_coding	4-hydroxyphenylpyruvate dioxygenase [Source:UniProtKB/Swiss-Prot;Acc:Q5EA20]	4-hydroxyphenylpyruvate dioxygenase	NM_001015611	Bt.19922.1.S1_at	-1.53286	0.00315501	ENSG00000158104	ortholog_one2one	92
ENSBTAG00000010229	LAMA2	protein_coding	Uncharacterized protein [Source:UniProtKB/TrEMBL;Acc:F1MMT2]	laminin, alpha 2		Bt.18332.1.S1_at	-1.53005	0.000276878	ENSG00000196569	ortholog_one2one	90
ENSBTAG00000037890	BT.102219	protein_coding	cytochrome P450, family 4, subfamily A, polypeptide 11 [Source:RefSeq peptide;Acc:NP_001071376]	cytochrome P450, family 4, subfamily A, polypeptide 11	NM_001077908	Bt.4126.1.A1_at	-1.51986	5.53e-05	ENSG00000187048	ortholog_many2many	76
ENSBTAG00000001966	BT.47512	protein_coding	platelet-derived growth factor receptor-like protein precursor [Source:RefSeq peptide;Acc:NP_001030378]	platelet-derived growth factor receptor-like	NM_001035301	Bt.725.1.S1_at	-1.51475	0.0105419	ENSG00000104213	ortholog_one2one	89
ENSBTAG00000001444	TNXB	protein_coding	tenascin-X precursor [Source:RefSeq peptide;Acc:NP_777128]	tenascin XB		Bt.5398.1.S1_at	-1.45196	0.00965974	ENSG00000168477	ortholog_one2one	85
ENSBTAG00000011666	THRSP	protein_coding	thyroid hormone-inducible hepatic protein [Source:RefSeq peptide;Acc:NP_001035623]	thyroid hormone responsive	NM_001040533	Bt.15842.1.S1_at	-1.44151	0.00207158	ENSG00000151365	ortholog_one2one	73
ENSBTAG00000020342	MYOC	protein_coding	myocilin precursor [Source:RefSeq peptide;Acc:NP_776543]	myocilin, trabecular meshwork inducible glucocorticoid response	NM_174118	Bt.4703.1.S1_at	-1.40274	0.000627809	ENSG00000034971	ortholog_one2one	80
ENSBTAG00000010371	CHAC1	protein_coding	cation transport regulator-like protein 1 [Source:RefSeq peptide;Acc:NP_001092352]	ChaC, cation transport regulator homolog 1 (E. coli)	NM_001098882	Bt.15561.2.A1_s_at	-1.4	0.000306363	ENSG00000128965	ortholog_one2one	77
ENSBTAG00000034586	BT.73167	protein_coding	myelin and lymphocyte protein [Source:RefSeq peptide;Acc:NP_001068896]	mal, T-cell differentiation protein	NM_001075428	Bt.4060.1.S1_at	-1.37505	2.25e-05	ENSG00000172005	ortholog_one2many	79
ENSBTAG00000002821	CILP	protein_coding	Uncharacterized protein [Source:UniProtKB/TrEMBL;Acc:E1BIR5]	cartilage intermediate layer protein 1-like		Bt.12598.1.S1_at	-1.36395	0.00026101	ENSG00000138615	ortholog_one2one	86
ENSBTAG00000008103	ALDH1A1	protein_coding	Retinal dehydrogenase 1 [Source:UniProtKB/Swiss-Prot;Acc:P48644]	aldehyde dehydrogenase 1 family, member A1	NM_174239	Bt.4732.1.S1_at	-1.33534	4.41e-05	ENSG00000165092	ortholog_one2one	91
ENSBTAG00000005077	CXCL12	protein_coding	stromal cell-derived factor 1 precursor [Source:RefSeq peptide;Acc:NP_001106645]	chemokine (C-X-C motif) ligand 12	NM_001113174	Bt.7425.1.S1_at	-1.32504	0.000178605	ENSG00000107562	ortholog_one2one	58
ENSBTAG00000046552	A2LD1	protein_coding	Gamma-glutamylaminecyclotransferase [Source:UniProtKB/Swiss-Prot;Acc:Q0VFX9]	AIG2-like domain 1	NM_001075571	Bt.5005.2.A1_at	-1.30555	2.52e-05	ENSG00000134864	ortholog_one2one	69
ENSBTAG00000018497	SDPR	protein_coding	SDPR protein; Uncharacterized protein [Source:UniProtKB/TrEMBL;Acc:Q17QZ6]	serum deprivation response		Bt.11055.1.S1_at	-1.29671	0.00258481	ENSG00000168497	ortholog_one2one	87
ENSBTAG00000025485		protein_coding	Glutathione S-transferase [Source:UniProtKB/TrEMBL;Acc:E1BKD8]			Bt.227.2.A1_a_at	-1.28393	0.0182549
ENSBTAG00000037949	BT.67381	protein_coding	glutathione S-transferase A5 [Source:RefSeq peptide;Acc:NP_001092486]	glutathione S-transferase alpha 5	NM_001099016	Bt.227.2.A1_a_at	-1.28393	0.0182549
ENSBTAG00000010343	BT.19274	protein_coding	complement C1q tumor necrosis factor-related protein 7 precursor [Source:RefSeq peptide;Acc:NP_001069669]	C1q and tumor necrosis factor related protein 7	NM_001076201	Bt.19274.1.A1_at	-1.27882	0.000167236	ENSG00000163145	ortholog_one2one	95
ENSBTAG00000020520	BT.48977	protein_coding	dexamethasone-induced Ras-related protein 1 [Source:RefSeq peptide;Acc:NP_001193190]	RAS, dexamethasone-induced 1	NM_001206261	Bt.21039.1.A1_at	-1.24423	0.00020981	ENSG00000108551	ortholog_one2one	85
ENSBTAG00000006187	MFAP4	protein_coding	Microfibril-associated glycoprotein 4 [Source:UniProtKB/Swiss-Prot;Acc:P55918]	microfibrillar-associated protein 4	NM_001080217	Bt.5155.1.S1_at	-1.20126	0.00614072	ENSG00000166482	ortholog_one2one	86
ENSBTAG00000003045	BAMBI	protein_coding	BMP and activin membrane-bound inhibitor homolog precursor [Source:RefSeq peptide;Acc:NP_001039774]	BMP and activin membrane-bound inhibitor homolog (Xenopus laevis)	NM_001046309	Bt.5177.1.S1_at	-1.16547	1.93e-05	ENSG00000095739	ortholog_one2one	95
ENSBTAG00000018843	SERPINA1	protein_coding	Alpha-1-antiproteinase [Source:UniProtKB/Swiss-Prot;Acc:P34955]	serpin peptidase inhibitor, clade A (alpha-1 antiproteinase, antitrypsin), member 1	NM_173882	Bt.982.1.S1_a_at	-1.14213	0.000497835	ENSG00000197249	apparent_ortholog_one2one	69
ENSBTAG00000013476	BT.46077	protein_coding	carboxypeptidase A5 [Source:RefSeq peptide;Acc:NP_001071373]	carboxypeptidase A5	NM_001077905	Bt.19969.1.S1_a_at	-1.13743	0.019061	ENSG00000158525	ortholog_one2one	72
ENSBTAG00000046648	CPA4	protein_coding	Uncharacterized protein [Source:UniProtKB/TrEMBL;Acc:G3MZP8]			Bt.19969.1.S1_a_at	-1.13743	0.019061	ENSG00000128510	ortholog_one2one	71
ENSBTAG00000021217	COL11A1	protein_coding	collagen alpha-1(XI) chain [Source:RefSeq peptide;Acc:NP_001159981]	collagen, type XI, alpha 1	NM_001166509	Bt.21409.1.A1_at	-1.13515	0.00144313	ENSG00000060718	ortholog_one2one	94
ENSBTAG00000018513	BT.23401	protein_coding	four and a half LIM domains protein 1 isoform 1 [Source:RefSeq peptide;Acc:NP_001106729]	four and a half LIM domains 1	NM_001113259	Bt.23401.1.S1_at	-1.13341	0.000828332	ENSG00000022267	apparent_ortholog_one2one	71
ENSBTAG00000017188	C20ORF82	protein_coding	isthmin-1 precursor [Source:RefSeq peptide;Acc:NP_001157407]	isthmin 1 homolog (zebrafish)	NM_001163935	Bt.27645.1.A1_at	-1.12171	6.59e-06	ENSG00000101230	ortholog_one2one	84
ENSBTAG00000000477	TLR5	protein_coding	toll-like receptor 5 precursor [Source:RefSeq peptide;Acc:NP_001035591]	toll-like receptor 5	NM_001040501	Bt.5853.1.S1_at	-1.12145	0.000331485	ENSG00000187554	ortholog_one2one	78
ENSBTAG00000026813	AQP5	protein_coding	aquaporin-5 [Source:RefSeq peptide;Acc:NP_001178089]	aquaporin 5	NM_001191160	Bt.16712.1.A1_at	-1.11925	0.0193162	ENSG00000161798	ortholog_one2one	89
ENSBTAG00000021497	CDH23	protein_coding	cadherin-23 precursor [Source:RefSeq peptide;Acc:NP_001178135]	cadherin-related 23	NM_001191206	Bt.27037.1.A1_at	-1.11147	0.00234712	ENSG00000107736	ortholog_one2one	95
ENSBTAG00000007353	DLX4	protein_coding	homeobox protein DLX-4 [Source:RefSeq peptide;Acc:NP_001091510]	distal-less homeobox 4	NM_001098041	Bt.27619.1.A1_at	-1.10962	0.00203477	ENSG00000108813	ortholog_one2one	84
ENSBTAG00000011976	CYP4B1	protein_coding	cytochrome P450 4B1 [Source:RefSeq peptide;Acc:NP_001069670]	cytochrome P450, family 4, subfamily B, polypeptide 1	NM_001076202	Bt.16720.1.A1_at	-1.10506	0.033866	ENSG00000142973	ortholog_one2one	83
ENSBTAG00000021059	BT.103569	protein_coding	tenomodulin [Source:RefSeq peptide;Acc:NP_001093418]	tenomodulin	NM_001099948	Bt.21407.1.A1_at	-1.09709	0.0079651	ENSG00000000005	ortholog_one2one	97
ENSBTAG00000016276	HAL	protein_coding	Histidine ammonia-lyase [Source:UniProtKB/Swiss-Prot;Acc:A7YWP4]	histidine ammonia-lyase	NM_001105440	Bt.968.1.S1_at	-1.09624	0.000700737	ENSG00000084110	ortholog_one2one	95
ENSBTAG00000000011	TDH	protein_coding	L-threonine 3-dehydrogenase, mitochondrial [Source:UniProtKB/Swiss-Prot;Acc:Q2KIR8]	L-threonine dehydrogenase	NM_001046104	Bt.22599.1.A1_at	-1.08417	0.0234781
ENSBTAG00000000161	TMEM40	protein_coding	Uncharacterized protein [Source:UniProtKB/TrEMBL;Acc:E1BEX2]	transmembrane protein 40		Bt.26528.1.S1_at	-1.07721	0.00385144	ENSG00000088726	ortholog_one2one	80
ENSBTAG00000003919	KIAA0408	protein_coding	Uncharacterized protein [Source:UniProtKB/TrEMBL;Acc:E1BGU8]	KIAA0408 ortholog		Bt.21142.1.S1_at	-1.07273	0.000302524	ENSG00000189367	ortholog_one2one	72
ENSBTAG00000006024	ISLR	protein_coding	Immunoglobulin superfamily containing leucine-rich repeat protein [Source:UniProtKB/Swiss-Prot;Acc:A4IFA6]	immunoglobulin superfamily containing leucine-rich repeat	NM_001080729	Bt.1899.1.A1_at	-1.07082	0.00324097	ENSG00000129009	ortholog_one2one	89
ENSBTAG00000003568	CLDN10	protein_coding	Claudin-10 [Source:UniProtKB/Swiss-Prot;Acc:Q5E9L0]	claudin 10	NM_001014857	Bt.16487.1.S1_at	-1.05234	0.00103904	ENSG00000134873	ortholog_one2one	97
ENSBTAG00000004757	LTBP4	protein_coding	Uncharacterized protein [Source:UniProtKB/TrEMBL;Acc:E1BA44]			Bt.4954.1.S1_at	-1.04902	0.00754332	ENSG00000090006	ortholog_one2one	88
ENSBTAG00000032613	SCG5	protein_coding	neuroendocrine protein 7B2 precursor [Source:RefSeq peptide;Acc:NP_001039463]	secretogranin V (7B2 protein)	NM_001045998	Bt.1580.1.S1_at	-1.02499	0.000195776	ENSG00000166922	ortholog_one2one	96
ENSBTAG00000021326	CCL20	protein_coding	C-C motif chemokine 20 [Source:UniProtKB/Swiss-Prot;Acc:Q8SQB1]	chemokine (C-C motif) ligand 20	NM_174263	Bt.9560.1.S1_at	-0.998884	0.00228976	ENSG00000115009	ortholog_one2one	70
ENSBTAG00000020665	BT.37170	protein_coding	GDNF family receptor alpha-2 precursor [Source:RefSeq peptide;Acc:NP_001015595]	GDNF family receptor alpha 2	NM_001015595	Bt.9382.1.S1_at	-0.992986	0.000731708	ENSG00000168546	ortholog_one2one	95
ENSBTAG00000001862	PPP2R2B	protein_coding	Serine/threonine-protein phosphatase 2A 55 kDa regulatory subunit B beta isoform [Source:UniProtKB/Swiss-Prot;Acc:Q5E9Q7]	protein phosphatase 2, regulatory subunit B, beta	NM_001014879	Bt.19661.1.S1_at	-0.990797	0.0012163	ENSG00000156475	ortholog_one2one	95
ENSBTAG00000027312	ECT2L	protein_coding	epithelial cell-transforming sequence 2 oncogene-like [Source:RefSeq peptide;Acc:NP_001178468]	epithelial cell transforming sequence 2 oncogene-like	NM_001191539	Bt.26488.1.A1_at	-0.982278	0.00167796	ENSG00000203734	ortholog_one2one	87
ENSBTAG00000010610	DDIT4L	protein_coding	DNA damage-inducible transcript 4-like protein [Source:UniProtKB/Swiss-Prot;Acc:A2VDT9]	DNA-damage-inducible transcript 4-like	NM_001081519	Bt.22199.1.S1_at	-0.96894	0.000833432	ENSG00000145358	apparent_ortholog_one2one	93
ENSBTAG00000038748	HBB	protein_coding	Hemoglobin subunit beta [Source:UniProtKB/Swiss-Prot;Acc:P02070]	hemoglobin, beta	NM_173917	Bt.7056.1.S1_at	-0.960406	0.00219459	ENSG00000244734	ortholog_many2many	84
ENSBTAG00000012460	ELF5	protein_coding	ETS-related transcription factor Elf-5 [Source:UniProtKB/Swiss-Prot;Acc:Q58DT0]	E74-like factor 5 (ets domain transcription factor)	NM_001024569	Bt.24887.1.S1_at	-0.95527	0.000271114	ENSG00000135374	ortholog_one2one	91
ENSBTAG00000033803	FABP7	protein_coding	Fatty acid-binding protein, brain [Source:UniProtKB/Swiss-Prot;Acc:Q09139]	fatty acid binding protein 7, brain	NM_001078162	Bt.2892.1.S1_at	-0.948466	0.00194518	ENSG00000164434	ortholog_one2one	95
ENSBTAG00000002025	AMIGO2	protein_coding	amphoterin-induced protein 2 precursor [Source:RefSeq peptide;Acc:NP_001192715]	adhesion molecule with Ig-like domain 2	NM_001205786	Bt.12294.1.S1_at	-0.945023	0.000847718	ENSG00000139211	ortholog_one2one	91
ENSBTAG00000006877	MMP-16	protein_coding	matrix metalloproteinase-16 [Source:RefSeq peptide;Acc:NP_001179551]	matrix metallopeptidase 16 (membrane-inserted)	NM_001192622	Bt.27248.1.A1_at	-0.942662	0.000542339	ENSG00000156103	ortholog_one2one	98
ENSBTAG00000003835	BMP4	protein_coding	Bone morphogenetic protein 4 [Source:UniProtKB/Swiss-Prot;Acc:Q2KJH1]	bone morphogenetic protein 4	NM_001045877	Bt.28459.1.S1_at	-0.94239	1.56e-05	ENSG00000125378	ortholog_one2one	98
ENSBTAG00000002599	MGARP	protein_coding	Protein MGARP [Source:UniProtKB/Swiss-Prot;Acc:A6QLZ1]	chromosome 17 open reading frame, human C4orf49	NM_001166611	Bt.25070.1.S1_at	-0.939442	0.0297596	ENSG00000137463	ortholog_one2one	68
ENSBTAG00000015988	BT.100599	protein_coding	myosin-11 [Source:RefSeq peptide;Acc:NP_001095597]	myosin, heavy chain 11, smooth muscle		Bt.12685.1.S1_at	-0.937847	3.92e-05	ENSG00000133392	ortholog_one2one	95
ENSBTAG00000010793	CCDC80	protein_coding	coiled-coil domain-containing protein 80 precursor [Source:RefSeq peptide;Acc:NP_001092452]	coiled-coil domain containing 80	NM_001098982	Bt.7788.1.S1_at	-0.932315	0.00146695	ENSG00000091986	ortholog_one2one	88
ENSBTAG00000012931	BT.43673	protein_coding	cardiac phospholamban [Source:RefSeq peptide;Acc:NP_001096789]	phospholamban	NM_001103319	Bt.28162.2.A1_at	-0.929226	0.00105496	ENSG00000198523	ortholog_one2one	96
ENSBTAG00000001842	GSTM3	protein_coding	glutathione S-transferase mu 3 [Source:RefSeq peptide;Acc:NP_001040025]	glutathione S-transferase mu 3 (brain)	NM_001046560	Bt.5304.1.S1_at	-0.922959	0.000294493	ENSG00000134202	ortholog_one2one	80
ENSBTAG00000048083	BT.23580	protein_coding	keratin-associated protein 3-1 [Source:RefSeq peptide;Acc:NP_001070572]	keratin associated protein 3-1	NM_001077104	Bt.23580.1.S1_at	-0.91798	0.000133067	ENSG00000212901	ortholog_one2one	83
ENSBTAG00000017946		protein_coding	Uncharacterized protein [Source:UniProtKB/TrEMBL;Acc:F1MVR7]	family with sequence similarity 25, member A-like		Bt.18264.1.A1_at	-0.914421	0.00559858	ENSG00000188100	ortholog_one2many	82
ENSBTAG00000017690	BT.24269	protein_coding	Uncharacterized protein [Source:UniProtKB/TrEMBL;Acc:F1MY45]			Bt.24269.1.S1_at	-0.911285	0.00432703	ENSG00000172508	ortholog_one2one	88
ENSBTAG00000012071	ASGR1	protein_coding	asialoglycoprotein receptor 1 [Source:RefSeq peptide;Acc:NP_001032679]	asialoglycoprotein receptor 1	NM_001037590	Bt.22257.1.S1_at	-0.893232	0.00170027	ENSG00000141505	ortholog_one2one	78
ENSBTAG00000005963	BT.55380	protein_coding	S-adenosylmethionine synthase isoform type-1 [Source:RefSeq peptide;Acc:NP_001039962]	methionine adenosyltransferase I, alpha	NM_001046497	Bt.13375.1.S1_at	-0.888332	0.00427022	ENSG00000151224	ortholog_one2one	96
ENSBTAG00000006676	FIBIN	protein_coding	Fin bud initiation factor homolog [Source:UniProtKB/Swiss-Prot;Acc:Q5E9H1]	fin bud initiation factor homolog (zebrafish)	NM_001015541	Bt.3435.1.A1_at	-0.886421	0.000276243	ENSG00000176971	ortholog_one2one	96
ENSBTAG00000015129	KLK10	protein_coding	kallikrein-10 precursor [Source:RefSeq peptide;Acc:NP_001069358]	kallikrein-related peptidase 10	NM_001075890	Bt.24568.1.A1_at	-0.88558	0.000636074	ENSG00000129451	ortholog_one2one	83
ENSBTAG00000005653	BT.87340	protein_coding	Uncharacterized protein [Source:UniProtKB/TrEMBL;Acc:E1BLT5]	ATP-binding cassette, sub-family B (MDR/TAP), member 4		Bt.15958.2.A1_a_at	-0.883186	0.000841795	ENSG00000005471	ortholog_one2one	87
ENSBTAG00000005997	ABCB1	protein_coding	Uncharacterized protein [Source:UniProtKB/TrEMBL;Acc:G3X771]	ATP-binding cassette, sub-family B (MDR/TAP), member 1		Bt.15958.2.A1_a_at	-0.883186	0.000841795	ENSG00000085563	ortholog_one2many	85
ENSBTAG00000015666		protein_coding	Uncharacterized protein [Source:UniProtKB/TrEMBL;Acc:F1MJU4]			Bt.15958.2.A1_a_at	-0.883186	0.000841795	ENSG00000085563	ortholog_one2many	64
ENSBTAG00000018214	SHISA2	protein_coding	Protein shisa-2 homolog [Source:UniProtKB/Swiss-Prot;Acc:A6QPA0]	shisa homolog 2 (Xenopus laevis)	NM_001101265	Bt.22389.1.S1_at	-0.880591	0.00417402	ENSG00000180730	ortholog_one2one	91
ENSBTAG00000009209	BT.26788	protein_coding	BEN domain-containing protein 5 [Source:RefSeq peptide;Acc:NP_001177882]	BEN domain containing 5	NM_001190953	Bt.26788.1.S1_at	-0.879161	0.000925117	ENSG00000162373	ortholog_one2one	98
ENSBTAG00000004275	DKK3	protein_coding	dickkopf-related protein 3 precursor [Source:RefSeq peptide;Acc:NP_001093776]	dickkopf homolog 3 (Xenopus laevis)	NM_001100306	Bt.2506.1.S1_at	-0.876593	0.000679401	ENSG00000050165	ortholog_one2one	88
ENSBTAG00000007348	STRA6	protein_coding	stimulated by retinoic acid gene 6 protein homolog [Source:RefSeq peptide;Acc:NP_001069198]	stimulated by retinoic acid gene 6 homolog (mouse)	NM_001075730	Bt.3196.1.S1_at	-0.87292	0.00111441	ENSG00000137868	ortholog_one2one	75
ENSBTAG00000012088	BT.61392	protein_coding	fibulin-1 precursor [Source:RefSeq peptide;Acc:NP_001091498]	fibulin 1	NM_001098029	Bt.22545.2.S1_at	-0.872097	0.000757967	ENSG00000077942	ortholog_one2one	89
ENSBTAG00000020956	MPPED2	protein_coding	metallophosphoesterase MPPED2 [Source:RefSeq peptide;Acc:NP_001070397]	metallophosphoesterase domain containing 2	NM_001076929	Bt.26852.1.S1_at	-0.872075	0.00161038	ENSG00000066382	ortholog_one2one	100
ENSBTAG00000015441	ACTB	protein_coding	Uncharacterized protein [Source:UniProtKB/TrEMBL;Acc:F1MKC4]			Bt.9714.1.S1_at	-0.871677	0.00127665	ENSG00000163017	ortholog_one2one	95
ENSBTAG00000019093	BT.20890	protein_coding	alpha-amylase 2B precursor [Source:RefSeq peptide;Acc:NP_001030188]	amylase, alpha 2B (pancreatic)	NM_001035016	Bt.20890.1.S1_at	-0.866603	0.0015447
ENSBTAG00000015251	CXORF45	protein_coding	Putative uncharacterized protein CXorf45; Uncharacterized protein [Source:UniProtKB/TrEMBL;Acc:A1L551]			Bt.24370.1.A1_at	-0.86629	0.000357988	ENSG00000101901	ortholog_one2one	39
ENSBTAG00000007969	CIDEC	protein_coding	cell death activator CIDE-3 [Source:RefSeq peptide;Acc:NP_001069499]	cell death-inducing DFFA-like effector c	NM_001076031	Bt.13381.1.S1_at	-0.862367	0.0145054	ENSG00000187288	ortholog_one2one	74
ENSBTAG00000003089	BT.38851	protein_coding	rhophilin-2 [Source:RefSeq peptide;Acc:NP_001076939]	rhophilin, Rho GTPase binding protein 2	NM_001083470	Bt.12403.1.S1_at	-0.856583	0.000136305	ENSG00000131941	ortholog_one2one	86
ENSBTAG00000018432	SLC6A15	protein_coding	Sodium-dependent neutral amino acid transporter B(0)AT2 [Source:UniProtKB/Swiss-Prot;Acc:Q9XS59]	solute carrier family 6 (neutral amino acid transporter), member 15	NM_181023	Bt.4547.1.S1_at	-0.853362	0.0184386	ENSG00000072041	ortholog_one2one	92
ENSBTAG00000004622	C13H20ORF12	protein_coding	ankyrin repeat-containing protein C20orf12 homolog [Source:RefSeq peptide;Acc:NP_001070306]	double zinc ribbon and ankyrin repeat domains 1	NM_001076838	Bt.2806.1.S1_at	-0.853063	0.00540195	ENSG00000089091	ortholog_one2one	68
ENSBTAG00000010498	SLC40A1	protein_coding	solute carrier family 40 member 1 [Source:RefSeq peptide;Acc:NP_001071438]	solute carrier family 40 (iron-regulated transporter), member 1	NM_001077970	Bt.22759.1.S1_at	-0.852864	8.82e-06	ENSG00000138449	ortholog_one2one	90
ENSBTAG00000003938	FNDC1	protein_coding	Uncharacterized protein [Source:UniProtKB/TrEMBL;Acc:E1BI51]	fibronectin type III domain containing 1		Bt.763.1.S1_at	-0.851187	0.022003	ENSG00000164694	ortholog_one2one	73
ENSBTAG00000006991	ADH6	protein_coding	alcohol dehydrogenase 6 [Source:RefSeq peptide;Acc:NP_001039522]	alcohol dehydrogenase 6 (class V)	NM_001046057	Bt.9697.1.A1_at	-0.846975	6.71e-05	ENSG00000172955	ortholog_one2one	78
ENSBTAG00000005111	BMP2	protein_coding	bone morphogenetic protein 2 precursor [Source:RefSeq peptide;Acc:NP_001092611]	bone morphogenetic protein 2	NM_001099141	Bt.29956.1.A1_at	-0.84268	0.000382804	ENSG00000125845	ortholog_one2one	94
ENSBTAG00000007068	SH3BGR	protein_coding	SH3 domain binding glutamic acid-rich protein [Source:RefSeq peptide;Acc:NP_001230255]	SH3 domain binding glutamic acid-rich protein	NM_001243326	Bt.5582.1.S1_at	-0.840378	0.00199861	ENSG00000185437	ortholog_one2one	62
ENSBTAG00000020406	GPC3	protein_coding	glypican-3 precursor [Source:RefSeq peptide;Acc:NP_001030540]	glypican 3	NM_001035463	Bt.11178.1.S1_at	-0.837465	0.00832571	ENSG00000147257	ortholog_one2one	92
ENSBTAG00000004004	CSDC2	protein_coding	cold shock domain-containing protein C2 [Source:RefSeq peptide;Acc:NP_001070345]	cold shock domain containing C2, RNA binding	NM_001076877	Bt.21180.1.S1_at	-0.834395	0.00981007	ENSG00000172346	ortholog_one2one	95
ENSBTAG00000006694	CXCL14	protein_coding	C-X-C motif chemokine 14 precursor [Source:RefSeq peptide;Acc:NP_001029582]	chemokine (C-X-C motif) ligand 14	NM_001034410	Bt.20397.1.S1_at	-0.833687	0.000147832	ENSG00000145824	ortholog_one2one	86
ENSBTAG00000015273	CAND2	protein_coding	cullin-associated NEDD8-dissociated protein 2 [Source:RefSeq peptide;Acc:NP_001193472]	cullin-associated and neddylation-dissociated 2 (putative)		Bt.21534.3.S1_a_at	-0.830656	0.00230119	ENSG00000144712	ortholog_one2one	91
ENSBTAG00000033190	PGM5	protein_coding	phosphoglucomutase-like protein 5 [Source:RefSeq peptide;Acc:NP_001095805]	phosphoglucomutase 5	NM_001102335	Bt.1458.1.S1_at	-0.826826	0.000638342	ENSG00000154330	ortholog_one2one	98
ENSBTAG00000000582	LY6G6E	protein_coding	lymphocyte antigen 6 complex, locus G6E precursor [Source:RefSeq peptide;Acc:NP_001074989]	lymphocyte antigen 6 complex, locus G6E	NM_001081520	Bt.9683.1.A1_at	-0.826684	0.00707633	ENSG00000255552	ortholog_one2one	61
ENSBTAG00000044183	SPINK7	protein_coding	Uncharacterized protein [Source:UniProtKB/TrEMBL;Acc:E1BNB0]	serine peptidase inhibitor, Kazal type 7 (putative)		Bt.23375.1.S1_at	-0.822936	0.00518008	ENSG00000145879	ortholog_one2one	81
ENSBTAG00000011187	FAM13A	protein_coding	Protein FAM13A [Source:UniProtKB/Swiss-Prot;Acc:Q8HYW0]	family with sequence similarity 13, member A	NM_174692	Bt.27900.1.A1_at	-0.821432	0.000113476	ENSG00000138640	ortholog_one2one	59
ENSBTAG00000014329	BT.61986	protein_coding	Uncharacterized protein [Source:UniProtKB/TrEMBL;Acc:E1BAU5]	secretory leukocyte peptidase inhibitor		Bt.9736.1.S1_at	-0.820858	0.0166592	ENSG00000124107	ortholog_one2many	55
ENSBTAG00000022570		protein_coding	Prostaglandin F synthase 2 [Source:UniProtKB/Swiss-Prot;Acc:P52897]	prostaglandin F synthetase II-like	NM_001166224	Bt.23094.4.S1_at	-0.813611	0.00346961	ENSG00000187134	ortholog_many2many	77
ENSBTAG00000019954	ABHD2	protein_coding	Abhydrolase domain-containing protein 2 [Source:UniProtKB/Swiss-Prot;Acc:Q5EA42]	abhydrolase domain containing 2	NM_001015549	Bt.27404.1.S1_at	-0.804947	0.00325984	ENSG00000140526	ortholog_one2one	99
ENSBTAG00000000623	CPEB1	protein_coding	Uncharacterized protein [Source:UniProtKB/TrEMBL;Acc:F1MSH0]	cytoplasmic polyadenylation element binding protein 1		Bt.18995.1.A1_a_at	-0.802706	0.00323807	ENSG00000260836	ortholog_one2many	89
ENSBTAG00000012150	PLK5	protein_coding	polo-like kinase 5 [Source:HGNC Symbol;Acc:27001]			Bt.27732.1.A1_at	-0.798705	0.000975835	ENSG00000185988	ortholog_one2one	66
ENSBTAG00000012109	EDN3	protein_coding	Uncharacterized protein [Source:UniProtKB/TrEMBL;Acc:E1B9R6]			Bt.26462.1.S1_at	-0.798373	0.00972804	ENSG00000124205	ortholog_one2one	50
ENSBTAG00000013481	CYP4A22	protein_coding	cytochrome P450, family 4, subfamily A, polypeptide 22 [Source:RefSeq peptide;Acc:NP_001092460]	cytochrome P450, family 4, subfamily A, polypeptide 22	NM_001098990	Bt.4126.3.S1_a_at	-0.795922	4.5e-05	ENSG00000187048	ortholog_many2many	75
ENSBTAG00000012496	BT.49269	protein_coding	myotubularin-related protein 11 [Source:RefSeq peptide;Acc:NP_001030202]	myotubularin related protein 11	NM_001035030	Bt.16096.1.A1_at	-0.792879	0.000193324	ENSG00000014914	ortholog_one2one	85
ENSBTAG00000012945	PDE6A	protein_coding	rod cGMP-specific 3',5'-cyclic phosphodiesterase subunit alpha [Source:RefSeq peptide;Acc:NP_001001526]	phosphodiesterase 6A, cGMP-specific, rod, alpha	NM_001001526	Bt.4147.1.S1_at	-0.788288	6.97e-05	ENSG00000132915	ortholog_one2one	93
ENSBTAG00000021581	FHOD3	protein_coding	FH1/FH2 domain-containing protein 3 [Source:RefSeq peptide;Acc:NP_001178144]	formin homology 2 domain containing 3	NM_001191215	Bt.24819.1.S1_at	-0.786308	0.000843452	ENSG00000134775	ortholog_one2one	93
ENSBTAG00000034323	BT.19805	protein_coding	Solute carrier family 2, facilitated glucose transporter member 5 [Source:UniProtKB/Swiss-Prot;Acc:P58353]	solute carrier family 2 (facilitated glucose/fructose transporter), member 5	NM_001101042	Bt.19805.1.A1_at	-0.785583	0.00926911	ENSG00000142583	ortholog_one2one	50
ENSBTAG00000004126	MLF1	protein_coding	Myeloid leukemia factor 1 [Source:UniProtKB/Swiss-Prot;Acc:Q32KY3]	myeloid leukemia factor 1	NM_001038158	Bt.21766.3.S1_at	-0.78294	0.000114934	ENSG00000178053	ortholog_one2one	70
ENSBTAG00000008091	SELENBP1	protein_coding	Selenium-binding protein 1 [Source:UniProtKB/Swiss-Prot;Acc:Q2KJ32]	selenium binding protein 1	NM_001046048	Bt.21116.1.S1_at	-0.779933	0.000176524	ENSG00000143416	ortholog_one2one	91
ENSBTAG00000037375	BT.62337	protein_coding	zinc finger protein 547 [Source:RefSeq peptide;Acc:NP_001098830]	zinc finger protein 547	NM_001105360	Bt.10631.1.A1_at	-0.777868	0.0030622
ENSBTAG00000005810	PDZK1	protein_coding	Na(+)/H(+) exchange regulatory cofactor NHE-RF3 [Source:UniProtKB/Swiss-Prot;Acc:Q3T0X8]	PDZ domain containing 1	NM_001034611	Bt.5058.1.S1_at	-0.759483	0.00148216	ENSG00000174827	ortholog_one2one	86
ENSBTAG00000016513	ZNF331	protein_coding	Uncharacterized protein [Source:UniProtKB/TrEMBL;Acc:E1B7L3]			Bt.5602.1.A1_at	-0.75926	0.000126314	ENSG00000130844	ortholog_one2one	82
ENSBTAG00000004826	ACP5	protein_coding	Uncharacterized protein [Source:UniProtKB/TrEMBL;Acc:E1B8A0]	acid phosphatase 5, tartrate resistant		Bt.5193.1.S1_at	1.07633	0.00136616	ENSG00000102575	ortholog_one2one	86
ENSBTAG00000002683	PFKP	protein_coding	6-phosphofructokinase type C [Source:RefSeq peptide;Acc:NP_001180149]	phosphofructokinase, platelet	NM_001193220	Bt.3794.1.S1_at	1.10607	0.00039986	ENSG00000067057	ortholog_one2one	89
ENSBTAG00000003418	MSN	protein_coding	Moesin [Source:UniProtKB/Swiss-Prot;Acc:Q2HJ49]	moesin	NM_001046477	Bt.9207.1.S1_at	1.11774	0.00209856	ENSG00000147065	ortholog_one2one	99
ENSBTAG00000001687	STC1	protein_coding	Stanniocalcin-1 [Source:UniProtKB/Swiss-Prot;Acc:Q9N0T1]	stanniocalcin 1	NM_176669	Bt.7128.1.S1_at	1.14074	0.000884268	ENSG00000159167	ortholog_one2one	95
ENSBTAG00000000675	PGS1	protein_coding	CDP-diacylglycerol--glycerol-3-phosphate 3-phosphatidyltransferase, mitochondrial [Source:UniProtKB/Swiss-Prot;Acc:Q2KJ28]	phosphatidylglycerophosphate synthase 1	NM_001046395	Bt.13710.3.S1_a_at	1.14688	0.0010833	ENSG00000087157	ortholog_one2one	95
ENSBTAG00000002430	COL17A1	protein_coding	Collagen alpha-1(XVII) chain 120 kDa linear IgA disease antigen homolog [Source:UniProtKB/Swiss-Prot;Acc:A6QPB3]	collagen, type XVII, alpha 1	NM_001101980	Bt.27968.1.S1_at	1.16662	0.0149385	ENSG00000065618	ortholog_one2one	82
ENSBTAG00000012881	EIF4G1	protein_coding	Uncharacterized protein [Source:UniProtKB/TrEMBL;Acc:F1MX04]	eukaryotic translation initiation factor 4 gamma, 1		Bt.29325.1.S1_at	1.1699	0.0132458	ENSG00000114867	apparent_ortholog_one2one	94
ENSBTAG00000029897	bta-mir-21	miRNA	bta-mir-21 [Source:miRBase;Acc:MI0004742]	microRNA mir-21		Bt.9841.1.S1_at	1.1791	0.0024559	ENSG00000199004	ortholog_one2one	99
ENSBTAG00000033304	C27H8orf4	protein_coding	Uncharacterized protein C8orf4 homolog [Source:UniProtKB/Swiss-Prot;Acc:Q5E969]	chromosome 27 open reading frame, human C8orf4	NM_001035490	Bt.5598.1.S1_at	1.18097	0.000238212	ENSG00000176907	ortholog_one2one	92
ENSBTAG00000017680	NOS3	protein_coding	nitric oxide synthase, endothelial [Source:RefSeq peptide;Acc:NP_851380]	nitric oxide synthase 3 (endothelial cell)	NM_181037	Bt.4662.1.S1_at	1.19231	0.000919143	ENSG00000164867	ortholog_one2one	94
ENSBTAG00000009211	UBE2S	protein_coding	Ubiquitin-conjugating enzyme E2 S [Source:UniProtKB/Swiss-Prot;Acc:Q1RML1]	ubiquitin-conjugating enzyme E2S	NM_001076472	Bt.21408.1.S1_at	1.19515	0.00233949	ENSG00000108106	ortholog_one2one	96
ENSBTAG00000034776	DDAH1	protein_coding	N(G),N(G)-dimethylarginine dimethylaminohydrolase 1 [Source:UniProtKB/Swiss-Prot;Acc:P56965]	dimethylarginine dimethylaminohydrolase 1	NM_001102201	Bt.23651.1.A1_at	1.19619	0.000428734	ENSG00000153904	ortholog_one2one	94
ENSBTAG00000000837	PARP1	protein_coding	poly [Source:RefSeq peptide;Acc:NP_777176]	poly (ADP-ribose) polymerase 1	NM_174751	Bt.4803.1.S1_at	1.19684	0.00689124	ENSG00000143799	ortholog_one2one	91
ENSBTAG00000021672	RGS1	protein_coding	regulator of G-protein signaling 1 [Source:RefSeq peptide;Acc:NP_001185992]	regulator of G-protein signaling 1	NM_001199063	Bt.4310.1.A1_at	1.20022	0.00429982	ENSG00000090104	ortholog_one2one	91
ENSBTAG00000015642	BT.49428	protein_coding	45 kDa calcium-binding protein precursor [Source:RefSeq peptide;Acc:NP_001030452]	stromal cell derived factor 4	NM_001035375	Bt.5533.1.S1_at	1.20573	0.0112725	ENSG00000078808	ortholog_one2one	59
ENSBTAG00000031279	BT.30373	protein_coding	selenoprotein M precursor [Source:RefSeq peptide;Acc:NP_001156643]	selenoprotein M	NM_001163171	Bt.19491.1.S1_at	1.20739	0.00341042	ENSG00000198832	ortholog_one2one	77
ENSBTAG00000007213	SIRPA	protein_coding	tyrosine-protein phosphatase non-receptor type substrate 1 precursor [Source:RefSeq peptide;Acc:NP_786982]	signal-regulatory protein alpha	NM_175788	Bt.23169.1.S1_at	1.21825	0.00872671	ENSG00000198053	ortholog_many2many	73
ENSBTAG00000038151	ELOF1	protein_coding	Transcription elongation factor 1 homolog [Source:UniProtKB/Swiss-Prot;Acc:A4IFR3]	elongation factor 1 homolog (S. cerevisiae)	NM_001105508	Bt.3869.1.S1_at	1.22622	0.00648089	ENSG00000130165	ortholog_one2one	100
ENSBTAG00000003895	CYBA	protein_coding	Cytochrome b-245 light chain [Source:UniProtKB/Swiss-Prot;Acc:O46521]	cytochrome b-245, alpha polypeptide	NM_174034	Bt.4140.1.S1_at	1.24487	0.00214526	ENSG00000051523	ortholog_one2one	86
ENSBTAG00000021523	STAT3	protein_coding	signal transducer and activator of transcription 3 [Source:RefSeq peptide;Acc:NP_001012689]	signal transducer and activator of transcription 3 (acute-phase response factor)	NM_001012671	Bt.15334.1.S1_at	1.2548	0.00156754	ENSG00000168610	ortholog_one2one	100
ENSBTAG00000017328	BT.28518	protein_coding	spleen trypsin inhibitor I precursor [Source:RefSeq peptide;Acc:NP_991355]	pancreatic trypsin inhibitor	NM_205786	Bt.28518.1.S1_s_at	1.25499	0.00186176
ENSBTAG00000014529	GBP4	protein_coding	guanylate binding protein 4 [Source:RefSeq peptide;Acc:NP_001095731]	guanylate binding protein 4	NM_001102261	Bt.28744.1.S1_at	1.25762	0.0112218	ENSG00000162654	ortholog_many2many	63
ENSBTAG00000016481	BT.87360	protein_coding	calumenin precursor [Source:RefSeq peptide;Acc:NP_001029837]	calumenin	NM_001034665	Bt.2748.1.S1_at	1.2615	0.000294459	ENSG00000128595	ortholog_one2one	97
ENSBTAG00000008611	IGFBP4	protein_coding	Insulin-like growth factor-binding protein 4 [Source:UniProtKB/Swiss-Prot;Acc:Q05716]	insulin-like growth factor binding protein 4	NM_174557	Bt.5237.1.S1_at	1.26185	0.0019458	ENSG00000141753	ortholog_one2one	97
ENSBTAG00000012335	UBA7	protein_coding	ubiquitin-like modifier-activating enzyme 7 [Source:RefSeq peptide;Acc:NP_001012284]	ubiquitin-like modifier activating enzyme 7	NM_001012284	Bt.2294.1.S1_a_at	1.2646	0.00802267	ENSG00000182179	ortholog_one2one	77
ENSBTAG00000020054	TNFRSF21	protein_coding	tumor necrosis factor receptor superfamily member 21 [Source:RefSeq peptide;Acc:NP_001070379]	tumor necrosis factor receptor superfamily, member 21	NM_001076911	Bt.12694.1.S1_at	1.2803	3.91e-05	ENSG00000146072	ortholog_one2one	91
ENSBTAG00000007338	TYROBP	protein_coding	TYRO protein tyrosine kinase-binding protein [Source:UniProtKB/Swiss-Prot;Acc:Q95J79]	TYRO protein tyrosine kinase binding protein	NM_174627	Bt.8939.1.S1_at	1.28097	0.0102848	ENSG00000011600	ortholog_one2one	77
ENSBTAG00000014713	RARRES1	protein_coding	retinoic acid receptor responder protein 1 precursor [Source:RefSeq peptide;Acc:NP_001068898]	retinoic acid receptor responder (tazarotene induced) 1	NM_001075430	Bt.24933.1.S1_at	1.28436	0.0300766	ENSG00000118849	ortholog_one2one	65
ENSBTAG00000020704	RAMP3	protein_coding	receptor activity-modifying protein 3 precursor [Source:RefSeq peptide;Acc:NP_001076974]	receptor (G protein-coupled) activity modifying protein 3	NM_001083505	Bt.16077.1.S1_at	1.28692	5.61e-05	ENSG00000122679	ortholog_one2one	71
ENSBTAG00000015844	TFPI2	protein_coding	Tissue factor pathway inhibitor 2 [Source:UniProtKB/Swiss-Prot;Acc:Q7YRQ8]	tissue factor pathway inhibitor 2	NM_182788	Bt.2017.1.S1_at	1.29529	4.69e-05	ENSG00000105825	ortholog_one2one	73
ENSBTAG00000030209	ARHGDIA	protein_coding	Rho GDP-dissociation inhibitor 1 [Source:UniProtKB/Swiss-Prot;Acc:P19803]	Rho GDP dissociation inhibitor (GDI) alpha	NM_176650	Bt.2458.1.S1_at	1.2972	0.0365832	ENSG00000141522	ortholog_one2one	97
ENSBTAG00000002953	TXN	protein_coding	Thioredoxin [Source:UniProtKB/Swiss-Prot;Acc:O97680]	thioredoxin	NM_173968	Bt.231.1.S1_at	1.2977	1.38e-05	ENSG00000136810	apparent_ortholog_one2one	86
ENSBTAG00000027676	IL18BP	protein_coding	Uncharacterized protein [Source:UniProtKB/TrEMBL;Acc:E1BI67]	interleukin 18 binding protein		Bt.22116.1.A1_at	1.29989	9.88e-05	ENSG00000137496	ortholog_one2one	67
ENSBTAG00000006101	PSMD4	protein_coding	26S proteasome non-ATPase regulatory subunit 4 [Source:UniProtKB/Swiss-Prot;Acc:Q58DA0]	proteasome (prosome, macropain) 26S subunit, non-ATPase, 4	NM_001013598	Bt.22831.1.A1_s_at	1.30806	0.00675495	ENSG00000159352	ortholog_one2one	99
ENSBTAG00000020736	BT.42498	protein_coding	tumor necrosis factor receptor superfamily member 5 precursor [Source:RefSeq peptide;Acc:NP_001099081]	CD40 molecule, TNF receptor superfamily member 5	NM_001105611	Bt.13130.1.S1_at	1.31011	0.00147056	ENSG00000101017	ortholog_one2one	68
ENSBTAG00000001788	BOVAGGRUS	protein_coding	podoplanin precursor [Source:RefSeq peptide;Acc:NP_001028292]	podoplanin	NM_001033120	Bt.12295.1.S1_at	1.31306	3.06e-05	ENSG00000162493	ortholog_one2one	32
ENSBTAG00000011484	ZDHHC3	protein_coding	palmitoyltransferase ZDHHC3 [Source:RefSeq peptide;Acc:NP_001068746]	zinc finger, DHHC-type containing 3	NM_001075278	Bt.7151.1.S1_at	1.31577	0.0290845	ENSG00000163812	ortholog_one2many	89
ENSBTAG00000019017	IFITM2	protein_coding	interferon induced transmembrane protein 2 (1-8D) [Source:RefSeq peptide;Acc:NP_001071522]	interferon induced transmembrane protein 2 (1-8D)	NM_001078054	Bt.22978.2.S1_at	1.31578	0.0147986
ENSBTAG00000027246	BT.49039	protein_coding	ubiquitin D [Source:RefSeq peptide;Acc:NP_001193402]	ubiquitin D	NM_001206473	Bt.5897.1.S1_at	1.31959	0.0149521	ENSG00000213886	ortholog_one2many	70
ENSBTAG00000016548	TEX12	protein_coding	testis-expressed sequence 12 protein [Source:RefSeq peptide;Acc:NP_001029435]	testis expressed 12	NM_001034263	Bt.16291.1.A1_at	1.31979	0.00876856	ENSG00000150783	apparent_ortholog_one2one	89
ENSBTAG00000019686	BT.30694	protein_coding	nck-associated protein 1-like [Source:RefSeq peptide;Acc:NP_001137348]	NCK-associated protein 1-like	NM_001143876	Bt.7632.1.S1_a_at	1.32829	0.00569248	ENSG00000123338	ortholog_one2one	94
ENSBTAG00000001066	BT.27151	protein_coding	paired immunoglobulin-like type 2 receptor alpha precursor [Source:RefSeq peptide;Acc:NP_001193279]	paired immunoglobin-like type 2 receptor alpha	NM_001206350	Bt.27151.2.S1_at	1.32883	0.0264893	ENSG00000085514	ortholog_many2many	46
ENSBTAG00000032265	BT.24813	protein_coding	28kD interferon responsive protein [Source:RefSeq peptide;Acc:NP_001069429]	receptor (chemosensory) transporter protein 4	NM_001075961	Bt.24813.1.A1_at	1.32999	0.00191952	ENSG00000136514	ortholog_one2one	54
ENSBTAG00000016956	BT.42031	protein_coding	neutral alpha-glucosidase AB [Source:RefSeq peptide;Acc:NP_001192706]	glucosidase, alpha; neutral AB	NM_001205777	Bt.4014.1.S1_s_at	1.33192	0.00210115	ENSG00000089597	ortholog_one2one	92
ENSBTAG00000033441	SHCBP1	protein_coding	SHC SH2 domain-binding protein 1 [Source:RefSeq peptide;Acc:NP_001179508]	SHC SH2-domain binding protein 1	NM_001192579	Bt.9863.1.S1_at	1.33766	3.04e-05	ENSG00000171241	ortholog_one2one	90
ENSBTAG00000009051	MMP19	protein_coding	matrix metalloproteinase-19 precursor [Source:RefSeq peptide;Acc:NP_001069451]	matrix metallopeptidase 19	NM_001075983	Bt.3681.1.S1_at	1.33805	0.00490311	ENSG00000123342	ortholog_one2one	83
ENSBTAG00000015114	CALR	protein_coding	calreticulin precursor [Source:RefSeq peptide;Acc:NP_776425]	calreticulin	NM_174000	Bt.7676.2.S1_a_at	1.34422	0.006046	ENSG00000179218	ortholog_one2one	92
ENSBTAG00000021569	DDB1	protein_coding	DNA damage-binding protein 1 [Source:UniProtKB/Swiss-Prot;Acc:A1A4K3]	damage-specific DNA binding protein 1, 127kDa	NM_001080262	Bt.4498.1.S1_at	1.35295	0.0111955	ENSG00000167986	ortholog_one2one	100
ENSBTAG00000021945	BT.96645	protein_coding	nidogen-2 precursor [Source:RefSeq peptide;Acc:NP_001095535]	nidogen 2 (osteonidogen)	NM_001102065	Bt.16087.1.S1_at	1.35402	0.000456497	ENSG00000087303	ortholog_one2one	78
ENSBTAG00000003836	BT.44707	protein_coding	disintegrin and metalloproteinase domain-containing protein 19 precursor [Source:RefSeq peptide;Acc:NP_001068943]	ADAM metallopeptidase domain 19	NM_001075475	Bt.13604.1.S1_at	1.35541	0.000800749	ENSG00000135074	ortholog_one2one	87
ENSBTAG00000039861	BT.41610	protein_coding	2',5'-oligoadenylate synthetase 1 [Source:RefSeq peptide;Acc:NP_001035696]	2',5'-oligoadenylate synthetase 1, 40/46kDa	NM_001040606	Bt.20891.1.S1_at	1.35744	0.0291474	ENSG00000089127	ortholog_one2many	63
ENSBTAG00000000715	BT.64082	protein_coding	Uncharacterized protein [Source:UniProtKB/TrEMBL;Acc:E1BG91]	gTPase, IMAP family member 5-like		Bt.21820.1.S1_at	1.35794	0.0238243	ENSG00000196329	ortholog_one2many	58
ENSBTAG00000018033	PIP4K2A	protein_coding	phosphatidylinositol-5-phosphate 4-kinase type-2 alpha [Source:RefSeq peptide;Acc:NP_001179698]	phosphatidylinositol-5-phosphate 4-kinase, type II, alpha	NM_001192769	Bt.18751.1.S1_at	1.35832	0.0171523	ENSG00000150867	ortholog_one2one	99
ENSBTAG00000004043		protein_coding	Fc gamma 2 receptor [Source:RefSeq peptide;Acc:NP_001001138]	Fc gamma 2 receptor	NM_001001138	Bt.28015.1.S1_at	1.36716	0.0128306
ENSBTAG00000000735	BCL2A1	protein_coding	Bcl-2-related protein A1 [Source:UniProtKB/Swiss-Prot;Acc:Q3C2I0]	BCL2-related protein A1	NM_001037100	Bt.7542.1.S1_at	1.37259	0.00105397	ENSG00000140379	ortholog_one2one	78
ENSBTAG00000009012	BT.85209	protein_coding	pentraxin-related protein PTX3 precursor [Source:RefSeq peptide;Acc:NP_001069727]	pentraxin 3, long	NM_001076259	Bt.10398.1.S1_at	1.37266	3.01e-05	ENSG00000163661	ortholog_one2one	82
ENSBTAG00000004556	SLC2A3	protein_coding	solute carrier family 2, facilitated glucose transporter member 3 [Source:RefSeq peptide;Acc:NP_777028]	solute carrier family 2 (facilitated glucose transporter), member 3	NM_174603	Bt.3964.1.S1_at	1.38948	0.0249881	ENSG00000059804	ortholog_one2many	85
ENSBTAG00000030416		processed_pseudogene				Bt.3964.1.S1_at	1.38948	0.0249881
ENSBTAG00000008471	MX2	protein_coding	interferon-induced GTP-binding protein Mx2 [Source:RefSeq peptide;Acc:NP_776366]	myxovirus (influenza virus) resistance 2 (mouse)	NM_173941	Bt.8143.1.S1_at	1.39758	0.00404156	ENSG00000183486	ortholog_one2one	70
ENSBTAG00000002362	APOLD1	protein_coding	apolipoprotein L domain-containing protein 1 [Source:RefSeq peptide;Acc:NP_001094650]	apolipoprotein L domain containing 1	NM_001101180	Bt.19295.1.S1_at	1.40936	0.000246542	ENSG00000178878	ortholog_one2one	80
ENSBTAG00000016649	CCND2	protein_coding	G1/S-specific cyclin-D2 [Source:UniProtKB/Swiss-Prot;Acc:Q0P5D3]	cyclin D2	NM_001076372	Bt.4895.1.S1_at	1.41111	0.0104128	ENSG00000118971	ortholog_one2one	94
ENSBTAG00000014465	SERPINE1	protein_coding	Plasminogen activator inhibitor 1 [Source:UniProtKB/Swiss-Prot;Acc:P13909]	serpin peptidase inhibitor, clade E (nexin, plasminogen activator inhibitor type 1), member 1	NM_174137	Bt.5229.1.S1_at	1.41264	1.27e-05	ENSG00000106366	ortholog_one2one	85
ENSBTAG00000039813	BT.21347	protein_coding	duodenase-1 precursor [Source:RefSeq peptide;Acc:NP_776721]	granzyme B (granzyme 2, cytotoxic T-lymphocyte-associated serine esterase 1)	NM_174296	Bt.7145.1.S1_at	1.42188	0.00164124
ENSBTAG00000019577	CCRL1	protein_coding	C-C chemokine receptor type 11 [Source:UniProtKB/Swiss-Prot;Acc:P35350]	chemokine (C-C motif) receptor-like 1	NM_174265	Bt.565.1.S1_at	1.4291	0.00753484	ENSG00000129048	ortholog_one2one	86
ENSBTAG00000024503	FCER1G	protein_coding	High affinity immunoglobulin epsilon receptor subunit gamma [Source:UniProtKB/Swiss-Prot;Acc:Q9BDR7]	Fc fragment of IgE, high affinity I, receptor for; gamma polypeptide	NM_174537	Bt.8140.1.S1_at	1.43123	0.0231841	ENSG00000158869	ortholog_one2one	93
ENSBTAG00000025257	CCL4	protein_coding	C-C motif chemokine 4 [Source:UniProtKB/Swiss-Prot;Acc:Q17QA1]	chemokine (C-C motif) ligand 4	NM_001075147	Bt.9504.1.A1_at	1.4349	0.000712311	ENSG00000197262	ortholog_one2many	88
ENSBTAG00000033545	EBD	protein_coding	Enteric beta-defensin [Source:UniProtKB/Swiss-Prot;Acc:O02775]	defensin, beta 1	NM_175703	Bt.132.1.S1_at	1.43569	0.00237587
ENSBTAG00000046979	LGMN	protein_coding	Legumain [Source:UniProtKB/Swiss-Prot;Acc:Q95M12]	legumain	NM_174101	Bt.8947.1.S1_at	1.44882	0.0118957	ENSG00000100600	ortholog_one2one	83
ENSBTAG00000003305	NCF1	protein_coding	Neutrophil cytosol factor 1 [Source:UniProtKB/Swiss-Prot;Acc:O77774]	neutrophil cytosolic factor 1	NM_174119	Bt.142.1.S1_at	1.45786	0.0162742	ENSG00000158517	ortholog_one2one	85
ENSBTAG00000010161	BT.26536	protein_coding	C-C motif chemokine 21 precursor [Source:RefSeq peptide;Acc:NP_001033165]	chemokine (C-C motif) ligand 21	NM_001038076	Bt.26536.1.S1_at	1.46206	0.00296052	ENSG00000137077	ortholog_one2one	71
ENSBTAG00000002341	ETS1	protein_coding	protein C-ets-1 [Source:RefSeq peptide;Acc:NP_001092576]	v-ets erythroblastosis virus E26 oncogene homolog 1 (avian)	NM_001099106	Bt.12712.1.A1_at	1.46431	0.00122433	ENSG00000134954	ortholog_one2one	85
ENSBTAG00000008897	BIN2	protein_coding	bridging integrator 2 [Source:RefSeq peptide;Acc:NP_001076904]	bridging integrator 2	NM_001083435	Bt.11875.1.S1_at	1.46538	0.00571124	ENSG00000110934	ortholog_one2one	75
ENSBTAG00000000706	ADAMTS1	protein_coding	A disintegrin and metalloproteinase with thrombospondin motifs 1 [Source:RefSeq peptide;Acc:NP_001094550]	ADAM metallopeptidase with thrombospondin type 1 motif, 1	NM_001101080	Bt.12010.2.S1_at	1.4827	0.000134248	ENSG00000154734	ortholog_one2one	83
ENSBTAG00000019798	BT.105276	protein_coding	polymeric immunoglobulin receptor precursor [Source:RefSeq peptide;Acc:NP_776568]	polymeric immunoglobulin receptor	NM_174143	Bt.4695.1.S1_at	1.49143	0.0382329	ENSG00000162896	ortholog_one2one	67
ENSBTAG00000009844	CYR61	protein_coding	protein CYR61 precursor [Source:RefSeq peptide;Acc:NP_001029512]	cysteine-rich, angiogenic inducer, 61	NM_001034340	Bt.22000.1.A1_at	1.50123	0.00463601	ENSG00000142871	ortholog_one2one	93
ENSBTAG00000001009	HCLS1	protein_coding	hematopoietic lineage cell-specific protein [Source:RefSeq peptide;Acc:NP_001030229]	hematopoietic cell-specific Lyn substrate 1	NM_001035057	Bt.8820.1.S1_a_at	1.50735	0.000432792	ENSG00000180353	ortholog_one2one	88
ENSBTAG00000015107	SLC16A1	protein_coding	Monocarboxylate transporter 1 [Source:UniProtKB/Swiss-Prot;Acc:Q3MHW6]	solute carrier family 16, member 1 (monocarboxylic acid transporter 1)	NM_001037319	Bt.13537.1.A1_at	1.50923	0.000409599	ENSG00000155380	ortholog_one2one	85
ENSBTAG00000019953	CYBB	protein_coding	Cytochrome b-245 heavy chain [Source:UniProtKB/Swiss-Prot;Acc:O46522]	cytochrome b-245, beta polypeptide	NM_174035	Bt.22430.1.A1_at	1.51255	0.0178028	ENSG00000165168	ortholog_one2one	92
ENSBTAG00000015815	CFP	protein_coding	properdin precursor [Source:RefSeq peptide;Acc:NP_001069646]	complement factor properdin	NM_001076178	Bt.23488.1.S1_at	1.52887	0.0199489	ENSG00000126759	ortholog_one2one	73
ENSBTAG00000006549	FAM26F	protein_coding	protein FAM26F [Source:RefSeq peptide;Acc:NP_001193164]	family with sequence similarity 26, member F	NM_001206235	Bt.2212.1.S1_at	1.5338	0.00425345	ENSG00000188820	apparent_ortholog_one2one	77
ENSBTAG00000012164	CP	protein_coding	Uncharacterized protein [Source:UniProtKB/TrEMBL;Acc:F1N076]	ceruloplasmin (ferroxidase)		Bt.22390.2.S1_at	1.53858	0.00182853	ENSG00000047457	ortholog_one2one	86
ENSBTAG00000025250	CCL3	protein_coding	C-C motif chemokine 3 precursor [Source:RefSeq peptide;Acc:NP_776936]	chemokine (C-C motif) ligand 3	NM_174511	Bt.9974.1.S1_at	1.5499	0.000620552	ENSG00000256515	ortholog_one2many	70
ENSBTAG00000007079	BT.49547	protein_coding	plastin-2 [Source:RefSeq peptide;Acc:NP_001029892]	lymphocyte cytosolic protein 1 (L-plastin)	NM_001034720	Bt.12500.2.S1_a_at	1.56413	0.00252608	ENSG00000136167	ortholog_one2one	96
ENSBTAG00000020892	IL2RA	protein_coding	interleukin-2 receptor subunit alpha precursor [Source:RefSeq peptide;Acc:NP_776783]	interleukin 2 receptor, alpha	NM_174358	Bt.3941.1.S1_at	1.56455	3.76e-05	ENSG00000134460	ortholog_one2one	55
ENSBTAG00000008631	CORO1A	protein_coding	Coronin-1A [Source:UniProtKB/Swiss-Prot;Acc:Q92176]	coronin, actin binding protein, 1A	NM_174521	Bt.351.1.S1_at	1.56579	0.0203747	ENSG00000102879	ortholog_one2one	95
ENSBTAG00000017670	BT.60918	protein_coding	interferon-induced guanylate-binding protein 1 [Source:RefSeq peptide;Acc:NP_001231158]	interferon-induced guanylate-binding protein 1	NM_001244229	Bt.9296.1.A1_at	1.57159	0.00580171	ENSG00000117228	ortholog_many2many	82
ENSBTAG00000021819	IFNAR1	protein_coding	Interferon alpha/beta receptor 1 [Source:UniProtKB/Swiss-Prot;Acc:Q04790]	interferon (alpha, beta and omega) receptor 1	NM_174552	Bt.4557.1.S1_at	1.57174	0.0109726	ENSG00000142166	ortholog_one2one	66
ENSBTAG00000002135	CD69	protein_coding	early activation antigen CD69 [Source:RefSeq peptide;Acc:NP_776439]	CD69 molecule	NM_174014	Bt.8544.1.S1_at	1.58158	0.00144153	ENSG00000110848	ortholog_one2one	62
ENSBTAG00000031814	SDS	protein_coding	L-serine dehydratase/L-threonine deaminase [Source:RefSeq peptide;Acc:NP_001069130]	serine dehydratase	NM_001075662	Bt.5878.1.A1_at	1.58332	0.0196254	ENSG00000135094	ortholog_one2one	82
ENSBTAG00000027051	PTAFR	protein_coding	Platelet-activating factor receptor [Source:UniProtKB/Swiss-Prot;Acc:Q9TTY5]	platelet-activating factor receptor	NM_001040538	Bt.27364.1.S1_at	1.59098	0.00031797	ENSG00000169403	ortholog_one2one	85
ENSBTAG00000021818	CD97	protein_coding	CD97 antigen precursor [Source:RefSeq peptide;Acc:NP_788834]	CD97 molecule	NM_176661	Bt.11088.1.S1_a_at	1.59427	0.0147599	ENSG00000123146	ortholog_one2one	69
ENSBTAG00000020602	BT.19792	protein_coding	indoleamine 2,3-dioxygenase 1 [Source:RefSeq peptide;Acc:NP_001095336]	indoleamine 2,3-dioxygenase 1	NM_001101866	Bt.27759.1.A1_at	1.59451	0.0182642	ENSG00000131203	ortholog_one2one	70
ENSBTAG00000030913	MX1	protein_coding	Interferon-induced GTP-binding protein Mx1 Interferon-induced GTP-binding protein Mx1, N-terminally processed [Source:UniProtKB/Swiss-Prot;Acc:P79135]	myxovirus (influenza virus) resistance 1, interferon-inducible protein p78 (mouse)	NM_173940	Bt.4675.1.S1_a_at	1.59802	0.0202942	ENSG00000157601	ortholog_one2one	73
ENSBTAG00000037558	CXCL2	protein_coding	Growth-regulated protein homolog beta [Source:UniProtKB/Swiss-Prot;Acc:O46677]	chemokine (C-X-C motif) ligand 1 (melanoma growth stimulating activity, alpha)	NM_175700	Bt.611.1.S2_at	1.61102	0.00229213	ENSG00000081041	ortholog_many2many	74
ENSBTAG00000000802	LYVE1	protein_coding	Lymphatic vessel endothelial hyaluronic acid receptor 1 [Source:UniProtKB/Swiss-Prot;Acc:Q6UC88]	lymphatic vessel endothelial hyaluronan receptor 1	NM_205815	Bt.24309.1.A1_at	1.62515	0.00741205	ENSG00000133800	ortholog_one2one	70
ENSBTAG00000035183	BT.26980	protein_coding	beta-defensin 10 precursor [Source:RefSeq peptide;Acc:NP_001108556]	beta-defensin 10	NM_001115084	Bt.26980.1.S1_at	1.63402	0.000449693
ENSBTAG00000008636	PDE4B	protein_coding	cAMP-specific 3',5'-cyclic phosphodiesterase 4B [Source:RefSeq peptide;Acc:NP_001096016]	cAMP-specific 3',5'-cyclic phosphodiesterase 4A-like	NM_001102546	Bt.20286.1.S1_at	1.6345	1.16e-06	ENSG00000184588	ortholog_one2one	87
ENSBTAG00000016345	IL2RB	protein_coding	Uncharacterized protein [Source:UniProtKB/TrEMBL;Acc:F1N409]	interleukin 2 receptor, beta		Bt.17780.2.S1_at	1.6436	2.35e-05	ENSG00000100385	ortholog_one2one	62
ENSBTAG00000001292	LTF	protein_coding	Lactotransferrin Lactoferricin-B [Source:UniProtKB/Swiss-Prot;Acc:P24627]	lactotransferrin	NM_180998	Bt.4802.1.S1_at	1.65289	0.000601042	ENSG00000012223	ortholog_one2one	70
ENSBTAG00000001027	SERPINH1	protein_coding	Serpin H1 [Source:UniProtKB/Swiss-Prot;Acc:Q2KJH6]	serpin peptidase inhibitor, clade H (heat shock protein 47), member 1, (collagen binding protein 1)	NM_001046063	Bt.21385.1.S1_at	1.6556	0.00126538	ENSG00000149257	ortholog_one2one	96
ENSBTAG00000007622	CATD	protein_coding	cathepsin D precursor [Source:RefSeq peptide;Acc:NP_001159993]	cathepsin D	NM_001166521	Bt.20121.1.S1_at	1.65829	0.0212124	ENSG00000117984	ortholog_one2one	83
ENSBTAG00000019960	TM4SF18	protein_coding	Transmembrane 4 L6 family member 18 [Source:UniProtKB/Swiss-Prot;Acc:Q3T110]	transmembrane 4 L six family member 18	NM_001184724	Bt.16821.1.S1_at	1.66089	1.62e-05	ENSG00000163762	ortholog_one2one	90
ENSBTAG00000016524	RALY	protein_coding	RNA-binding protein Raly [Source:RefSeq peptide;Acc:NP_001014847]	RNA binding protein, autoantigenic (hnRNP-associated with lethal yellow homolog (mouse))	NM_001014847	Bt.5195.1.S1_at	1.66912	0.00293467	ENSG00000125970	ortholog_one2one	82
ENSBTAG00000016315	COTL1	protein_coding	Coactosin-like protein [Source:UniProtKB/Swiss-Prot;Acc:Q2HJ57]	coactosin-like 1 (Dictyostelium)	NM_001046593	Bt.4915.1.S1_at	1.67538	0.000331306	ENSG00000103187	ortholog_one2one	97
ENSBTAG00000019428	CCR1	protein_coding	C-C chemokine receptor type 1 [Source:RefSeq peptide;Acc:NP_001071307]	chemokine (C-C motif) receptor 1	NM_001077839	Bt.1377.1.S1_at	1.70029	0.00736786	ENSG00000163823	ortholog_one2many	85
ENSBTAG00000031750	PLAC8	protein_coding	Placenta-specific gene 8 protein [Source:UniProtKB/Swiss-Prot;Acc:Q3ZCB2]	placenta-specific 8	NM_001076987	Bt.15912.1.S1_at	1.71749	0.044879	ENSG00000145287	ortholog_one2one	88
ENSBTAG00000019060	BT.71689	protein_coding	claudin-11 [Source:RefSeq peptide;Acc:NP_001030227]	claudin 11	NM_001035055	Bt.4817.1.A1_at	1.73155	2e-05	ENSG00000013297	ortholog_one2one	96
ENSBTAG00000046158	CFB	protein_coding	Complement factor B Complement factor B Ba fragment Complement factor B Bb fragment [Source:UniProtKB/Swiss-Prot;Acc:P81187]	complement factor B	NM_001040526	Bt.13542.1.S1_at	1.74996	0.000453424	ENSG00000243649	ortholog_one2many	78
ENSBTAG00000048098	PKP3	protein_coding	Plakophilin-3 [Source:UniProtKB/Swiss-Prot;Acc:Q08DQ0]	plakophilin 3	NM_001076858	Bt.25040.1.S1_at	1.76664	0.0131333	ENSG00000184363	ortholog_one2one	93
ENSBTAG00000001725	CXCL10	protein_coding	C-X-C motif chemokine 10 [Source:UniProtKB/Swiss-Prot;Acc:Q2KIQ8]	chemokine (C-X-C motif) ligand 10	NM_001046551	Bt.16966.1.S1_at	1.77478	0.040192	ENSG00000169245	ortholog_one2one	78
ENSBTAG00000014113	CCL8	protein_coding	C-C motif chemokine 8 [Source:UniProtKB/Swiss-Prot;Acc:Q09141]	chemokine (C-C motif) ligand 8	NM_174007	Bt.154.1.S1_at	1.77813	0.00391054	ENSG00000108700	ortholog_one2one	69
ENSBTAG00000021588	SCG2	protein_coding	Secretogranin-2 Secretoneurin [Source:UniProtKB/Swiss-Prot;Acc:P20616]	secretogranin II	NM_174176	Bt.5427.1.A1_at	1.78343	0.0015204	ENSG00000171951	ortholog_one2one	87
ENSBTAG00000013498	HTR2A	protein_coding	5-hydroxytryptamine receptor 2A [Source:UniProtKB/Swiss-Prot;Acc:Q75Z89]	5-hydroxytryptamine (serotonin) receptor 2A	NM_001001157	Bt.25378.1.A1_at	1.78601	0.000339186	ENSG00000102468	ortholog_one2one	94
ENSBTAG00000004554	CAPZB	protein_coding	F-actin-capping protein subunit beta [Source:UniProtKB/Swiss-Prot;Acc:P79136]	capping protein (actin filament) muscle Z-line, beta	NM_176648	Bt.4730.1.S1_at	1.79588	0.00138115	ENSG00000077549	ortholog_one2one	90
ENSBTAG00000007773	VCAM1	protein_coding	vascular cell adhesion molecule 1 precursor [Source:RefSeq peptide;Acc:NP_776909]	vascular cell adhesion molecule 1	NM_174484	Bt.7043.2.S1_a_at	1.80498	0.0020507	ENSG00000162692	ortholog_one2many	76
ENSBTAG00000020554	AIF1	protein_coding	Allograft inflammatory factor 1 [Source:UniProtKB/Swiss-Prot;Acc:Q9BDK2]	allograft inflammatory factor 1	NM_173985	Bt.23278.1.S1_at	1.80676	0.000917582	ENSG00000204472	ortholog_one2one	88
ENSBTAG00000004547	OLR1	protein_coding	oxidized low-density lipoprotein receptor 1 [Source:RefSeq peptide;Acc:NP_776557]	oxidized low density lipoprotein (lectin-like) receptor 1	NM_174132	Bt.367.1.S1_at	1.81607	0.000282719	ENSG00000173391	ortholog_one2one	72
ENSBTAG00000046350	PKP1	protein_coding	Plakophilin-1 [Source:UniProtKB/TrEMBL;Acc:G3N156]			Bt.305.1.S1_at	1.81839	0.0127587	ENSG00000081277	ortholog_one2one	80
ENSBTAG00000009020	CRIM1	protein_coding	cysteine-rich motor neuron 1 protein precursor [Source:RefSeq peptide;Acc:NP_001192227]	cysteine rich transmembrane BMP regulator 1 (chordin-like)	NM_001205298	Bt.21284.2.S1_at	1.82677	0.00306059	ENSG00000150938	ortholog_one2one	89
ENSBTAG00000007390	VAT1	protein_coding	synaptic vesicle membrane protein VAT-1 homolog [Source:RefSeq peptide;Acc:NP_001179194]	vesicle amine transport protein 1 homolog (T. californica)	NM_001192265	Bt.22842.2.S1_at	1.83317	0.00872468	ENSG00000108828	ortholog_one2one	92
ENSBTAG00000017196	PDIA3	protein_coding	protein disulfide-isomerase A3 precursor [Source:RefSeq peptide;Acc:NP_776758]	protein disulfide isomerase family A, member 3	NM_174333	Bt.2562.1.S1_at	1.84249	0.00482466	ENSG00000167004	apparent_ortholog_one2one	95
ENSBTAG00000011115	CH25H	protein_coding	cholesterol 25-hydroxylase [Source:RefSeq peptide;Acc:NP_001068711]	cholesterol 25-hydroxylase	NM_001075243	Bt.1052.1.A1_at	1.84574	0.000267408	ENSG00000138135	ortholog_one2one	83
ENSBTAG00000021048	bta-mir-6518	protein_coding	bta-mir-6518 [Source:miRBase;Acc:MI0022280]	adrenomedullin	NM_173888	Bt.2047.1.S1_at	1.84919	0.000239515	ENSG00000148926	ortholog_one2one	83
ENSBTAG00000034349	IFI44	protein_coding	Uncharacterized protein [Source:UniProtKB/TrEMBL;Acc:G3X7Y0]	interferon-induced protein 44		Bt.17729.1.A1_at	1.87427	0.0069839	ENSG00000137965	ortholog_one2one	57
ENSBTAG00000020225	BT.29646	protein_coding	thromboxane-A synthase [Source:RefSeq peptide;Acc:NP_001039492]	thromboxane A synthase 1 (platelet)	NM_001046027	Bt.13516.3.A1_at	1.88057	0.00192208	ENSG00000059377	ortholog_one2one	76
ENSBTAG00000038048	BT.41060	protein_coding	Uncharacterized protein [Source:UniProtKB/TrEMBL;Acc:F1MWM8]	mannose receptor, C type 1		Bt.20836.1.S1_at	1.88301	0.00392527	ENSG00000183748	ortholog_one2many	87
ENSBTAG00000045588		protein_coding	Uncharacterized protein [Source:UniProtKB/TrEMBL;Acc:G3N1J6]	bone marrow stromal cell antigen 2		Bt.15788.1.S1_a_at	1.92505	0.00458213	ENSG00000130303	ortholog_one2many	33
ENSBTAG00000048155	FCN2	protein_coding	Ficolin-2 [Source:UniProtKB/Swiss-Prot;Acc:Q5I2E5]	ficolin (collagen/fibrinogen domain containing) 1	NM_001010996	Bt.3046.2.S1_at	1.95979	0.00817939	ENSG00000160339	ortholog_one2many	75
ENSBTAG00000002635	PGLYRP1	protein_coding	Peptidoglycan recognition protein 1 [Source:UniProtKB/Swiss-Prot;Acc:Q8SPP7]	peptidoglycan recognition protein 1	NM_174573	Bt.9980.1.S1_at	1.96041	0.0262887	ENSG00000008438	ortholog_one2one	67
ENSBTAG00000007554	IFI6	protein_coding	Interferon alpha-inducible protein 6 [Source:UniProtKB/Swiss-Prot;Acc:Q6IED8]	interferon, alpha-inducible protein 6	NM_001075588	Bt.8436.1.S1_at	1.96595	0.00721518	ENSG00000126709	ortholog_one2one	59
ENSBTAG00000007307	SELE	protein_coding	E-selectin [Source:UniProtKB/Swiss-Prot;Acc:P98107]	selectin E	NM_174181	Bt.197.1.S1_at	1.97539	5.59e-07	ENSG00000007908	ortholog_one2one	60
ENSBTAG00000000470	IBSP	protein_coding	Bone sialoprotein 2 [Source:UniProtKB/Swiss-Prot;Acc:Q28862]	integrin-binding sialoprotein	NM_174084	Bt.568.1.S1_at	1.99365	0.00957965	ENSG00000029559	ortholog_one2one	77
ENSBTAG00000014906	VCAN	protein_coding	versican core protein precursor [Source:RefSeq peptide;Acc:NP_851378]	versican	NM_181035	Bt.5395.1.S1_a_at	2.00876	0.0170509	ENSG00000038427	ortholog_one2one	74
ENSBTAG00000008703	EIF2AK2	protein_coding	interferon-induced, double-stranded RNA-activated protein kinase [Source:RefSeq peptide;Acc:NP_835210]	eukaryotic translation initiation factor 2-alpha kinase 2	NM_178109	Bt.20923.1.S1_at	2.03988	7.22e-06	ENSG00000055332	ortholog_one2one	62
ENSBTAG00000008557		pseudogene		heterogeneous nuclear ribonucleoprotein K-like		Bt.3183.2.S1_a_at	2.05782	0.0372183
ENSBTAG00000021131	HNRNPK	protein_coding	Heterogeneous nuclear ribonucleoprotein K [Source:UniProtKB/Swiss-Prot;Acc:Q3T0D0]	heterogeneous nuclear ribonucleoprotein K	NM_001034562	Bt.3183.2.S1_a_at	2.05782	0.0372183	ENSG00000165119	apparent_ortholog_one2one	100
ENSBTAG00000004305	RGS16	protein_coding	Regulator of G-protein signaling 16 [Source:UniProtKB/Swiss-Prot;Acc:O46471]	regulator of G-protein signaling 16	NM_174450	Bt.26612.2.S1_at	2.07745	6.41e-08	ENSG00000143333	ortholog_one2one	88
ENSBTAG00000047621	BT.30402	protein_coding	Uncharacterized protein [Source:UniProtKB/TrEMBL;Acc:G3N0S9]	complement component 4 binding protein, alpha-like		Bt.12136.1.S1_at	2.08893	0.0301136
ENSBTAG00000016208	TGM2	protein_coding	Protein-glutamine gamma-glutamyltransferase 2 [Source:UniProtKB/Swiss-Prot;Acc:P51176]	transglutaminase 2 (C polypeptide, protein-glutamine-gamma-glutamyltransferase)	NM_177507	Bt.5401.1.S1_at	2.0973	2.17e-06	ENSG00000198959	ortholog_one2one	89
ENSBTAG00000027513	CXCL2	protein_coding	Growth-regulated protein homolog gamma [Source:UniProtKB/Swiss-Prot;Acc:O46675]	chemokine (C-X-C motif) ligand 2	NM_174299	Bt.610.1.A1_at	2.12259	0.00384969	ENSG00000081041	ortholog_many2many	75
ENSBTAG00000007312	CD209	protein_coding	CD209 antigen [Source:RefSeq peptide;Acc:NP_001139228]	CD209 molecule	NM_001145756	Bt.9532.1.S1_at	2.1236	0.0207502
ENSBTAG00000017280	BT.19562	protein_coding	complement C3 preproprotein [Source:RefSeq peptide;Acc:NP_001035559]	complement component 3	NM_001040469	Bt.4209.1.S1_a_at	2.16291	0.00014529	ENSG00000125730	ortholog_one2one	77
ENSBTAG00000003152	BT.46545	protein_coding	interferon alpha-inducible protein 27 [Source:RefSeq peptide;Acc:NP_001033139]	putative ISG12(a) protein	NM_001038050	Bt.11259.1.S1_at	2.17417	0.00235841	ENSG00000165949	ortholog_one2one	49
ENSBTAG00000015032	CD14	protein_coding	monocyte differentiation antigen CD14 precursor [Source:RefSeq peptide;Acc:NP_776433]	CD14 molecule	NM_174008	Bt.13789.1.A1_at	2.1857	0.000354339	ENSG00000170458	ortholog_one2one	73
ENSBTAG00000003711	EPAS1	protein_coding	endothelial PAS domain-containing protein 1 [Source:RefSeq peptide;Acc:NP_777150]	endothelial PAS domain protein 1	NM_174725	Bt.4353.1.S1_at	2.18572	2.81e-05	ENSG00000116016	ortholog_one2one	88
ENSBTAG00000014921	IL6	protein_coding	Interleukin-6 [Source:UniProtKB/Swiss-Prot;Acc:P26892]	interleukin 6 (interferon, beta 2)	NM_173923	Bt.3686.1.S1_at	2.22581	4.14e-05	ENSG00000136244	ortholog_one2one	51
ENSBTAG00000011961	PF4	protein_coding	platelet factor 4 precursor [Source:RefSeq peptide;Acc:NP_001094532]	platelet factor 4	NM_001101062	Bt.11581.1.S1_at	2.23153	0.00764031	ENSG00000163737	ortholog_one2many	68
ENSBTAG00000014707	ISG15	protein_coding	Ubiquitin-like protein ISG15 [Source:UniProtKB/Swiss-Prot;Acc:O02741]	ISG15 ubiquitin-like modifier	NM_174366	Bt.12304.1.S1_at	2.28669	0.0046657	ENSG00000187608	ortholog_one2one	62
ENSBTAG00000001945	BT.22399	protein_coding	arginase-2, mitochondrial precursor [Source:RefSeq peptide;Acc:NP_001017942]	arginase, type II	NM_001017942	Bt.8624.1.S1_at	2.29669	7.49e-05	ENSG00000081181	apparent_ortholog_one2one	92
ENSBTAG00000019716	IL-8	protein_coding	Interleukin-8 [Source:UniProtKB/Swiss-Prot;Acc:P79255]	interleukin 8	NM_173925	Bt.155.1.S1_at	2.33958	0.000461489	ENSG00000169429	ortholog_one2one	78
ENSBTAG00000009876	C4BPA	protein_coding	C4b-binding protein alpha chain [Source:UniProtKB/Swiss-Prot;Acc:Q28065]	complement component 4 binding protein, alpha	NM_174252	Bt.4707.1.A1_at	2.38071	1.26e-06	ENSG00000123838	ortholog_one2one	61
ENSBTAG00000033107	BT.103407	protein_coding	Uncharacterized protein [Source:UniProtKB/TrEMBL;Acc:F1MGK8]	oncostatin M receptor		Bt.24859.1.A1_at	2.38113	1.42e-06	ENSG00000145623	ortholog_one2one	67
ENSBTAG00000007695	CSN1S1	protein_coding	Alpha-S1-casein Antioxidant peptide [Source:UniProtKB/Swiss-Prot;Acc:P02662]	casein alpha s1	NM_181029	Bt.3683.1.S1_at	2.53294	0.0268892	ENSG00000126545	ortholog_one2one	35
ENSBTAG00000008428	BT.20327	protein_coding	uridine phosphorylase 1 [Source:RefSeq peptide;Acc:NP_001092446]	uridine phosphorylase 1	NM_001098976	Bt.20327.1.S1_a_at	2.57695	0.000113858	ENSG00000183696	ortholog_one2one	80
ENSBTAG00000000575	TNC	protein_coding	tenascin precursor [Source:RefSeq peptide;Acc:NP_001071494]	tenascin C	NM_001078026	Bt.11061.1.S1_at	2.58535	1.44e-06	ENSG00000041982	ortholog_one2one	86
ENSBTAG00000034954	DEFB5	protein_coding	Beta-defensin 5 [Source:UniProtKB/Swiss-Prot;Acc:P46163]	defensin, beta 5	NM_001130761	Bt.13125.1.S1_s_at	2.59308	3.51e-07
ENSBTAG00000047284	DEFB4A	protein_coding	beta-defensin 4 precursor [Source:RefSeq peptide;Acc:NP_777200]	defensin, beta 4A	NM_174775	Bt.13125.1.S1_s_at	2.59308	3.51e-07
ENSBTAG00000020676	MMP9	protein_coding	matrix metalloproteinase-9 precursor [Source:RefSeq peptide;Acc:NP_777169]	matrix metallopeptidase 9 (gelatinase B, 92kDa gelatinase, 92kDa type IV collagenase)	NM_174744	Bt.4714.1.S1_at	2.65608	1.88e-05	ENSG00000100985	ortholog_one2one	81
ENSBTAG00000002140	IL3	protein_coding	Interleukin-3 [Source:UniProtKB/Swiss-Prot;Acc:P49875]	interleukin 3 (colony-stimulating factor, multiple)	NM_173920	Bt.538.1.S1_at	2.66961	2.23e-05	ENSG00000164399	ortholog_one2one	29
ENSBTAG00000020755	SELP	protein_coding	P-selectin precursor [Source:RefSeq peptide;Acc:NP_776608]	selectin P (granule membrane protein 140kDa, antigen CD62)	NM_174183	Bt.4342.1.S1_at	2.71198	3.45e-07	ENSG00000174175	ortholog_one2one	76
ENSBTAG00000010155		protein_coding	Regakine-1 [Source:UniProtKB/Swiss-Prot;Acc:P82943]	regakine 1	NM_001034220	Bt.6556.1.S1_at	2.75212	0.000690972
ENSBTAG00000013429	CLEC4G	protein_coding	C-type lectin domain family 4 member G [Source:RefSeq peptide;Acc:NP_001192535]	C-type lectin domain family 4, member G	NM_001205606	Bt.22180.1.S1_at	2.78791	0.000238227	ENSG00000182566	ortholog_one2one	70
ENSBTAG00000018223	BT.60417	protein_coding	chitinase-3-like protein 1 precursor [Source:RefSeq peptide;Acc:NP_001073688]	chitinase-3-like protein 1-like	NM_001080219	Bt.5238.1.S1_at	2.81821	8.89e-06	ENSG00000133048	ortholog_one2one	84
ENSBTAG00000007239	TSG-6	protein_coding	tumor necrosis factor-inducible gene 6 protein precursor [Source:RefSeq peptide;Acc:NP_001007814]	tumor necrosis factor, alpha-induced protein 6	NM_001007813	Bt.958.1.A1_at	2.96966	0.00879069	ENSG00000123610	ortholog_one2one	95
ENSBTAG00000005043	TIMP1	protein_coding	Metalloproteinase inhibitor 1 [Source:UniProtKB/Swiss-Prot;Acc:P20414]	TIMP metallopeptidase inhibitor 1	NM_174471	Bt.632.1.S1_s_at	3.13821	3.3e-08	ENSG00000102265	ortholog_one2one	87
ENSBTAG00000027225	LAP	protein_coding	Lingual antimicrobial peptide [Source:UniProtKB/Swiss-Prot;Acc:Q28880]	lingual antimicrobial peptide		Bt.571.1.S1_at	3.2415	7.47e-07
ENSBTAG00000006354	HP	protein_coding	haptoglobin precursor [Source:RefSeq peptide;Acc:NP_001035560]	haptoglobin	NM_001040470	Bt.12553.1.S1_at	3.37962	1.09e-05	ENSG00000257017	ortholog_one2many	66
ENSBTAG00000009812	CXCL6	protein_coding	C-X-C motif chemokine 6 [Source:UniProtKB/Swiss-Prot;Acc:P80221]	chemokine (C-X-C motif) ligand 6 (granulocyte chemotactic protein 2)	NM_174300	Bt.7165.1.S1_at	3.44606	8.97e-06	ENSG00000163735	ortholog_one2many	74
ENSBTAG00000012684	CCL19	protein_coding	C-C motif chemokine 19 precursor [Source:RefSeq peptide;Acc:NP_001029517]	chemokine (C-C motif) ligand 19	NM_001034345	Bt.26655.1.S1_at	3.56863	3.24e-06	ENSG00000172724	ortholog_one2one	66
ENSBTAG00000000720	CTSL1	protein_coding	cathepsin L1 precursor [Source:RefSeq peptide;Acc:NP_001077155]	cathepsin L1	NM_001083686	Bt.10200.1.S1_at	3.57823	1.44e-05	ENSG00000135047	apparent_ortholog_one2one	74
ENSBTAG00000037811	CCL2	protein_coding	C-C motif chemokine 2 [Source:UniProtKB/Swiss-Prot;Acc:P28291]	chemokine (C-C motif) ligand 2	NM_174006	Bt.2408.1.S1_at	3.60994	4.2e-08	ENSG00000108691	ortholog_one2one	72
ENSBTAG00000046144	DEFB7	protein_coding	Beta-defensin 7 [Source:UniProtKB/Swiss-Prot;Acc:P46165]	neutrophil beta-defensin-9 like peptide	NM_001102362	Bt.12206.1.S1_x_at	4.0938	0.000230138
ENSBTAG00000047740		protein_coding	Uncharacterized protein [Source:UniProtKB/TrEMBL;Acc:F1MGE0]			Bt.12206.1.S1_x_at	4.0938	0.000230138

## Sheet: SLarNym
Bovine Ensembl Gene ID	Associated Gene Name	Transcript Biotype	Description	WikiGene Description	RefSeq mRNA ID	Affy bovine probeset	logFC	P.Value	Human Ensembl Gene ID	Homology Type	% Identity with respect to Human gene
ENSBTAG00000011476	HOXA9	protein_coding	HOXA9 protein; Uncharacterized protein [Source:UniProtKB/TrEMBL;Acc:A7Z086]			Bt.27144.1.S1_at	-5.03233	7.97e-06	ENSG00000078399	ortholog_one2many	72
ENSBTAG00000011062	TDO2	protein_coding	Tryptophan 2,3-dioxygenase [Source:UniProtKB/Swiss-Prot;Acc:Q2KIQ5]	tryptophan 2,3-dioxygenase	NM_001046313	Bt.24081.1.A1_at	-4.05731	0.00178298	ENSG00000151790	ortholog_one2one	92
ENSBTAG00000011952	SULT1E1	protein_coding	estrogen sulfotransferase [Source:RefSeq peptide;Acc:NP_803454]	sulfotransferase family 1E, estrogen-preferring, member 1	NM_177488	Bt.300.1.A1_at	-3.55004	0.0270722	ENSG00000109193	ortholog_one2one	73
ENSBTAG00000034069	MAB21L1	protein_coding	Protein mab-21-like 1 [Source:UniProtKB/Swiss-Prot;Acc:A4FV14]	mab-21-like 1 (C. elegans)	NM_001098110	Bt.19449.1.A1_at	-3.34898	3.3e-09	ENSG00000180660	ortholog_one2one	100
ENSBTAG00000004796	GRP	protein_coding	Gastrin-releasing peptide Neuromedin-C [Source:UniProtKB/Swiss-Prot;Acc:Q863C3]	gastrin-releasing peptide	NM_001101239	Bt.22843.2.A1_at	-2.4863	0.000153829	ENSG00000134443	ortholog_one2one	63
ENSBTAG00000040082	BT.71665	protein_coding	homeobox protein Hox-A10 [Source:RefSeq peptide;Acc:NP_001098487]	homeobox A10		Bt.21093.1.S1_at	-2.3828	1.28e-06	ENSG00000253293	ortholog_one2one	91
ENSBTAG00000012637	ECRG4	protein_coding	augurin precursor [Source:RefSeq peptide;Acc:NP_001033202]	chromosome 11 open reading frame, human C2orf40	NM_001038113	Bt.26513.1.S1_at	-2.33477	0.00118452	ENSG00000119147	ortholog_one2one	80
ENSBTAG00000014340	KERA	protein_coding	Keratocan [Source:UniProtKB/Swiss-Prot;Acc:O62702]	keratocan	NM_173910	Bt.5391.1.S1_at	-2.15821	0.0375361	ENSG00000139330	ortholog_one2one	92
ENSBTAG00000002635	PGLYRP1	protein_coding	Peptidoglycan recognition protein 1 [Source:UniProtKB/Swiss-Prot;Acc:Q8SPP7]	peptidoglycan recognition protein 1	NM_174573	Bt.9980.1.S1_at	-2.09763	0.0246541	ENSG00000008438	ortholog_one2one	67
ENSBTAG00000008793	RNASE1	protein_coding	Ribonuclease pancreatic [Source:UniProtKB/Swiss-Prot;Acc:P61823]	ribonuclease, RNase A family, 1 (pancreatic)	NM_001014386	Bt.4630.1.S1_at	-1.97231	1.5e-07	ENSG00000129538	ortholog_one2many	69
ENSBTAG00000009012	BT.85209	protein_coding	pentraxin-related protein PTX3 precursor [Source:RefSeq peptide;Acc:NP_001069727]	pentraxin 3, long	NM_001076259	Bt.10398.1.S1_at	-1.68775	0.0211941	ENSG00000163661	ortholog_one2one	82
ENSBTAG00000001444	TNXB	protein_coding	tenascin-X precursor [Source:RefSeq peptide;Acc:NP_777128]	tenascin XB		Bt.5398.1.S1_at	-1.61942	0.00159323	ENSG00000168477	ortholog_one2one	85
ENSBTAG00000021588	SCG2	protein_coding	Secretogranin-2 Secretoneurin [Source:UniProtKB/Swiss-Prot;Acc:P20616]	secretogranin II	NM_174176	Bt.5427.1.A1_at	-1.61743	0.00149778	ENSG00000171951	ortholog_one2one	87
ENSBTAG00000011700	BT.60335	protein_coding	plasmolipin [Source:RefSeq peptide;Acc:NP_001092593]	plasmolipin	NM_001099123	Bt.13265.1.A1_at	-1.59579	1.71e-05	ENSG00000102934	ortholog_one2one	74
ENSBTAG00000040034	MGC157266	protein_coding	uncharacterized protein LOC507550 [Source:RefSeq peptide;Acc:NP_001092373]	uncharacterized LOC507550	NM_001098903	Bt.16711.1.A1_at	-1.54832	0.0042239
ENSBTAG00000039807	BT.28004	protein_coding	Uncharacterized protein [Source:UniProtKB/TrEMBL;Acc:E1B966]	TRD@ protein-like		Bt.28004.2.S1_a_at	-1.52296	0.00860131	ENSG00000211804	ortholog_one2many	68
ENSBTAG00000015735	CYP4F2	protein_coding	cytochrome P450, family 4, subfamily F, polypeptide 2 [Source:RefSeq peptide;Acc:NP_001068790]	cytochrome P450, family 4, subfamily F, polypeptide 2	NM_001075322	Bt.27036.1.S1_at	-1.50581	0.000649787
ENSBTAG00000026181	UGT1A1	protein_coding	UDP-glucuronosyltransferase 1-6 precursor [Source:RefSeq peptide;Acc:NP_777187]	UDP glucuronosyltransferase 1 family, polypeptide A1	NM_174762 NM_001105636	Bt.15767.1.A2_at	-1.49733	6.62e-05	ENSG00000241635	ortholog_one2one	79
ENSBTAG00000016276	HAL	protein_coding	Histidine ammonia-lyase [Source:UniProtKB/Swiss-Prot;Acc:A7YWP4]	histidine ammonia-lyase	NM_001105440	Bt.968.1.S1_at	-1.47235	0.00022762	ENSG00000084110	ortholog_one2one	95
ENSBTAG00000044027	ITGBL1	protein_coding	integrin beta-like protein 1 precursor [Source:RefSeq peptide;Acc:NP_001193763]	integrin, beta-like 1 (with EGF-like repeat domains)	NM_001206834	Bt.24452.1.S1_at	-1.47175	0.00114169	ENSG00000198542	ortholog_one2one	74
ENSBTAG00000017478	GSDMC	protein_coding	gasdermin-C [Source:RefSeq peptide;Acc:NP_001039469]	gasdermin C	NM_001046004	Bt.28358.1.A1_at	-1.46773	0.00276903	ENSG00000147697	ortholog_one2one	52
ENSBTAG00000018563	SFRP2	protein_coding	secreted frizzled-related protein 2 precursor [Source:RefSeq peptide;Acc:NP_001029565]	secreted frizzled-related protein 2	NM_001034393	Bt.4939.1.S1_at	-1.4654	0.00053261	ENSG00000145423	ortholog_one2one	96
ENSBTAG00000018098		pseudogene				Bt.16830.1.S1_at	-1.46083	0.000813905
ENSBTAG00000014921	IL6	protein_coding	Interleukin-6 [Source:UniProtKB/Swiss-Prot;Acc:P26892]	interleukin 6 (interferon, beta 2)	NM_173923	Bt.3686.1.S1_at	-1.45332	0.0257977	ENSG00000136244	ortholog_one2one	51
ENSBTAG00000012909	CRABP1	protein_coding	Cellular retinoic acid-binding protein 1 [Source:UniProtKB/Swiss-Prot;Acc:P62964]	cellular retinoic acid binding protein 1	NM_181028	Bt.396.2.S1_a_at	-1.44314	0.00491352	ENSG00000166426	ortholog_one2one	99
ENSBTAG00000048257	CYP4F3	protein_coding	leukotriene-B(4) omega-hydroxylase 2 [Source:RefSeq peptide;Acc:NP_001039856]	cytochrome P450, family 4, subfamily F, polypeptide 3	NM_001046391	Bt.25655.1.S1_at	-1.4426	7.25e-05
ENSBTAG00000021217	COL11A1	protein_coding	collagen alpha-1(XI) chain [Source:RefSeq peptide;Acc:NP_001159981]	collagen, type XI, alpha 1	NM_001166509	Bt.21409.1.A1_at	-1.42825	0.00527196	ENSG00000060718	ortholog_one2one	94
ENSBTAG00000002030	SPP2	protein_coding	Secreted phosphoprotein 24 [Source:UniProtKB/Swiss-Prot;Acc:Q27967]	secreted phosphoprotein 2, 24kDa	NM_174188	Bt.508.1.A1_at	-1.4237	0.000105692	ENSG00000072080	ortholog_one2one	64
ENSBTAG00000013732	GPR37	protein_coding	probable G-protein coupled receptor 37 precursor [Source:RefSeq peptide;Acc:NP_001069437]	G protein-coupled receptor 37 (endothelin receptor type B-like)	NM_001075969	Bt.10349.1.S1_at	-1.3952	2.13e-05	ENSG00000170775	ortholog_one2one	89
ENSBTAG00000017020	S100G	protein_coding	Protein S100-G [Source:UniProtKB/Swiss-Prot;Acc:P02633]	S100 calcium binding protein G	NM_174257	Bt.390.1.S1_at	-1.38933	0.0301677	ENSG00000169906	ortholog_one2one	89
ENSBTAG00000039037	SERPINB4	protein_coding	serpin peptidase inhibitor, clade B like [Source:RefSeq peptide;Acc:NP_001193642]	serpin B4-like	NM_001206713 NM_001102322	Bt.9693.1.S1_at	-1.38457	0.00235217	ENSG00000206073	ortholog_many2many	57
ENSBTAG00000040586	BT.104539	protein_coding	serpin peptidase inhibitor, clade B like [Source:RefSeq peptide;Acc:NP_001099089]	serpin B4-like	NM_001105619	Bt.9693.1.S1_at	-1.38457	0.00235217	ENSG00000206073	ortholog_many2many	64
ENSBTAG00000007090	BT.91663	protein_coding	myosin-2 [Source:RefSeq peptide;Acc:NP_001159699]	myosin, heavy chain 2, skeletal muscle, adult	NM_001166227	Bt.12300.2.S1_at	-1.35997	5.69e-05	ENSG00000125414	ortholog_one2one	97
ENSBTAG00000012182	DIRAS3	protein_coding	GTP-binding protein Di-Ras3 [Source:RefSeq peptide;Acc:NP_001029387]	DIRAS family, GTP-binding RAS-like 3	NM_001034215	Bt.12283.1.A1_at	-1.3529	0.0048842	ENSG00000162595	ortholog_one2one	60
ENSBTAG00000038495	DCLK1	protein_coding	serine/threonine-protein kinase DCLK1 [Source:RefSeq peptide;Acc:NP_001103432]	doublecortin-like kinase 1	NM_001109962	Bt.14572.1.A1_at	-1.34168	0.00413837	ENSG00000133083	ortholog_one2one	55
ENSBTAG00000001966	BT.47512	protein_coding	platelet-derived growth factor receptor-like protein precursor [Source:RefSeq peptide;Acc:NP_001030378]	platelet-derived growth factor receptor-like	NM_001035301	Bt.725.1.S1_at	-1.34002	0.000749054	ENSG00000104213	ortholog_one2one	89
ENSBTAG00000021516	GSTA1	protein_coding	Glutathione S-transferase A1 [Source:UniProtKB/Swiss-Prot;Acc:Q28035]	glutathione S-transferase alpha 3	NM_001078149	Bt.227.2.A1_at	-1.32957	0.0391071
ENSBTAG00000025485		protein_coding	Glutathione S-transferase [Source:UniProtKB/TrEMBL;Acc:E1BKD8]			Bt.227.2.A1_at	-1.32957	0.0391071
ENSBTAG00000013848	BT.22380	protein_coding	Probable G-protein coupled receptor 133 [Source:UniProtKB/Swiss-Prot;Acc:A6QLU6]	G protein-coupled receptor 133	NM_001034564	Bt.22380.1.S1_at	-1.32549	0.0201508	ENSG00000111452	ortholog_one2one	82
ENSBTAG00000019822	TPPP3	protein_coding	Tubulin polymerization-promoting protein family member 3 [Source:UniProtKB/Swiss-Prot;Acc:Q3ZCC8]	tubulin polymerization-promoting protein family member 3	NM_001034774	Bt.1409.1.S1_at	-1.28826	0.0066423	ENSG00000159713	ortholog_one2one	96
ENSBTAG00000006505	S100A9	protein_coding	protein S100-A9 [Source:RefSeq peptide;Acc:NP_001039793]	S100 calcium binding protein A9		Bt.16201.1.S1_at	-1.27831	0.0265304	ENSG00000163220	ortholog_one2one	70
ENSBTAG00000005106	BT.35117	protein_coding	leucine-rich glioma-inactivated protein 1 precursor [Source:RefSeq peptide;Acc:NP_001040056]	leucine-rich glioma-inactivated protein 1-like	NM_001046591	Bt.26621.1.S1_at	-1.27733	0.000906939
ENSBTAG00000017661	RFX2	protein_coding	DNA-binding protein RFX2 [Source:UniProtKB/Swiss-Prot;Acc:A6QLW9]	regulatory factor X, 2 (influences HLA class II expression)	NM_001102172	Bt.9918.1.S1_at	-1.25231	0.00142574	ENSG00000087903	ortholog_one2one	90
ENSBTAG00000019636	SCARA5	protein_coding	Scavenger receptor class A member 5 [Source:UniProtKB/Swiss-Prot;Acc:A5PJQ2]	scavenger receptor class A, member 5 (putative)	NM_001102499	Bt.12715.1.S1_at	-1.24565	0.00998835	ENSG00000168079	ortholog_one2one	89
ENSBTAG00000010326	AADAT	protein_coding	kynurenine/alpha-aminoadipate aminotransferase, mitochondrial [Source:RefSeq peptide;Acc:NP_001015551]	kynurenine/alpha-aminoadipate aminotransferase, mitochondrial-like	NM_001015551	Bt.11485.1.A1_at	-1.24227	0.0308419	ENSG00000109576	ortholog_one2one	80
ENSBTAG00000017834	PRELP	protein_coding	prolargin precursor [Source:RefSeq peptide;Acc:NP_776859]	proline/arginine-rich end leucine-rich repeat protein	NM_174434	Bt.3202.1.A1_at	-1.1918	0.0111296	ENSG00000188783	ortholog_one2one	91
ENSBTAG00000011941	LYZ1	protein_coding	Lysozyme C, milk isozyme [Source:UniProtKB/Swiss-Prot;Acc:Q6B411]	lysozyme 1	NM_001077829	Bt.9682.1.S1_at	-1.19139	0.0347244	ENSG00000090382	ortholog_one2many	80
ENSBTAG00000005857	SLC6A1	protein_coding	sodium- and chloride-dependent GABA transporter 1 [Source:RefSeq peptide;Acc:NP_001071304]	solute carrier family 6 (neurotransmitter transporter, GABA), member 1	NM_001077836	Bt.25443.1.A1_at	-1.17884	0.00535661	ENSG00000157103	ortholog_one2one	98
ENSBTAG00000007434	CD300LG	protein_coding	CMRF35-like molecule 9 [Source:UniProtKB/Swiss-Prot;Acc:A5D7B2]	CD300 molecule-like family member g		Bt.5343.1.A1_at	-1.17764	1.64e-05	ENSG00000161649	ortholog_one2one	44
ENSBTAG00000001154	DGAT2	protein_coding	Diacylglycerol O-acyltransferase 2 [Source:UniProtKB/Swiss-Prot;Acc:Q70VZ8]	diacylglycerol O-acyltransferase 2	NM_205793	Bt.23550.1.S1_at	-1.17461	0.000154754	ENSG00000062282	ortholog_one2one	90
ENSBTAG00000015074	PTGDS	protein_coding	Prostaglandin-H2 D-isomerase [Source:UniProtKB/Swiss-Prot;Acc:O02853]	prostaglandin D2 synthase 21kDa (brain)	NM_174791	Bt.1645.1.S1_at	-1.17255	6.61e-05	ENSG00000107317	ortholog_one2one	72
ENSBTAG00000010343	BT.19274	protein_coding	complement C1q tumor necrosis factor-related protein 7 precursor [Source:RefSeq peptide;Acc:NP_001069669]	C1q and tumor necrosis factor related protein 7	NM_001076201	Bt.19274.1.A1_at	-1.17018	0.001039	ENSG00000163145	ortholog_one2one	95
ENSBTAG00000003871	BT.17242	protein_coding	cytochrome P450 subfamily 2B precursor [Source:RefSeq peptide;Acc:NP_001068641]	cytochrome P450 subfamily 2B	NM_001075173	Bt.17242.1.A1_at	-1.16368	0.00141548	ENSG00000197408	ortholog_one2one	69
ENSBTAG00000010932	DNAJC12	protein_coding	DnaJ homolog subfamily C member 12 [Source:UniProtKB/Swiss-Prot;Acc:Q9N287]	DnaJ (Hsp40) homolog, subfamily C, member 12	NM_174096	Bt.4680.1.S1_at	-1.16357	0.000438509	ENSG00000108176	ortholog_one2one	85
ENSBTAG00000008448	MEIS1	protein_coding	homeobox protein Meis1 [Source:RefSeq peptide;Acc:NP_001076976]	Meis homeobox 1	NM_001083507	Bt.25390.1.A1_at	-1.16152	0.000971326	ENSG00000143995	ortholog_one2one	100
ENSBTAG00000017188	C20ORF82	protein_coding	isthmin-1 precursor [Source:RefSeq peptide;Acc:NP_001157407]	isthmin 1 homolog (zebrafish)	NM_001163935	Bt.27645.1.A1_at	-1.14535	0.000247885	ENSG00000101230	ortholog_one2one	84
ENSBTAG00000010610	DDIT4L	protein_coding	DNA damage-inducible transcript 4-like protein [Source:UniProtKB/Swiss-Prot;Acc:A2VDT9]	DNA-damage-inducible transcript 4-like	NM_001081519	Bt.22199.1.S1_at	-1.14021	0.001038	ENSG00000145358	apparent_ortholog_one2one	93
ENSBTAG00000013103	COL1A1	protein_coding	Collagen alpha-1(I) chain [Source:UniProtKB/Swiss-Prot;Acc:P02453]	collagen, type I, alpha 1	NM_001034039	Bt.8549.1.S1_at	-1.13854	0.0142148	ENSG00000108821	ortholog_one2one	97
ENSBTAG00000010082	COL15A1	protein_coding	collagen alpha-1(XV) chain precursor [Source:RefSeq peptide;Acc:NP_001178214]	collagen, type XV, alpha 1	NM_001191285	Bt.20512.2.S1_at	-1.13822	0.00171253	ENSG00000204291	ortholog_one2one	81
ENSBTAG00000014611	SORL1	protein_coding	sortilin-related receptor precursor [Source:RefSeq peptide;Acc:NP_001179686]	sortilin-related receptor, L(DLR class) A repeats containing	NM_001192757	Bt.7912.1.A1_at	-1.138	0.000299564	ENSG00000137642	ortholog_one2one	89
ENSBTAG00000015241	BT.87687	protein_coding	epoxide hydrolase 2 [Source:RefSeq peptide;Acc:NP_001069002]	epoxide hydrolase 2, cytoplasmic	NM_001075534	Bt.15925.1.S1_at	-1.13763	0.000772196	ENSG00000120915	ortholog_one2one	75
ENSBTAG00000012088	BT.61392	protein_coding	fibulin-1 precursor [Source:RefSeq peptide;Acc:NP_001091498]	fibulin 1	NM_001098029	Bt.22545.2.S1_at	-1.12274	0.00264444	ENSG00000077942	ortholog_one2one	89
ENSBTAG00000018497	SDPR	protein_coding	SDPR protein; Uncharacterized protein [Source:UniProtKB/TrEMBL;Acc:Q17QZ6]	serum deprivation response		Bt.11055.1.S1_at	-1.10862	0.024765	ENSG00000168497	ortholog_one2one	87
ENSBTAG00000015708	CXCR6	protein_coding	C-X-C chemokine receptor type 6 [Source:RefSeq peptide;Acc:NP_001014859]	chemokine (C-X-C motif) receptor 6	NM_001014859	Bt.21979.1.S1_at	-1.09401	0.0418955	ENSG00000172215	ortholog_one2one	80
ENSBTAG00000010229	LAMA2	protein_coding	Uncharacterized protein [Source:UniProtKB/TrEMBL;Acc:F1MMT2]	laminin, alpha 2		Bt.18332.1.S1_at	-1.08652	0.00164645	ENSG00000196569	ortholog_one2one	90
ENSBTAG00000012211	HOXA5	protein_coding	Homeobox protein Hox-A5 [Source:UniProtKB/Swiss-Prot;Acc:Q2HJ67]	homeobox A5	NM_001077098	Bt.7543.1.S1_at	-1.07351	0.000254722	ENSG00000106004	apparent_ortholog_one2one	99
ENSBTAG00000003721	CHST1	protein_coding	carbohydrate sulfotransferase 1 precursor [Source:RefSeq peptide;Acc:NP_001077117]	carbohydrate (keratan sulfate Gal-6) sulfotransferase 1	NM_001083648	Bt.26606.1.S1_at	-1.07049	4.99e-05	ENSG00000175264	ortholog_one2one	98
ENSBTAG00000005049	BLK	protein_coding	tyrosine-protein kinase Blk [Source:RefSeq peptide;Acc:NP_001069436]	B lymphoid tyrosine kinase	NM_001075968	Bt.14590.1.A1_at	-1.07027	0.00687029	ENSG00000136573	ortholog_one2one	87
ENSBTAG00000011316	ZC3H12A	protein_coding	Ribonuclease ZC3H12A [Source:UniProtKB/Swiss-Prot;Acc:A6QQJ8]	zinc finger CCCH-type containing 12A	NM_001102187	Bt.8745.1.S1_at	-1.05825	0.00254938	ENSG00000163874	ortholog_one2one	84
ENSBTAG00000020528	PCOLCE	protein_coding	procollagen C-endopeptidase enhancer 1 precursor [Source:RefSeq peptide;Acc:NP_001039353]	procollagen C-endopeptidase enhancer	NM_001045888	Bt.7955.1.S1_at	-1.05647	0.00824487	ENSG00000106333	ortholog_one2one	83
ENSBTAG00000002092	PI16	protein_coding	Peptidase inhibitor 16 [Source:UniProtKB/Swiss-Prot;Acc:Q58D34]	peptidase inhibitor 16	NM_001024487	Bt.4912.1.S1_at	-1.0491	0.0037842	ENSG00000164530	ortholog_one2one	76
ENSBTAG00000018657	ATP13A5	protein_coding	Uncharacterized protein [Source:UniProtKB/TrEMBL;Acc:F1MRN7]	ATPase type 13A5		Bt.25095.1.A1_at	-1.04579	0.00233428	ENSG00000187527	ortholog_one2one	71
ENSBTAG00000005077	CXCL12	protein_coding	stromal cell-derived factor 1 precursor [Source:RefSeq peptide;Acc:NP_001106645]	chemokine (C-X-C motif) ligand 12	NM_001113174	Bt.7425.1.S1_at	-1.03845	0.00242396	ENSG00000107562	ortholog_one2one	58
ENSBTAG00000038865	BT.28947	protein_coding	transcription elongation factor A protein 3 [Source:RefSeq peptide;Acc:NP_001039825]	transcription elongation factor A (SII), 3	NM_001046360	Bt.3026.1.A1_at	-1.03493	0.00115319	ENSG00000204219	apparent_ortholog_one2one	93
ENSBTAG00000020665	BT.37170	protein_coding	GDNF family receptor alpha-2 precursor [Source:RefSeq peptide;Acc:NP_001015595]	GDNF family receptor alpha 2	NM_001015595	Bt.9382.1.S1_at	-1.02454	0.00427953	ENSG00000168546	ortholog_one2one	95
ENSBTAG00000020406	GPC3	protein_coding	glypican-3 precursor [Source:RefSeq peptide;Acc:NP_001030540]	glypican 3	NM_001035463	Bt.11178.1.S1_at	-1.0245	0.0067888	ENSG00000147257	ortholog_one2one	92
ENSBTAG00000015251	CXORF45	protein_coding	Putative uncharacterized protein CXorf45; Uncharacterized protein [Source:UniProtKB/TrEMBL;Acc:A1L551]			Bt.24370.1.A1_at	-1.02009	0.00315681	ENSG00000101901	ortholog_one2one	39
ENSBTAG00000004757	LTBP4	protein_coding	Uncharacterized protein [Source:UniProtKB/TrEMBL;Acc:E1BA44]			Bt.4954.1.S1_at	-1.01068	0.0104531	ENSG00000090006	ortholog_one2one	88
ENSBTAG00000003474	RAB15	protein_coding	Ras-related protein Rab-15 [Source:UniProtKB/Swiss-Prot;Acc:Q1RMR4]	RAB15, member RAS onocogene family	NM_001046538	Bt.12645.1.S1_at	-1.00804	0.000222114
ENSBTAG00000005596	IGFBP2	protein_coding	Insulin-like growth factor-binding protein 2 [Source:UniProtKB/TrEMBL;Acc:F1N2P8]			Bt.149.1.S1_at	-0.999438	0.000491982	ENSG00000115457	ortholog_one2one	79
ENSBTAG00000004905	KRT19	protein_coding	Keratin, type I cytoskeletal 19 [Source:UniProtKB/Swiss-Prot;Acc:P08728]	keratin 19	NM_001015600	Bt.12663.1.S1_at	-0.995784	0.00397647	ENSG00000171345	ortholog_one2one	89
ENSBTAG00000021842	FCGR2	protein_coding	Low affinity immunoglobulin gamma Fc region receptor II [Source:UniProtKB/Swiss-Prot;Acc:Q28110]	Fc fragment of IgG, low affinity IIb, receptor (CD32)	NM_174539	Bt.4679.1.S1_at	-0.992343	0.00589023	ENSG00000072694	ortholog_many2many	57
ENSBTAG00000015368	SEPT4	protein_coding	septin-4 [Source:RefSeq peptide;Acc:NP_001029823]	septin 4	NM_001034651	Bt.14150.1.S1_at	-0.985206	0.000190458	ENSG00000108387	ortholog_one2one	71
ENSBTAG00000015441	ACTB	protein_coding	Uncharacterized protein [Source:UniProtKB/TrEMBL;Acc:F1MKC4]			Bt.9714.1.S1_at	-0.975587	0.00801936	ENSG00000163017	ortholog_one2one	95
ENSBTAG00000022635	BT.106077	protein_coding	laminin subunit beta-2 precursor [Source:RefSeq peptide;Acc:NP_001039712]	laminin, beta 2 (laminin S)	NM_001046247	Bt.7183.1.S1_at	-0.974965	0.00114123	ENSG00000172037	ortholog_one2one	89
ENSBTAG00000045822		pseudogene				Bt.3651.2.A1_at	-0.974333	0.000787537
ENSBTAG00000021211	DPT	protein_coding	Dermatopontin [Source:UniProtKB/Swiss-Prot;Acc:P19427]	dermatopontin	NM_001045903	Bt.20173.1.A1_at	-0.973521	0.000367406	ENSG00000143196	ortholog_one2one	96
ENSBTAG00000004364	THNSL2	protein_coding	threonine synthase-like 2 [Source:RefSeq peptide;Acc:NP_001179773]	threonine synthase-like 2 (S. cerevisiae)	NM_001192844	Bt.16403.1.A1_at	-0.966158	0.00260197	ENSG00000144115	ortholog_one2one	86
ENSBTAG00000016800	SEMA6D	protein_coding	semaphorin-6D precursor [Source:RefSeq peptide;Acc:NP_001178062]	sema domain, transmembrane domain (TM), and cytoplasmic domain, (semaphorin) 6D	NM_001191133	Bt.19862.1.A1_at	-0.964459	0.000335849	ENSG00000137872	ortholog_one2one	97
ENSBTAG00000020802	BT.66235	protein_coding	Uncharacterized protein [Source:UniProtKB/TrEMBL;Acc:F1MKJ3]			Bt.27589.1.A1_at	-0.934431	0.00139274
ENSBTAG00000011071	BPIFC	protein_coding	BPI fold-containing family C protein precursor [Source:RefSeq peptide;Acc:NP_001192763]	BPI fold containing family C	NM_001205834	Bt.25570.1.S1_at	-0.921735	0.000160011	ENSG00000184459	ortholog_one2one	83
ENSBTAG00000018622	PCBP4	protein_coding	Poly(rC)-binding protein 4 [Source:UniProtKB/Swiss-Prot;Acc:Q0VCU0]	poly(rC) binding protein 4	NM_001075283	Bt.7587.2.S1_at	0.849676	6.89e-05	ENSG00000090097	ortholog_one2one	98
ENSBTAG00000026429	DECR2	protein_coding	peroxisomal 2,4-dienoyl-CoA reductase [Source:RefSeq peptide;Acc:NP_001071590]	2,4-dienoyl CoA reductase 2, peroxisomal	NM_001078122	Bt.21501.2.S1_a_at	0.868815	4.21e-05	ENSG00000242612	ortholog_one2one	63
ENSBTAG00000031503	NDUFA4L2	protein_coding	NADH dehydrogenase [ubiquinone] 1 alpha subcomplex subunit 4-like 2 [Source:UniProtKB/Swiss-Prot;Acc:Q3SZ44]	NADH dehydrogenase (ubiquinone) 1 alpha subcomplex, 4-like 2	NM_001113305	Bt.1746.1.S1_at	0.871136	0.00549458	ENSG00000185633	ortholog_one2one	95
ENSBTAG00000030966	TAF6	protein_coding	transcription initiation factor TFIID subunit 6 [Source:RefSeq peptide;Acc:NP_001015525]	TAF6 RNA polymerase II, TATA box binding protein (TBP)-associated factor, 80kDa	NM_001015525	Bt.9052.3.S1_at	0.876905	9.75e-05	ENSG00000106290	ortholog_one2one	92
ENSBTAG00000001460	LIN7C	protein_coding	Protein lin-7 homolog C [Source:UniProtKB/Swiss-Prot;Acc:Q0P5F3]	lin-7 homolog C (C. elegans)	NM_001075431	Bt.12076.1.A1_at	0.892866	0.00166184	ENSG00000148943	ortholog_one2one	100
ENSBTAG00000019960	TM4SF18	protein_coding	Transmembrane 4 L6 family member 18 [Source:UniProtKB/Swiss-Prot;Acc:Q3T110]	transmembrane 4 L six family member 18	NM_001184724	Bt.16821.2.S1_at	0.897736	0.000788976	ENSG00000163762	ortholog_one2one	90
ENSBTAG00000025848	RBM3	protein_coding	Uncharacterized protein [Source:UniProtKB/TrEMBL;Acc:F6RBQ9]			Bt.9571.2.S1_a_at	0.900847	4.65e-05	ENSG00000102317	apparent_ortholog_one2one	92
ENSBTAG00000005260	SPP1	protein_coding	osteopontin precursor [Source:RefSeq peptide;Acc:NP_776612]	secreted phosphoprotein 1	NM_174187	Bt.2632.1.S1_at	0.904425	0.000797328	ENSG00000118785	ortholog_one2one	59
ENSBTAG00000004086	SPINT1	protein_coding	kunitz-type protease inhibitor 1 precursor [Source:RefSeq peptide;Acc:NP_001039832]	serine peptidase inhibitor, Kunitz type 1	NM_001046367	Bt.27234.1.S1_at	0.905568	0.00586349	ENSG00000166145	ortholog_one2one	78
ENSBTAG00000047035	BT.12647	protein_coding	TBC1 domain family member 17 [Source:RefSeq peptide;Acc:NP_001095482]	TBC1 domain family, member 17	NM_001102012	Bt.1726.3.S1_at	0.908301	0.000688913	ENSG00000104946	ortholog_one2one	92
ENSBTAG00000048098	PKP3	protein_coding	Plakophilin-3 [Source:UniProtKB/Swiss-Prot;Acc:Q08DQ0]	plakophilin 3	NM_001076858	Bt.25040.1.S1_at	0.912083	0.00150122	ENSG00000184363	ortholog_one2one	93
ENSBTAG00000012125	GDI1	protein_coding	Rab GDP dissociation inhibitor alpha [Source:UniProtKB/Swiss-Prot;Acc:P21856]	GDP dissociation inhibitor 1	NM_174064	Bt.2235.1.S1_at	0.923285	0.0186616	ENSG00000203879	ortholog_one2one	98
ENSBTAG00000017567	BT.88312	protein_coding	acetyl-CoA carboxylase 1 [Source:RefSeq peptide;Acc:NP_776649]	acetyl-CoA carboxylase alpha	NM_174224	Bt.4735.1.S1_at	0.926264	0.00252373	ENSG00000132142	ortholog_one2one	96
ENSBTAG00000000604	BT.99652	protein_coding	transmembrane glycoprotein NMB precursor [Source:RefSeq peptide;Acc:NP_001033154]	glycoprotein (transmembrane) nmb	NM_001038065	Bt.9807.3.S1_at	0.927412	0.0241814	ENSG00000136235	ortholog_one2one	77
ENSBTAG00000019929	ITGAV	protein_coding	integrin alpha-V precursor [Source:RefSeq peptide;Acc:NP_776792]	integrin, alpha V (vitronectin receptor, alpha polypeptide, antigen CD51)	NM_174367	Bt.5273.1.S2_at	0.927428	4.86e-05	ENSG00000138448	ortholog_one2one	95
ENSBTAG00000045647	ARL4C	protein_coding	ADP-ribosylation factor-like protein 4C [Source:RefSeq peptide;Acc:NP_001095818]	ADP-ribosylation factor-like 4C	NM_001102348	Bt.20958.2.S1_at	0.931991	0.000496539	ENSG00000188042	apparent_ortholog_one2one	100
ENSBTAG00000016662	CPS1	protein_coding	carbamoyl-phosphate synthase [Source:RefSeq peptide;Acc:NP_001179187]	carbamoyl-phosphate synthase 1, mitochondrial	NM_001192258	Bt.14726.1.A1_at	0.943098	6.7e-05	ENSG00000021826	ortholog_one2one	95
ENSBTAG00000015086	HSD11B1	protein_coding	corticosteroid 11-beta-dehydrogenase isozyme 1 [Source:RefSeq peptide;Acc:NP_001116504]	hydroxysteroid (11-beta) dehydrogenase 1	NM_001123032	Bt.13027.1.A1_at	0.946744	0.00736192	ENSG00000117594	ortholog_one2one	78
ENSBTAG00000008471	MX2	protein_coding	interferon-induced GTP-binding protein Mx2 [Source:RefSeq peptide;Acc:NP_776366]	myxovirus (influenza virus) resistance 2 (mouse)	NM_173941	Bt.8143.1.S1_at	0.956437	0.0205732	ENSG00000183486	ortholog_one2one	70
ENSBTAG00000016929	BT.87607	protein_coding	Uncharacterized protein [Source:UniProtKB/TrEMBL;Acc:F6RSR1]	heterogeneous nuclear ribonucleoprotein A0		Bt.5216.1.S1_at	0.963797	0.00170609	ENSG00000177733	ortholog_one2one	99
ENSBTAG00000015188	KLF6	protein_coding	Kruppel-like factor 6 [Source:HGNC Symbol;Acc:2235]			Bt.24522.3.S1_a_at	0.965367	0.000499144	ENSG00000067082	ortholog_one2one	78
ENSBTAG00000011197	BT.25055	protein_coding	inositol polyphosphate multikinase [Source:RefSeq peptide;Acc:NP_001030539]	inositol polyphosphate multikinase	NM_001035462	Bt.25055.1.A1_at	0.96563	5.75e-05	ENSG00000151151	apparent_ortholog_one2one	92
ENSBTAG00000007884	SREBF1	protein_coding	sterol regulatory element-binding protein 1 [Source:RefSeq peptide;Acc:NP_001106773]	sterol regulatory element binding transcription factor 1	NM_001113302	Bt.15667.2.S1_at	0.972228	0.00561372	ENSG00000072310	ortholog_one2one	82
ENSBTAG00000000202	SLC25A19	protein_coding	Mitochondrial thiamine pyrophosphate carrier [Source:UniProtKB/Swiss-Prot;Acc:Q29RM1]	solute carrier family 25 (mitochondrial thiamine pyrophosphate carrier), member 19	NM_001045887	Bt.22773.2.S1_at	0.972565	0.00608737	ENSG00000125454	ortholog_one2one	81
ENSBTAG00000021906	BT.52702	protein_coding	Uncharacterized protein [Source:UniProtKB/TrEMBL;Acc:F1MFK0]	collagen alpha-5(VI) chain-like		Bt.19079.1.A1_s_at	0.973527	0.000974462	ENSG00000172752	ortholog_one2one	10
ENSBTAG00000021818	CD97	protein_coding	CD97 antigen precursor [Source:RefSeq peptide;Acc:NP_788834]	CD97 molecule	NM_176661	Bt.11088.1.S1_a_at	0.975883	0.021579	ENSG00000123146	ortholog_one2one	69
ENSBTAG00000017196	PDIA3	protein_coding	protein disulfide-isomerase A3 precursor [Source:RefSeq peptide;Acc:NP_776758]	protein disulfide isomerase family A, member 3	NM_174333	Bt.2562.1.S1_at	0.979687	0.0133306	ENSG00000167004	apparent_ortholog_one2one	95
ENSBTAG00000014529	GBP4	protein_coding	guanylate binding protein 4 [Source:RefSeq peptide;Acc:NP_001095731]	guanylate binding protein 4	NM_001102261	Bt.28744.1.S1_at	0.981802	0.0230258	ENSG00000162654	ortholog_many2many	63
ENSBTAG00000015163	TM4SF1	protein_coding	transmembrane 4 L6 family member 1 [Source:RefSeq peptide;Acc:NP_001069448]	transmembrane 4 L six family member 1	NM_001075980	Bt.6087.1.S1_at	0.984922	0.00131605	ENSG00000169908	ortholog_one2one	86
ENSBTAG00000020747	ASS1	protein_coding	Argininosuccinate synthase [Source:UniProtKB/Swiss-Prot;Acc:P14568]	argininosuccinate synthase 1	NM_173892	Bt.1370.1.S1_at	0.986628	0.00219192	ENSG00000130707	ortholog_one2one	96
ENSBTAG00000010793	CCDC80	protein_coding	coiled-coil domain-containing protein 80 precursor [Source:RefSeq peptide;Acc:NP_001092452]	coiled-coil domain containing 80	NM_001098982	Bt.5092.3.S1_at	0.987804	0.0224456	ENSG00000091986	ortholog_one2one	88
ENSBTAG00000005763	BT.52156	protein_coding	proline-rich AKT1 substrate 1 [Source:RefSeq peptide;Acc:NP_001076903]	AKT1 substrate 1 (proline-rich)	NM_001083434	Bt.24662.1.S1_at	0.989386	0.0138321	ENSG00000204673	ortholog_one2one	95
ENSBTAG00000016649	CCND2	protein_coding	G1/S-specific cyclin-D2 [Source:UniProtKB/Swiss-Prot;Acc:Q0P5D3]	cyclin D2	NM_001076372	Bt.4895.1.S1_at	0.993709	0.00390758	ENSG00000118971	ortholog_one2one	94
ENSBTAG00000001407	AP3S2	protein_coding	AP-3 complex subunit sigma-2 [Source:UniProtKB/Swiss-Prot;Acc:Q1JQA3]	adaptor-related protein complex 3, sigma 2 subunit	NM_001075376	Bt.8933.2.S1_at	0.998346	0.0134153	ENSG00000157823	ortholog_one2one	99
ENSBTAG00000014773	BT.12993	protein_coding	Uncharacterized protein [Source:UniProtKB/TrEMBL;Acc:F1N331]			Bt.27997.1.S1_at	1.00122	0.0008759	ENSG00000072571	ortholog_one2one	82
ENSBTAG00000001931	TRABD	protein_coding	TRABD protein; TraB domain-containing protein [Source:UniProtKB/TrEMBL;Acc:A6QPJ3]			Bt.16469.3.S1_at	1.01196	0.00129845	ENSG00000170638	ortholog_one2one	69
ENSBTAG00000034323	BT.19805	protein_coding	Solute carrier family 2, facilitated glucose transporter member 5 [Source:UniProtKB/Swiss-Prot;Acc:P58353]	solute carrier family 2 (facilitated glucose/fructose transporter), member 5	NM_001101042	Bt.19805.1.A1_at	1.01589	0.00319547	ENSG00000142583	ortholog_one2one	50
ENSBTAG00000031814	SDS	protein_coding	L-serine dehydratase/L-threonine deaminase [Source:RefSeq peptide;Acc:NP_001069130]	serine dehydratase	NM_001075662	Bt.5878.2.S1_at	1.01817	0.0124363	ENSG00000135094	ortholog_one2one	82
ENSBTAG00000037400	TNRC18	protein_coding	Uncharacterized protein [Source:UniProtKB/TrEMBL;Acc:E1BLK1]	trinucleotide repeat containing 18		Bt.26008.1.A1_a_at	1.01936	0.000299122	ENSG00000182095	ortholog_one2one	82
ENSBTAG00000011765	GABARAPL1	protein_coding	Gamma-aminobutyric acid receptor-associated protein-like 1 [Source:UniProtKB/Swiss-Prot;Acc:Q8HYB6]	GABA(A) receptor-associated protein like 1	NM_001033616	Bt.3211.1.S1_at	1.02233	0.000908164	ENSG00000139112	apparent_ortholog_one2one	100
ENSBTAG00000031194	PHLDA2	protein_coding	pleckstrin homology-like domain family A member 2 [Source:RefSeq peptide;Acc:NP_001069989]	pleckstrin homology-like domain, family A, member 2	NM_001076521	Bt.1702.1.A1_at	1.0308	0.00733895	ENSG00000181649	ortholog_one2one	72
ENSBTAG00000046514	BT.65226	protein_coding	acetylserotonin O-methyltransferase-like [Source:RefSeq peptide;Acc:NP_001030230]	acetylserotonin O-methyltransferase-like	NM_001035058	Bt.25518.1.S1_at	1.04079	0.0043609
ENSBTAG00000009900		pseudogene				Bt.9448.1.S1_at	1.04443	0.0277635
ENSBTAG00000033217	TPM3	protein_coding	Tropomyosin alpha-3 chain [Source:UniProtKB/Swiss-Prot;Acc:Q5KR47]	tropomyosin 3		Bt.9448.1.S1_at	1.04443	0.0277635	ENSG00000143549	ortholog_one2one	100
ENSBTAG00000046335		processed_pseudogene				Bt.9448.1.S1_at	1.04443	0.0277635
ENSBTAG00000031750	PLAC8	protein_coding	Placenta-specific gene 8 protein [Source:UniProtKB/Swiss-Prot;Acc:Q3ZCB2]	placenta-specific 8	NM_001076987	Bt.15912.1.S1_at	1.04568	0.00714057	ENSG00000145287	ortholog_one2one	88
ENSBTAG00000004315	HDLBP	protein_coding	Uncharacterized protein [Source:UniProtKB/TrEMBL;Acc:F1MT25]	high density lipoprotein binding protein		Bt.21462.1.S1_at	1.04865	3.18e-05	ENSG00000115677	ortholog_one2one	81
ENSBTAG00000046324		protein_coding	Uncharacterized protein [Source:UniProtKB/TrEMBL;Acc:G3MX70]	C-type lectin domain family 2 member G-like		Bt.16118.1.S1_at	1.05111	0.0189792
ENSBTAG00000006101	PSMD4	protein_coding	26S proteasome non-ATPase regulatory subunit 4 [Source:UniProtKB/Swiss-Prot;Acc:Q58DA0]	proteasome (prosome, macropain) 26S subunit, non-ATPase, 4	NM_001013598	Bt.22831.1.A1_s_at	1.05183	0.00641323	ENSG00000159352	ortholog_one2one	99
ENSBTAG00000013498	HTR2A	protein_coding	5-hydroxytryptamine receptor 2A [Source:UniProtKB/Swiss-Prot;Acc:Q75Z89]	5-hydroxytryptamine (serotonin) receptor 2A	NM_001001157	Bt.25378.1.A1_at	1.06465	0.0297662	ENSG00000102468	ortholog_one2one	94
ENSBTAG00000020554	AIF1	protein_coding	Allograft inflammatory factor 1 [Source:UniProtKB/Swiss-Prot;Acc:Q9BDK2]	allograft inflammatory factor 1	NM_173985	Bt.23278.1.S1_at	1.067	0.0186593	ENSG00000204472	ortholog_one2one	88
ENSBTAG00000020196	ENPP3	protein_coding	ectonucleotide pyrophosphatase/phosphodiesterase family member 3 [Source:RefSeq peptide;Acc:NP_001069391]	ectonucleotide pyrophosphatase/phosphodiesterase 3	NM_001075923	Bt.9659.1.S1_a_at	1.07993	0.0250902	ENSG00000154269	ortholog_one2one	82
ENSBTAG00000017970	ZYX	protein_coding	zyxin [Source:RefSeq peptide;Acc:NP_001071569]	zyxin	NM_001078101	Bt.23348.2.S1_a_at	1.0953	0.00529176	ENSG00000159840	ortholog_one2one	87
ENSBTAG00000019180	BT.44458	protein_coding	Uncharacterized protein [Source:UniProtKB/TrEMBL;Acc:E1BMW2]			Bt.26544.2.S1_at	1.11363	0.00116327	ENSG00000196961	ortholog_one2one	91
ENSBTAG00000002082	BT.95322	protein_coding	myristoylated alanine-rich C-kinase substrate [Source:RefSeq peptide;Acc:NP_001069744]	myristoylated alanine-rich protein kinase C substrate	NM_001076276	Bt.4067.1.S1_at	1.12894	7.3e-05	ENSG00000155130	ortholog_one2one	92
ENSBTAG00000012082	BT.20111	protein_coding	tumor necrosis factor receptor superfamily member 12A isoform 1 precursor [Source:RefSeq peptide;Acc:NP_001193256]	tumor necrosis factor receptor superfamily, member 12A	NM_001206327	Bt.20111.1.S1_at	1.12923	0.000157498	ENSG00000006327	ortholog_one2one	87
ENSBTAG00000016501	ARHGAP1	protein_coding	rho GTPase-activating protein 1 [Source:RefSeq peptide;Acc:NP_001179991]	Rho GTPase activating protein 1	NM_001193062	Bt.15773.2.S1_at	1.13139	0.000342433	ENSG00000175220	ortholog_one2one	95
ENSBTAG00000011837	ASNA1	protein_coding	ATPase ASNA1 [Source:UniProtKB/Swiss-Prot;Acc:A5PJI5]	arsA arsenite transporter, ATP-binding, homolog 1 (bacterial)	NM_001098864	Bt.20675.1.S1_at	1.13371	9.78e-05	ENSG00000198356	ortholog_one2one	100
ENSBTAG00000008332	ENPEP	protein_coding	glutamyl aminopeptidase [Source:RefSeq peptide;Acc:NP_001033116]	glutamyl aminopeptidase (aminopeptidase A)	NM_001038027	Bt.25855.3.A1_a_at	1.13914	0.00443255	ENSG00000138792	ortholog_one2one	83
ENSBTAG00000025250	CCL3	protein_coding	C-C motif chemokine 3 precursor [Source:RefSeq peptide;Acc:NP_776936]	chemokine (C-C motif) ligand 3	NM_174511	Bt.9974.1.S1_at	1.14336	0.0247042	ENSG00000256515	ortholog_one2many	70
ENSBTAG00000017670	BT.60918	protein_coding	interferon-induced guanylate-binding protein 1 [Source:RefSeq peptide;Acc:NP_001231158]	interferon-induced guanylate-binding protein 1	NM_001244229	Bt.9296.1.A1_at	1.14452	0.0241386	ENSG00000117228	ortholog_many2many	82
ENSBTAG00000046996	BT.4091	protein_coding	epsin-1 [Source:RefSeq peptide;Acc:NP_001033759]	epsin 1	NM_001038670	Bt.4091.3.S1_a_at	1.15482	0.000178017	ENSG00000063245	ortholog_one2one	78
ENSBTAG00000001332	MYO1C	protein_coding	Unconventional myosin-Ic [Source:UniProtKB/Swiss-Prot;Acc:Q27966]	myosin IC	NM_174396	Bt.4957.1.S1_at	1.18016	0.000352422	ENSG00000197879	ortholog_one2one	97
ENSBTAG00000010497	TRAF2	protein_coding	Uncharacterized protein [Source:UniProtKB/TrEMBL;Acc:E1B9D9]	TNF receptor-associated factor 2		Bt.2181.1.S1_at	1.18171	0.00019168	ENSG00000127191	ortholog_one2one	88
ENSBTAG00000007390	VAT1	protein_coding	synaptic vesicle membrane protein VAT-1 homolog [Source:RefSeq peptide;Acc:NP_001179194]	vesicle amine transport protein 1 homolog (T. californica)	NM_001192265	Bt.22842.2.S1_at	1.18549	0.00213595	ENSG00000108828	ortholog_one2one	92
ENSBTAG00000020225	BT.29646	protein_coding	thromboxane-A synthase [Source:RefSeq peptide;Acc:NP_001039492]	thromboxane A synthase 1 (platelet)	NM_001046027	Bt.13516.3.A1_at	1.18604	0.0139824	ENSG00000059377	ortholog_one2one	76
ENSBTAG00000012409	BT.64746	protein_coding	periostin precursor [Source:RefSeq peptide;Acc:NP_001035569]	periostin, osteoblast specific factor	NM_001040479	Bt.13028.1.S1_at	1.20322	0.00345032	ENSG00000133110	ortholog_one2one	95
ENSBTAG00000034349	IFI44	protein_coding	Uncharacterized protein [Source:UniProtKB/TrEMBL;Acc:G3X7Y0]	interferon-induced protein 44		Bt.20785.1.A1_at	1.2072	0.00231923	ENSG00000137965	ortholog_one2one	57
ENSBTAG00000019953	CYBB	protein_coding	Cytochrome b-245 heavy chain [Source:UniProtKB/Swiss-Prot;Acc:O46522]	cytochrome b-245, beta polypeptide	NM_174035	Bt.4558.1.S1_at	1.2293	0.0141011	ENSG00000165168	ortholog_one2one	92
ENSBTAG00000015815	CFP	protein_coding	properdin precursor [Source:RefSeq peptide;Acc:NP_001069646]	complement factor properdin	NM_001076178	Bt.23488.1.S1_at	1.23473	0.0492002	ENSG00000126759	ortholog_one2one	73
ENSBTAG00000004547	OLR1	protein_coding	oxidized low-density lipoprotein receptor 1 [Source:RefSeq peptide;Acc:NP_776557]	oxidized low density lipoprotein (lectin-like) receptor 1	NM_174132	Bt.367.1.S1_at	1.25151	0.0330577	ENSG00000173391	ortholog_one2one	72
ENSBTAG00000011000	HDAC10	protein_coding	histone deacetylase 10 [Source:RefSeq peptide;Acc:NP_001068928]	histone deacetylase 10	NM_001075460	Bt.24581.2.S1_a_at	1.25873	1.19e-05	ENSG00000100429	ortholog_one2one	80
ENSBTAG00000010155		protein_coding	Regakine-1 [Source:UniProtKB/Swiss-Prot;Acc:P82943]	regakine 1	NM_001034220	Bt.6556.1.S1_at	1.26132	0.0466356
ENSBTAG00000007531	NCF4	protein_coding	neutrophil cytosol factor 4 [Source:RefSeq peptide;Acc:NP_001039448]	neutrophil cytosolic factor 4, 40kDa	NM_001045983	Bt.7625.1.S1_a_at	1.27159	0.000851081	ENSG00000100365	ortholog_one2one	67
ENSBTAG00000000720	CTSL1	protein_coding	cathepsin L1 precursor [Source:RefSeq peptide;Acc:NP_001077155]	cathepsin L1	NM_001083686	Bt.10200.1.S1_at	1.28425	0.00516928	ENSG00000135047	apparent_ortholog_one2one	74
ENSBTAG00000012265	VWF	protein_coding	von Willebrand factor precursor [Source:RefSeq peptide;Acc:NP_001192237]	von Willebrand factor	NM_001205308	Bt.12823.1.S1_at	1.28772	0.000330322	ENSG00000110799	ortholog_one2one	81
ENSBTAG00000000133	CD68	protein_coding	macrosialin precursor [Source:RefSeq peptide;Acc:NP_001039367]	CD68 molecule	NM_001045902	Bt.2334.1.S1_at	1.29345	0.0472228	ENSG00000129226	ortholog_one2one	74
ENSBTAG00000001189	BT.35586	protein_coding	AP-1 complex subunit beta-1 [Source:RefSeq peptide;Acc:NP_001039403]	adaptor-related protein complex 1, beta 1 subunit	NM_001045938	Bt.8775.2.S1_a_at	1.29359	6.2e-05	ENSG00000100280	ortholog_one2one	97
ENSBTAG00000021499	BT.42764	protein_coding	Proactivator polypeptide Saposin-A Saposin-B Saposin-C Saposin-D [Source:UniProtKB/Swiss-Prot;Acc:P26779]	prosaposin	NM_174161	Bt.5467.1.S1_at	1.29427	0.00301478	ENSG00000197746	ortholog_one2one	84
ENSBTAG00000019577	CCRL1	protein_coding	C-C chemokine receptor type 11 [Source:UniProtKB/Swiss-Prot;Acc:P35350]	chemokine (C-C motif) receptor-like 1	NM_174265	Bt.565.1.S1_at	1.30607	0.0026924	ENSG00000129048	ortholog_one2one	86
ENSBTAG00000004037	JUN	protein_coding	transcription factor AP-1 [Source:RefSeq peptide;Acc:NP_001071295]	jun proto-oncogene	NM_001077827	Bt.13134.1.S1_at	1.31244	6.44e-05	ENSG00000177606	ortholog_one2one	89
ENSBTAG00000005631	VARS	protein_coding	valyl-tRNA synthetase [Source:HGNC Symbol;Acc:12651]	valyl-tRNA synthetase		Bt.8103.1.S1_a_at	1.32827	2.45e-06	ENSG00000204394	ortholog_one2one	75
ENSBTAG00000011105	SLC38A2	protein_coding	Sodium-coupled neutral amino acid transporter 2 [Source:UniProtKB/Swiss-Prot;Acc:A2VE31]	solute carrier family 38, member 2	NM_001082424	Bt.16067.1.S1_at	1.33231	0.00475564	ENSG00000134294	ortholog_one2one	90
ENSBTAG00000010073	FLOT2	protein_coding	Flotillin-2 [Source:UniProtKB/Swiss-Prot;Acc:A6QLR4]	flotillin 2	NM_001035466	Bt.25720.1.S1_at	1.33461	0.000122426	ENSG00000132589	ortholog_one2one	89
ENSBTAG00000001822	SNX10	protein_coding	Sorting nexin-10 [Source:UniProtKB/Swiss-Prot;Acc:Q0IIL5]	sorting nexin 10	NM_001075375	Bt.27822.2.S1_at	1.33855	0.00617398	ENSG00000086300	ortholog_one2one	98
ENSBTAG00000007554	IFI6	protein_coding	Interferon alpha-inducible protein 6 [Source:UniProtKB/Swiss-Prot;Acc:Q6IED8]	interferon, alpha-inducible protein 6	NM_001075588	Bt.8436.1.S1_at	1.35187	0.0017937	ENSG00000126709	ortholog_one2one	59
ENSBTAG00000002068	TAGLN2	protein_coding	Transgelin-2 [Source:UniProtKB/Swiss-Prot;Acc:Q5E9F5]	transgelin 2	NM_001013599	Bt.23135.1.S1_at	1.35453	0.00105504	ENSG00000158710	ortholog_one2one	99
ENSBTAG00000047418	SLC25A6	protein_coding	ADP/ATP translocase 3 [Source:UniProtKB/Swiss-Prot;Acc:P32007]	solute carrier family 25 (mitochondrial carrier; adenine nucleotide translocator), member 6	NM_174660	Bt.5176.1.S1_at	1.36853	0.000147096	ENSG00000169100	ortholog_one2one	98
ENSBTAG00000011625	BT.23510	protein_coding	acyl-protein thioesterase 2 [Source:RefSeq peptide;Acc:NP_001073831]	lysophospholipase II	NM_001080362	Bt.23510.1.S1_at	1.37109	0.000101914	ENSG00000011009	ortholog_one2many	61
ENSBTAG00000004556	SLC2A3	protein_coding	solute carrier family 2, facilitated glucose transporter member 3 [Source:RefSeq peptide;Acc:NP_777028]	solute carrier family 2 (facilitated glucose transporter), member 3	NM_174603	Bt.3964.1.S1_at	1.37497	0.00932116	ENSG00000059804	ortholog_one2many	85
ENSBTAG00000030416		processed_pseudogene				Bt.3964.1.S1_at	1.37497	0.00932116
ENSBTAG00000018473	MARCO	protein_coding	Uncharacterized protein [Source:UniProtKB/TrEMBL;Acc:F1N7K7]			Bt.22474.1.S1_at	1.39605	0.00675716	ENSG00000019169	ortholog_one2one	55
ENSBTAG00000045828	PTBP1	protein_coding	Polypyrimidine tract-binding protein 1 [Source:UniProtKB/Swiss-Prot;Acc:Q8WN55]	polypyrimidine tract binding protein 1	NM_174442	Bt.9031.1.S1_at	1.40329	0.00926903	ENSG00000011304	ortholog_one2one	93
ENSBTAG00000047621	BT.30402	protein_coding	Uncharacterized protein [Source:UniProtKB/TrEMBL;Acc:G3N0S9]	complement component 4 binding protein, alpha-like		Bt.12136.1.S1_at	1.41687	0.0285007
ENSBTAG00000038033	BT.91778	protein_coding	Keratin, type II cytoskeletal 59 kDa, component IV [Source:UniProtKB/Swiss-Prot;Acc:P04260]	keratin, type II cytoskeletal 6A-like		Bt.7.1.S1_at	1.43767	0.00477414	ENSG00000205420	ortholog_many2many	88
ENSBTAG00000003152	BT.46545	protein_coding	interferon alpha-inducible protein 27 [Source:RefSeq peptide;Acc:NP_001033139]	putative ISG12(a) protein	NM_001038050	Bt.11259.1.S1_at	1.46618	0.0070692	ENSG00000165949	ortholog_one2one	49
ENSBTAG00000034954	DEFB5	protein_coding	Beta-defensin 5 [Source:UniProtKB/Swiss-Prot;Acc:P46163]	defensin, beta 5	NM_001130761	Bt.13125.1.S1_at	1.4664	1.02e-06
ENSBTAG00000020676	MMP9	protein_coding	matrix metalloproteinase-9 precursor [Source:RefSeq peptide;Acc:NP_777169]	matrix metallopeptidase 9 (gelatinase B, 92kDa gelatinase, 92kDa type IV collagenase)	NM_174744	Bt.4714.1.S1_at	1.46917	0.0198239	ENSG00000100985	ortholog_one2one	81
ENSBTAG00000005043	TIMP1	protein_coding	Metalloproteinase inhibitor 1 [Source:UniProtKB/Swiss-Prot;Acc:P20414]	TIMP metallopeptidase inhibitor 1	NM_174471	Bt.632.1.S1_at	1.49155	7.32e-05	ENSG00000102265	ortholog_one2one	87
ENSBTAG00000007622	CATD	protein_coding	cathepsin D precursor [Source:RefSeq peptide;Acc:NP_001159993]	cathepsin D	NM_001166521	Bt.20121.1.S1_at	1.49686	0.000298585	ENSG00000117984	ortholog_one2one	83
ENSBTAG00000010659	CUX1	protein_coding	Uncharacterized protein [Source:UniProtKB/TrEMBL;Acc:F1N693]	cut-like homeobox 1		Bt.20129.2.S1_at	1.51108	0.0117281	ENSG00000257923	ortholog_one2one	86
ENSBTAG00000004632		protein_coding	Uncharacterized protein [Source:UniProtKB/TrEMBL;Acc:F1MTZ8]			Bt.10016.3.S1_a_at	1.51802	0.00822947	ENSG00000169696	ortholog_one2many	55
ENSBTAG00000009786	SCIN	protein_coding	Adseverin [Source:UniProtKB/TrEMBL;Acc:F1MCZ3]			Bt.3980.1.S1_at	1.53199	0.00683768	ENSG00000006747	ortholog_one2one	88
ENSBTAG00000015297	BANK1	protein_coding	Uncharacterized protein [Source:UniProtKB/TrEMBL;Acc:F1MU28]	B-cell scaffold protein with ankyrin repeats 1		Bt.13974.1.A1_at	1.53832	0.00626941	ENSG00000153064	ortholog_one2one	20
ENSBTAG00000017593	TREM1	protein_coding	triggering receptor expressed on myeloid cells 1 precursor [Source:RefSeq peptide;Acc:NP_996853]	triggering receptor expressed on myeloid cells 1	NM_206970	Bt.9208.1.S1_at	1.5445	0.00109583	ENSG00000124731	ortholog_one2one	48
ENSBTAG00000003650	NR4A2	protein_coding	Nuclear receptor subfamily 4 group A member 2 [Source:UniProtKB/Swiss-Prot;Acc:Q08E53]	nuclear receptor subfamily 4, group A, member 2	NM_001076208	Bt.10060.1.S1_at	1.54684	0.0088905	ENSG00000153234	ortholog_one2one	100
ENSBTAG00000021092	ATP6V0D2	protein_coding	V-type proton ATPase subunit d 2 [Source:UniProtKB/Swiss-Prot;Acc:Q2KJB6]	ATPase, H+ transporting, lysosomal 38kDa, V0 subunit d2	NM_001046101	Bt.11010.1.S1_at	1.58764	0.0158517	ENSG00000147614	apparent_ortholog_one2one	90
ENSBTAG00000011802	BT.23508	protein_coding	collagen alpha-1(VI) chain precursor [Source:RefSeq peptide;Acc:NP_001137337]	collagen, type VI, alpha 1	NM_001143865	Bt.13681.2.S1_at	1.59606	0.00122846	ENSG00000142156	ortholog_one2one	91
ENSBTAG00000010357	BT.91730	protein_coding	beta-galactoside alpha-2,6-sialyltransferase 1 [Source:RefSeq peptide;Acc:NP_803483]	ST6 beta-galactosamide alpha-2,6-sialyltranferase 1	NM_177517	Bt.299.1.S1_at	1.61306	0.000858691	ENSG00000073849	ortholog_one2one	82
ENSBTAG00000039787	CSN3	protein_coding	Kappa-casein Casoxin-C Casoxin-6 Casoxin-A Casoxin-B Casoplatelin [Source:UniProtKB/Swiss-Prot;Acc:P02668]	casein kappa	NM_174294	Bt.583.1.S1_a_at	1.61729	0.0059688	ENSG00000171209	ortholog_one2one	54
ENSBTAG00000013185	TIMD4	protein_coding	T-cell immunoglobulin and mucin domain-containing protein 4 precursor [Source:RefSeq peptide;Acc:NP_001068788]	T-cell immunoglobulin and mucin domain containing 4	NM_001075320	Bt.9510.2.A1_a_at	1.62156	0.0187978	ENSG00000145850	ortholog_one2one	54
ENSBTAG00000020755	SELP	protein_coding	P-selectin precursor [Source:RefSeq peptide;Acc:NP_776608]	selectin P (granule membrane protein 140kDa, antigen CD62)	NM_174183	Bt.4342.1.S1_at	1.63386	0.000890885	ENSG00000174175	ortholog_one2one	76
ENSBTAG00000016161	FLII	protein_coding	Uncharacterized protein [Source:UniProtKB/TrEMBL;Acc:F1N365]	flightless I homolog (Drosophila)		Bt.26993.1.S1_at	1.68112	5.76e-07	ENSG00000177731	ortholog_one2one	94
ENSBTAG00000001125	ADAMDEC1	protein_coding	Uncharacterized protein [Source:UniProtKB/TrEMBL;Acc:F1MJP4]	ADAM DEC1-like		Bt.13855.2.S1_at	1.69069	0.0469304	ENSG00000134028	ortholog_one2one	75
ENSBTAG00000018223	BT.60417	protein_coding	chitinase-3-like protein 1 precursor [Source:RefSeq peptide;Acc:NP_001073688]	chitinase 3-like 1 (cartilage glycoprotein-39)	NM_001080219	Bt.5238.1.S1_at	1.73155	4.11e-07	ENSG00000133048	ortholog_one2one	84
ENSBTAG00000043553	GPX3	protein_coding	Glutathione peroxidase [Source:UniProtKB/TrEMBL;Acc:G3X8D7]			Bt.12916.1.S1_at	1.74342	0.00419119	ENSG00000211445	ortholog_one2one	85
ENSBTAG00000001725	CXCL10	protein_coding	C-X-C motif chemokine 10 [Source:UniProtKB/Swiss-Prot;Acc:Q2KIQ8]	chemokine (C-X-C motif) ligand 10	NM_001046551	Bt.16966.1.S1_at	1.76731	0.0268233	ENSG00000169245	ortholog_one2one	78
ENSBTAG00000037811	CCL2	protein_coding	C-C motif chemokine 2 [Source:UniProtKB/Swiss-Prot;Acc:P28291]	chemokine (C-C motif) ligand 2	NM_174006	Bt.2408.1.S1_at	1.89246	0.00223698	ENSG00000108691	ortholog_one2one	72
ENSBTAG00000010312	MAPK1	protein_coding	Mitogen-activated protein kinase 1 [Source:UniProtKB/Swiss-Prot;Acc:P46196]	mitogen-activated protein kinase 1		Bt.167.1.S1_at	1.92432	0.000526639	ENSG00000100030	ortholog_one2one	89
ENSBTAG00000011190	FLNA	protein_coding	filamin-A [Source:RefSeq peptide;Acc:NP_001193443]	filamin A, alpha	NM_001206514	Bt.959.2.S1_at	1.96363	2.88e-06	ENSG00000196924	ortholog_one2one	96
ENSBTAG00000013880	WWC1	protein_coding	Uncharacterized protein [Source:UniProtKB/TrEMBL;Acc:F1N3I6]	WW and C2 domain containing 1		Bt.28483.2.A1_a_at	1.97845	0.00632975	ENSG00000113645	ortholog_one2one	90
ENSBTAG00000046158	CFB	protein_coding	Complement factor B Complement factor B Ba fragment Complement factor B Bb fragment [Source:UniProtKB/Swiss-Prot;Acc:P81187]	complement factor B	NM_001040526	Bt.13542.1.S1_at	1.9998	0.00734702	ENSG00000243649	ortholog_one2many	78
ENSBTAG00000030209	ARHGDIA	protein_coding	Rho GDP-dissociation inhibitor 1 [Source:UniProtKB/Swiss-Prot;Acc:P19803]	Rho GDP dissociation inhibitor (GDI) alpha	NM_176650	Bt.2458.1.S1_at	1.99998	0.000209303	ENSG00000141522	ortholog_one2one	97
ENSBTAG00000007773	VCAM1	protein_coding	vascular cell adhesion molecule 1 precursor [Source:RefSeq peptide;Acc:NP_776909]	vascular cell adhesion molecule 1	NM_174484	Bt.7043.2.S1_a_at	2.26885	0.000469182	ENSG00000162692	ortholog_one2many	76
ENSBTAG00000037526	FABP4	protein_coding	fatty acid-binding protein, adipocyte [Source:RefSeq peptide;Acc:NP_776739]	fatty acid binding protein 4, adipocyte	NM_174314	Bt.97.1.S1_at	2.30683	0.00147789	ENSG00000170323	ortholog_one2one	84
ENSBTAG00000006354	HP	protein_coding	haptoglobin precursor [Source:RefSeq peptide;Acc:NP_001035560]	haptoglobin	NM_001040470	Bt.12553.1.S1_at	2.49338	0.00328964	ENSG00000261701	ortholog_one2many	75
ENSBTAG00000005419	ABP1	protein_coding	amiloride-sensitive amine oxidase precursor [Source:RefSeq peptide;Acc:NP_001029533]	amiloride binding protein 1 (amine oxidase (copper-containing))	NM_001034361	Bt.3255.1.A1_at	2.88644	0.0101088	ENSG00000002726	ortholog_one2one	78
ENSBTAG00000021048	bta-mir-6518	protein_coding	bta-mir-6518 [Source:miRBase;Acc:MI0022280]	adrenomedullin	NM_173888	Bt.2047.1.S1_at	3.2596	7.98e-06	ENSG00000148926	ortholog_one2one	83
ENSBTAG00000012684	CCL19	protein_coding	C-C motif chemokine 19 precursor [Source:RefSeq peptide;Acc:NP_001029517]	chemokine (C-C motif) ligand 19	NM_001034345	Bt.26655.1.S1_at	3.35056	1.36e-05	ENSG00000172724	ortholog_one2one	66
ENSBTAG00000000470	IBSP	protein_coding	Bone sialoprotein 2 [Source:UniProtKB/Swiss-Prot;Acc:Q28862]	integrin-binding sialoprotein	NM_174084	Bt.568.1.S1_at	3.45503	0.00124657	ENSG00000029559	ortholog_one2one	77
ENSBTAG00000047284	DEFB4A	protein_coding	beta-defensin 4 precursor [Source:RefSeq peptide;Acc:NP_777200]	beta-defensin 4-like	NM_174775	Bt.13125.1.S1_s_at	4.88051	5.61e-07

## Sheet: RLarNym
Bovine Ensembl Gene ID	Associated Gene Name	Transcript Biotype	Description	WikiGene Description	RefSeq mRNA ID	Affy bovine probeset	logFC	P.Value	Human Ensembl Gene ID	Homology Type	% Identity with respect to Human gene
ENSBTAG00000008545	ATF3	protein_coding	Cyclic AMP-dependent transcription factor ATF-3 [Source:UniProtKB/Swiss-Prot;Acc:Q2KII1]	activating transcription factor 3	NM_001046193	Bt.18533.1.S1_at	-2.96827	0.00600818	ENSG00000162772	apparent_ortholog_one2one	96
ENSBTAG00000008182	FOSB	protein_coding	protein fosB [Source:RefSeq peptide;Acc:NP_001095718]	FBJ murine osteosarcoma viral oncogene homolog B	NM_001102248	Bt.11018.1.S1_at	-2.66273	0.0227222	ENSG00000125740	ortholog_one2one	99
ENSBTAG00000014069	BT.102008	protein_coding	[Source:RefSeq peptide;Acc:NP_001095353]	pyruvate dehydrogenase kinase, isozyme 4	NM_001101883	Bt.13330.1.S1_at	-2.27534	0.000415744	ENSG00000004799	ortholog_one2one	92
ENSBTAG00000037778	CXCL2	protein_coding	chemokine (C-X-C motif) ligand 2 precursor [Source:RefSeq peptide;Acc:NP_001039978]	chemokine (C-X-C motif) ligand 3	NM_001046513	Bt.23093.1.S1_at	-2.02663	0.020693	ENSG00000081041	ortholog_many2many	78
ENSBTAG00000003650	NR4A2	protein_coding	Nuclear receptor subfamily 4 group A member 2 [Source:UniProtKB/Swiss-Prot;Acc:Q08E53]	nuclear receptor subfamily 4, group A, member 2	NM_001076208	Bt.10060.1.S1_at	-1.99109	0.0125452	ENSG00000153234	ortholog_one2one	100
ENSBTAG00000004037	JUN	protein_coding	transcription factor AP-1 [Source:RefSeq peptide;Acc:NP_001071295]	jun proto-oncogene	NM_001077827	Bt.9153.1.S1_at	-1.79748	0.0138967	ENSG00000177606	ortholog_one2one	89
ENSBTAG00000021672	RGS1	protein_coding	regulator of G-protein signaling 1 [Source:RefSeq peptide;Acc:NP_001185992]	regulator of G-protein signaling 1	NM_001199063	Bt.4310.1.A1_at	-1.72164	0.00127283	ENSG00000090104	ortholog_one2one	91
ENSBTAG00000018134	BT.28934	protein_coding	amphiregulin precursor [Source:RefSeq peptide;Acc:NP_001092562]	amphiregulin B	NM_001099092	Bt.28934.1.S1_at	-1.56643	0.0148573	ENSG00000205595	ortholog_one2many	78
ENSBTAG00000012182	DIRAS3	protein_coding	GTP-binding protein Di-Ras3 [Source:RefSeq peptide;Acc:NP_001029387]	DIRAS family, GTP-binding RAS-like 3	NM_001034215	Bt.12283.1.A1_at	-1.55477	0.0128276	ENSG00000162595	ortholog_one2one	60
ENSBTAG00000005865	MAPK6	protein_coding	Uncharacterized protein [Source:UniProtKB/TrEMBL;Acc:G5E577]	mitogen-activated protein kinase 6		Bt.18165.1.A1_at	-1.54541	0.0139924	ENSG00000069956	apparent_ortholog_one2one	98
ENSBTAG00000039813	BT.21347	protein_coding	duodenase-1 precursor [Source:RefSeq peptide;Acc:NP_776721]	granzyme B (granzyme 2, cytotoxic T-lymphocyte-associated serine esterase 1)	NM_174296 NM_001105509	Bt.7145.1.S1_at	1.35241	0.0151767
ENSBTAG00000016208	TGM2	protein_coding	Protein-glutamine gamma-glutamyltransferase 2 [Source:UniProtKB/Swiss-Prot;Acc:P51176]	transglutaminase 2 (C polypeptide, protein-glutamine-gamma-glutamyltransferase)	NM_177507	Bt.5401.1.S1_at	1.42357	0.0015477	ENSG00000198959	ortholog_one2one	89
ENSBTAG00000016956	BT.42031	protein_coding	neutral alpha-glucosidase AB [Source:RefSeq peptide;Acc:NP_001192706]	glucosidase, alpha; neutral AB	NM_001205777	Bt.4014.1.S1_s_at	1.44855	0.0304387	ENSG00000089597	ortholog_one2one	92
ENSBTAG00000035183	BT.26980	protein_coding	beta-defensin 10 precursor [Source:RefSeq peptide;Acc:NP_001108556]	beta-defensin 10	NM_001115084	Bt.26980.1.S1_at	1.46941	0.00853696
ENSBTAG00000033107	BT.103407	protein_coding	Uncharacterized protein [Source:UniProtKB/TrEMBL;Acc:F1MGK8]	oncostatin M receptor		Bt.24859.1.A1_at	1.48257	0.00449272	ENSG00000145623	ortholog_one2one	67
ENSBTAG00000018223	BT.60417	protein_coding	chitinase-3-like protein 1 precursor [Source:RefSeq peptide;Acc:NP_001073688]	chitinase 3-like 1 (cartilage glycoprotein-39)	NM_001080219	Bt.5238.1.S1_at	1.49577	0.0157802	ENSG00000133048	ortholog_one2one	84
ENSBTAG00000020704	RAMP3	protein_coding	receptor activity-modifying protein 3 precursor [Source:RefSeq peptide;Acc:NP_001076974]	receptor (G protein-coupled) activity modifying protein 3	NM_001083505	Bt.16077.1.S1_at	1.49685	0.000168001	ENSG00000122679	ortholog_one2one	71
ENSBTAG00000020892	IL2RA	protein_coding	interleukin-2 receptor subunit alpha precursor [Source:RefSeq peptide;Acc:NP_776783]	interleukin 2 receptor, alpha	NM_174358	Bt.3941.1.S1_at	1.49799	0.00106678	ENSG00000134460	ortholog_one2one	55
ENSBTAG00000003711	EPAS1	protein_coding	endothelial PAS domain-containing protein 1 [Source:RefSeq peptide;Acc:NP_777150]	endothelial PAS domain protein 1	NM_174725	Bt.4353.1.S1_at	1.49993	0.0233686	ENSG00000116016	ortholog_one2one	88
ENSBTAG00000027051	PTAFR	protein_coding	Platelet-activating factor receptor [Source:UniProtKB/Swiss-Prot;Acc:Q9TTY5]	platelet-activating factor receptor	NM_001040538	Bt.27364.1.S1_at	1.56353	0.0169644	ENSG00000169403	ortholog_one2one	85
ENSBTAG00000003836	BT.44707	protein_coding	disintegrin and metalloproteinase domain-containing protein 19 precursor [Source:RefSeq peptide;Acc:NP_001068943]	ADAM metallopeptidase domain 19	NM_001075475	Bt.13604.1.S1_at	1.57063	0.0115316	ENSG00000135074	ortholog_one2one	87
ENSBTAG00000014782	STAB1	protein_coding	stabilin-1 precursor [Source:RefSeq peptide;Acc:NP_001192499]	stabilin 1	NM_001205570	Bt.21867.1.S1_at	1.57526	0.0333051	ENSG00000010327	ortholog_one2one	84
ENSBTAG00000009911	HDC	protein_coding	Histidine decarboxylase [Source:UniProtKB/Swiss-Prot;Acc:Q5EA83]	histidine decarboxylase	NM_001024551	Bt.18146.1.S1_at	1.58119	0.000281343	ENSG00000140287	ortholog_one2one	91
ENSBTAG00000031814	SDS	protein_coding	L-serine dehydratase/L-threonine deaminase [Source:RefSeq peptide;Acc:NP_001069130]	serine dehydratase	NM_001075662	Bt.5878.1.A1_at	1.59646	0.0440555	ENSG00000135094	ortholog_one2one	82
ENSBTAG00000016345	IL2RB	protein_coding	Uncharacterized protein [Source:UniProtKB/TrEMBL;Acc:F1N409]	interleukin 2 receptor, beta		Bt.17780.2.S1_at	1.63427	0.00136027	ENSG00000100385	ortholog_one2one	62
ENSBTAG00000034954	DEFB5	protein_coding	Beta-defensin 5 [Source:UniProtKB/Swiss-Prot;Acc:P46163]	defensin, beta 5	NM_001130761	Bt.13125.1.S1_s_at	1.66127	0.0173195
ENSBTAG00000047284	DEFB4A	protein_coding	beta-defensin 4 precursor [Source:RefSeq peptide;Acc:NP_777200]	beta-defensin 4-like	NM_174775	Bt.13125.1.S1_s_at	1.66127	0.0173195
ENSBTAG00000025250	CCL3	protein_coding	C-C motif chemokine 3 precursor [Source:RefSeq peptide;Acc:NP_776936]	chemokine (C-C motif) ligand 3	NM_174511	Bt.9974.1.S1_at	1.73192	0.0214755	ENSG00000256515	ortholog_one2many	70
ENSBTAG00000008428	BT.20327	protein_coding	uridine phosphorylase 1 [Source:RefSeq peptide;Acc:NP_001092446]	uridine phosphorylase 1	NM_001098976	Bt.20327.1.S1_a_at	1.74722	0.0281312	ENSG00000183696	ortholog_one2one	80
ENSBTAG00000002430	COL17A1	protein_coding	Collagen alpha-1(XVII) chain 120 kDa linear IgA disease antigen homolog [Source:UniProtKB/Swiss-Prot;Acc:A6QPB3]	collagen, type XVII, alpha 1	NM_001101980	Bt.27968.1.S1_at	1.76328	0.0435193	ENSG00000065618	ortholog_one2one	82
ENSBTAG00000017328	BT.28518	protein_coding	spleen trypsin inhibitor I precursor [Source:RefSeq peptide;Acc:NP_991355]	pancreatic trypsin inhibitor	NM_205786 NM_001001554	Bt.28518.1.S1_s_at	1.79948	0.00208043
ENSBTAG00000031397	P2RY13	protein_coding	P2Y purinoceptor 13 [Source:RefSeq peptide;Acc:NP_001091621]	purinergic receptor P2Y, G-protein coupled, 13	NM_001098152	Bt.19405.1.A1_at	1.80117	0.0273183	ENSG00000181631	ortholog_one2one	77
ENSBTAG00000015032	CD14	protein_coding	monocyte differentiation antigen CD14 precursor [Source:RefSeq peptide;Acc:NP_776433]	CD14 molecule	NM_174008	Bt.13789.1.A1_at	1.82197	0.0302495	ENSG00000170458	ortholog_one2one	73
ENSBTAG00000009051	MMP19	protein_coding	matrix metalloproteinase-19 precursor [Source:RefSeq peptide;Acc:NP_001069451]	matrix metallopeptidase 19	NM_001075983	Bt.3681.1.S1_at	1.90066	0.0142692	ENSG00000123342	ortholog_one2one	83
ENSBTAG00000007079	BT.49547	protein_coding	plastin-2 [Source:RefSeq peptide;Acc:NP_001029892]	lymphocyte cytosolic protein 1 (L-plastin)	NM_001034720	Bt.12500.2.S1_a_at	1.90595	0.0155062	ENSG00000136167	ortholog_one2one	96
ENSBTAG00000014713	RARRES1	protein_coding	retinoic acid receptor responder protein 1 precursor [Source:RefSeq peptide;Acc:NP_001068898]	retinoic acid receptor responder (tazarotene induced) 1	NM_001075430	Bt.24933.1.S1_at	1.93834	0.0229281	ENSG00000118849	ortholog_one2one	65
ENSBTAG00000000575	TNC	protein_coding	tenascin precursor [Source:RefSeq peptide;Acc:NP_001071494]	tenascin C	NM_001078026	Bt.11061.1.S1_at	1.97279	0.00297263	ENSG00000041982	ortholog_one2one	86
ENSBTAG00000027225	LAP	protein_coding	Lingual antimicrobial peptide [Source:UniProtKB/Swiss-Prot;Acc:Q28880]	lingual antimicrobial peptide		Bt.571.1.S1_at	2.03627	0.00151152
ENSBTAG00000020225	BT.29646	protein_coding	thromboxane-A synthase [Source:RefSeq peptide;Acc:NP_001039492]	thromboxane A synthase 1 (platelet)	NM_001046027	Bt.13516.3.A1_at	2.04695	0.0140138	ENSG00000059377	ortholog_one2one	76
ENSBTAG00000000802	LYVE1	protein_coding	Lymphatic vessel endothelial hyaluronic acid receptor 1 [Source:UniProtKB/Swiss-Prot;Acc:Q6UC88]	lymphatic vessel endothelial hyaluronan receptor 1	NM_205815	Bt.24309.1.A1_at	2.0653	0.0153434	ENSG00000133800	ortholog_one2one	70
ENSBTAG00000005043	TIMP1	protein_coding	Metalloproteinase inhibitor 1 [Source:UniProtKB/Swiss-Prot;Acc:P20414]	TIMP metallopeptidase inhibitor 1	NM_174471	Bt.632.1.S1_at	2.08734	0.000103686	ENSG00000102265	ortholog_one2one	87
ENSBTAG00000019428	CCR1	protein_coding	C-C chemokine receptor type 1 [Source:RefSeq peptide;Acc:NP_001071307]	chemokine (C-C motif) receptor 1	NM_001077839	Bt.1377.1.S1_at	2.14386	0.0320329	ENSG00000163823	ortholog_one2many	85
ENSBTAG00000033545	EBD	protein_coding	Enteric beta-defensin [Source:UniProtKB/Swiss-Prot;Acc:O02775]	defensin, beta 1	NM_175703	Bt.132.1.S1_at	2.19745	0.00898073
ENSBTAG00000021048	bta-mir-6518	protein_coding	bta-mir-6518 [Source:miRBase;Acc:MI0022280]	adrenomedullin	NM_173888	Bt.2047.1.S1_at	2.22264	0.00747135	ENSG00000148926	ortholog_one2one	83
ENSBTAG00000038048	BT.41060	protein_coding	Uncharacterized protein [Source:UniProtKB/TrEMBL;Acc:F1MWM8]	mannose receptor, C type 1		Bt.20836.1.S1_at	2.46926	0.0175521	ENSG00000183748	ortholog_one2many	87
ENSBTAG00000020755	SELP	protein_coding	P-selectin precursor [Source:RefSeq peptide;Acc:NP_776608]	selectin P (granule membrane protein 140kDa, antigen CD62)	NM_174183	Bt.4342.1.S1_at	2.56063	0.000212274	ENSG00000174175	ortholog_one2one	76
ENSBTAG00000012684	CCL19	protein_coding	C-C motif chemokine 19 precursor [Source:RefSeq peptide;Acc:NP_001029517]	chemokine (C-C motif) ligand 19	NM_001034345	Bt.26655.1.S1_at	2.58388	0.00498782	ENSG00000172724	ortholog_one2one	66
ENSBTAG00000000720	CTSL1	protein_coding	cathepsin L1 precursor [Source:RefSeq peptide;Acc:NP_001077155]	cathepsin L1	NM_001083686	Bt.10200.1.S1_at	2.58718	0.00364395	ENSG00000135047	apparent_ortholog_one2one	74
ENSBTAG00000010155		protein_coding	Regakine-1 [Source:UniProtKB/Swiss-Prot;Acc:P82943]	regakine 1	NM_001034220	Bt.6556.1.S1_at	2.63196	0.0279252
ENSBTAG00000020676	MMP9	protein_coding	matrix metalloproteinase-9 precursor [Source:RefSeq peptide;Acc:NP_777169]	matrix metallopeptidase 9 (gelatinase B, 92kDa gelatinase, 92kDa type IV collagenase)	NM_174744	Bt.4714.1.S1_at	2.6589	0.000420404	ENSG00000100985	ortholog_one2one	81
ENSBTAG00000021588	SCG2	protein_coding	Secretogranin-2 Secretoneurin [Source:UniProtKB/Swiss-Prot;Acc:P20616]	secretogranin II	NM_174176	Bt.5427.1.A1_at	2.69314	0.0080607	ENSG00000171951	ortholog_one2one	87
ENSBTAG00000009812	CXCL6	protein_coding	C-X-C motif chemokine 6 [Source:UniProtKB/Swiss-Prot;Acc:P80221]	chemokine (C-X-C motif) ligand 6 (granulocyte chemotactic protein 2)	NM_174300	Bt.7165.1.S1_at	2.69587	0.0118131	ENSG00000163735	ortholog_one2many	74
ENSBTAG00000006354	HP	protein_coding	haptoglobin precursor [Source:RefSeq peptide;Acc:NP_001035560]	haptoglobin	NM_001040470	Bt.12553.1.S1_at	2.77891	0.00642857	ENSG00000261701	ortholog_one2many	75
ENSBTAG00000012887	FCER1A	protein_coding	high affinity immunoglobulin epsilon receptor subunit alpha precursor [Source:RefSeq peptide;Acc:NP_001093780]	Fc fragment of IgE, high affinity I, receptor for; alpha polypeptide	NM_001100310	Bt.27043.1.A1_at	2.8085	0.00382368	ENSG00000179639	ortholog_one2one	60
ENSBTAG00000007312	CD209	protein_coding	CD209 antigen [Source:RefSeq peptide;Acc:NP_001139228]	CD209 molecule	NM_001145756	Bt.9532.1.S1_at	3.01836	0.0481015
ENSBTAG00000013429	CLEC4G	protein_coding	C-type lectin domain family 4 member G [Source:RefSeq peptide;Acc:NP_001192535]	C-type lectin domain family 4, member G	NM_001205606	Bt.22180.1.S1_at	3.06647	0.00588548	ENSG00000182566	ortholog_one2one	70
ENSBTAG00000046144	DEFB7	protein_coding	Beta-defensin 7 [Source:UniProtKB/Swiss-Prot;Acc:P46165]	neutrophil beta-defensin-9 like peptide	NM_001102362	Bt.12206.1.S1_x_at	3.677	0.0132676
ENSBTAG00000047740		protein_coding	Uncharacterized protein [Source:UniProtKB/TrEMBL;Acc:F1MGE0]			Bt.12206.1.S1_x_at	3.677	0.0132676
