# Supplementary material for: Immune and biochemical responses in skin differ between bovine hosts genetically susceptible and resistant to the cattle tick Rhipicephalus microplus
Source: Parasit Vectors. 2017 Jan 31;10:51. doi: 10.1186/s13071-016-1945-z (PMC5282843; doi:10.1186/s13071-016-1945-z)
Supplement: Additional file 6: Table S4. — Genetic pathways and networks identified with the MetaSkin analysis software. (XLS 43 kb) [file 13071_2016_1945_MOESM6_ESM.xls]

## Sheet: 1.1_Pathway_Maps_analysis
Enrichment analysis report
Enrichment by Pathway Maps					R_Nymph				S_Nymph				R_Larvae				S_Larve
#	Maps	Total	min(pValue)	Min FDR	p-value	FDR	In Data	Network Objects from Active Data	p-value	FDR	In Data	Network Objects from Active Data	p-value	FDR	In Data	Network Objects from Active Data	p-value	FDR	In Data	Network Objects from Active Data
1	Role of fibroblasts and keratinocytes in the elicitation phase of allergic contact dermatitis	26	2.09524e-07	1.96953e-05	2.09524e-07	1.96953e-05	3	IL-8, CCL2, GRO-2	2.09524e-07	1.96953e-05	3	IL-8, CCL2, GRO-2	2.09524e-07	1.96953e-05	3	IL-8, CCL2, GRO-2	4.74232e-05	0.000810476	2	IL-8, GRO-2
Info
General
Date	2014-04-16
Server	portal.genego.com
Version	6.17.64668
Name	University of Sao Paulo - Isabel Santos named seat
Login	usp16
Workflow Settings
Type	Enrichment analysis
Signals	both
Active Data
Name	Type	Size		Threshold	0
Table 1; S_Larvae	General	4		P-value	0.05
Table 1; R_Larvae	General	5
Table 1; R_Nymph	General	5
Table 1; S_Nymph	General	5
Enrichment Analysis Workflow 1.0 Data Analysis Report
Server:		portal.genego.com
Date:		2014‑04‑16
Name:		University of Sao Paulo ‑ Isabel Santos named seat
Login:		usp16
Experiments
1.		R_Nymph
2.		S_Nymph
3.		S_Larvae
4.		R_Larvae
The experiments uploaded for comparative analysis
#	Processes	%	p-Value
1	inflammatory response	12.60	4.444e-53
2	chemotaxis	8.49	4.277e-42
3	immune response	10.41	1.414e-39
4	chemokine-mediated signaling pathway	5.21	4.437e-32
5	neutrophil chemotaxis	4.66	3.105e-25

## Sheet: 1.2_Network_analysis
Analyze network Workflow Report
Server:	portal.genego.com
Date:	2014‑04‑28
Name:	University of Sao Paulo ‑ Isabel Santos named seat
Login:	usp16
Experiments
1.	Table 2; R_Larvae
2.	Table 2; R_Nymph
Selected networks built from active experiments
Network 1
Network 2
Network 3
No	Key network objects	GO Processes	Total nodes	Seed nodes	Pathways	p‑Value	zScore	gScore
1	AP‑1, c‑Jun, HMGB1, PKR, ISG15	MyD88‑dependent toll‑like receptor signaling pathway (58.3%), toll‑like receptor TLR6:TLR2 signaling pathway (56.2%), toll‑like receptor TLR1:TLR2 signaling pathway (56.2%), toll‑like receptor 2 signaling pathway (56.2%), toll‑like receptor 4 signaling pathway (56.2%)	50	5	1021	7.44e‑13	46.29	1322.54
2	AP‑1, PDK (PDPK1), HMGB1, Tob1, Secretogranin II	toll‑like receptor 10 signaling pathway (40.0%), toll‑like receptor 5 signaling pathway (40.0%), toll‑like receptor TLR6:TLR2 signaling pathway (40.0%), toll‑like receptor TLR1:TLR2 signaling pathway (40.0%), toll‑like receptor 9 signaling pathway (40.0%)	50	6	0	1.04e‑15	55.01	55.01
3	AP‑1, HMGB1, AKR1C2, Cathepsin D, ERK1 (MAPK3)	cellular response to organic substance (82.0%), response to oxygen‑containing compound (78.0%), enzyme linked receptor protein signaling pathway (62.0%), response to organic substance (88.0%), cellular response to growth factor stimulus (56.0%)	50	5	0	7.44e‑13	46.29	46.29

## Sheet: 1.3_Network_analysis
Analyze network Workflow Report
Server:	portal.genego.com
Date:	2014‑04‑28
Name:	University of Sao Paulo ‑ Isabel Santos named seat
Login:	usp16
Experiments
1.	Table 2; R_Larvae
2.	Table 2; R_Nymph
Selected network built from active experiments
No	Key network objects	GO Processes	Total nodes	Seed nodes	Pathways	p‑Value	zScore	gScore
1	AL1A1, NAD('+) + H(,2)O + Aldehyde = Fatty acids + NADH, (S)‑Lactaldehyde + NADH = Propylene glycol + NAD('+), NAD('+) + Heptanal + H(,2)O = Heptanoic acid + NADH, Propylene glycol intracellular	9‑cis‑retinoic acid biosynthetic process (100.0%), 9‑cis‑retinoic acid metabolic process (100.0%), retinoic acid biosynthetic process (100.0%), diterpenoid biosynthetic process (100.0%), optic cup morphogenesis involved in camera‑type eye development (100.0%)	19	1	0	9.77e‑05	101.18	101.18
