# Supplementary material for: Immune and biochemical responses in skin differ between bovine hosts genetically susceptible and resistant to the cattle tick Rhipicephalus microplus
Source: Parasit Vectors. 2017 Jan 31;10:51. doi: 10.1186/s13071-016-1945-z (PMC5282843; doi:10.1186/s13071-016-1945-z)
Supplement: Additional file 7: Table S5. — Differentially expressed genes (DEGs) between skins of different breeds (inter-breed comparisons). The types of skin (Bsl, baseline; Str, stressed; Lar, larvae-infested; Nym, nymph-infested) are given for each comparison against the susceptible breed, as named across the sheets. DEGs were calculated using limma R package from Bioconductor software. The up- (positive values) or downregulation (negative values) shown are of expression of genes from skin of the resistant breed compared to susceptible and are displayed in “logFC” column. (XLSX 232 kb) [file 13071_2016_1945_MOESM7_ESM.xlsx]

## Sheet: RBsl
Bovine Ensembl Gene ID	Associated Gene Name	Transcript Biotype	Description	WikiGene Description	RefSeq mRNA ID	Affy bovine probeset	logFC	P.Value	Human Ensembl Gene ID	Homology Type	% Identity with respect to Human gene
ENSBTAG00000011062	TDO2	protein_coding	Tryptophan 2,3-dioxygenase [Source:UniProtKB/Swiss-Prot;Acc:Q2KIQ5]	tryptophan 2,3-dioxygenase	NM_001046313	Bt.24081.1.A1_at	-6.22926	6.33e-05	ENSG00000151790	ortholog_one2one	92
ENSBTAG00000034645	PON3	protein_coding	serum paraoxonase/lactonase 3 precursor [Source:RefSeq peptide;Acc:NP_001068947]	paraoxonase 3	NM_001075479	Bt.20372.1.S1_at	-4.63791	3.45e-06	ENSG00000105852	ortholog_one2one	81
ENSBTAG00000002635	PGLYRP1	protein_coding	Peptidoglycan recognition protein 1 [Source:UniProtKB/Swiss-Prot;Acc:Q8SPP7]	peptidoglycan recognition protein 1	NM_174573	Bt.9980.1.S1_at	-4.25217	3.74e-06	ENSG00000008438	ortholog_one2one	67
ENSBTAG00000003871	BT.17242	protein_coding	cytochrome P450 subfamily 2B precursor [Source:RefSeq peptide;Acc:NP_001068641]	cytochrome P450 subfamily 2B	NM_001075173	Bt.17242.1.A1_at	-3.86589	0.0167006	ENSG00000197408	ortholog_one2one	69
ENSBTAG00000001801	SYT4	protein_coding	synaptotagmin-4 [Source:RefSeq peptide;Acc:NP_001091577]	synaptotagmin IV	NM_001098108	Bt.22143.1.A1_at	-3.25775	0.0313754	ENSG00000132872	ortholog_one2one	92
ENSBTAG00000020196	ENPP3	protein_coding	ectonucleotide pyrophosphatase/phosphodiesterase family member 3 [Source:RefSeq peptide;Acc:NP_001069391]	ectonucleotide pyrophosphatase/phosphodiesterase 3	NM_001075923	Bt.9659.1.S1_a_at	-2.70352	0.000384001	ENSG00000154269	ortholog_one2one	82
ENSBTAG00000000575	TNC	protein_coding	tenascin precursor [Source:RefSeq peptide;Acc:NP_001071494]	tenascin C	NM_001078026	Bt.11061.1.S1_at	-2.66137	2.25e-05	ENSG00000041982	ortholog_one2one	86
ENSBTAG00000006505	S100A9	protein_coding	protein S100-A9 [Source:RefSeq peptide;Acc:NP_001039793]	S100 calcium binding protein A9		Bt.16201.1.S1_at	-2.65581	2.43e-05	ENSG00000163220	ortholog_one2one	70
ENSBTAG00000011961	PF4	protein_coding	platelet factor 4 precursor [Source:RefSeq peptide;Acc:NP_001094532]	platelet factor 4	NM_001101062	Bt.11581.1.S1_at	-2.40514	7.32e-05	ENSG00000163737	ortholog_one2many	68
ENSBTAG00000008479	CXCL13	protein_coding	C-X-C motif chemokine 13 precursor [Source:RefSeq peptide;Acc:NP_001015576]	chemokine (C-X-C motif) ligand 13	NM_001015576	Bt.28088.1.S1_at	-2.24257	0.0291911	ENSG00000156234	ortholog_one2one	50
ENSBTAG00000016147	CETN4	protein_coding	centrin 4 [Source:RefSeq peptide;Acc:NP_001033128]	centrin 4	NM_001038039	Bt.2882.1.A1_at	-2.23532	3.81e-05
ENSBTAG00000006263	BT.67549	protein_coding	pancreatic secretory granule membrane major glycoprotein GP2 precursor [Source:RefSeq peptide;Acc:NP_001069418]	glycoprotein 2 (zymogen granule membrane)	NM_001075950	Bt.2278.1.S1_at	-1.92405	0.00946595	ENSG00000169347	ortholog_one2one	77
ENSBTAG00000020073	NCEH1	protein_coding	Neutral cholesterol ester hydrolase 1 [Source:UniProtKB/Swiss-Prot;Acc:Q1JQE6]	neutral cholesterol ester hydrolase 1	NM_001123034	Bt.27963.1.A1_at	-1.84239	0.000102121	ENSG00000144959	ortholog_one2one	84
ENSBTAG00000001292	LTF	protein_coding	Lactotransferrin Lactoferricin-B [Source:UniProtKB/Swiss-Prot;Acc:P24627]	lactotransferrin	NM_180998	Bt.4802.1.S1_at	-1.82683	0.000716196	ENSG00000012223	ortholog_one2one	70
ENSBTAG00000025477	BT.70921	protein_coding	kinesin-like protein KIF3A [Source:RefSeq peptide;Acc:NP_001193783]	kinesin family member 3A	NM_001206854	Bt.24697.1.A1_at	-1.79048	0.0395725	ENSG00000131437	ortholog_one2one	99
ENSBTAG00000021217	COL11A1	protein_coding	collagen alpha-1(XI) chain [Source:RefSeq peptide;Acc:NP_001159981]	collagen, type XI, alpha 1	NM_001166509	Bt.21409.1.A1_at	-1.69181	0.000963346	ENSG00000060718	ortholog_one2one	94
ENSBTAG00000033345	STAR	protein_coding	Steroidogenic acute regulatory protein, mitochondrial [Source:UniProtKB/Swiss-Prot;Acc:Q28918]	steroidogenic acute regulatory protein	NM_174189	Bt.4709.1.S1_at	-1.64232	0.00096832	ENSG00000164692	ortholog_one2one	93
ENSBTAG00000010793	CCDC80	protein_coding	coiled-coil domain-containing protein 80 precursor [Source:RefSeq peptide;Acc:NP_001092452]	coiled-coil domain containing 80	NM_001098982	Bt.7788.1.S1_at	-1.64114	2.03e-05	ENSG00000091986	ortholog_one2one	88
ENSBTAG00000003434	CERS4	protein_coding	Ceramide synthase 4 [Source:UniProtKB/Swiss-Prot;Acc:Q5E9R6]	ceramide synthase 4	NM_001015520	Bt.2268.1.S1_at	-1.63453	3.58e-05	ENSG00000090661	ortholog_one2one	71
ENSBTAG00000047449	GNLY	protein_coding	granulysin precursor [Source:RefSeq peptide;Acc:NP_001068611]	antimicrobial peptide NK-lysin-like	NM_001075143	Bt.16101.1.S1_at	-1.5746	0.00242201	ENSG00000115523	ortholog_one2many	37
ENSBTAG00000047816		protein_coding	Uncharacterized protein [Source:UniProtKB/TrEMBL;Acc:F1MB18]			Bt.16101.1.S1_at	-1.5746	0.00242201	ENSG00000115523	ortholog_one2many	19
ENSBTAG00000004948	FAM84A	protein_coding	Protein FAM84A [Source:UniProtKB/Swiss-Prot;Acc:Q3ZCA1]	family with sequence similarity 84, member A	NM_001034659	Bt.13413.1.S1_at	-1.56366	0.000957577	ENSG00000162981	ortholog_one2one	98
ENSBTAG00000003938	FNDC1	protein_coding	Uncharacterized protein [Source:UniProtKB/TrEMBL;Acc:E1BI51]	fibronectin type III domain-containing protein 1-like		Bt.763.1.S1_at	-1.5591	0.0108583	ENSG00000164694	ortholog_one2one	73
ENSBTAG00000012057	GIF	protein_coding	gastric intrinsic factor precursor [Source:RefSeq peptide;Acc:NP_001193168]	gastric intrinsic factor (vitamin B synthesis)	NM_001206239	Bt.28333.1.S1_at	-1.55843	0.0136142	ENSG00000134812	ortholog_one2one	78
ENSBTAG00000017816	FXYD1	protein_coding	Phospholemman [Source:UniProtKB/Swiss-Prot;Acc:Q3SZX0]	FXYD domain containing ion transport regulator 1	NM_001076410	Bt.20510.1.S1_at	-1.55515	0.000126831	ENSG00000266964	ortholog_one2one	90
ENSBTAG00000012471	BT.18113	protein_coding	interleukin enhancer-binding factor 2 [Source:RefSeq peptide;Acc:NP_001033276]	interleukin enhancer binding factor 2, 45kDa	NM_001038187	Bt.18113.1.S1_a_at	-1.55402	0.000241843	ENSG00000143621	ortholog_one2one	100
ENSBTAG00000018598	HSPB6	protein_coding	Heat shock protein beta-6 [Source:UniProtKB/Swiss-Prot;Acc:Q148F8]	heat shock protein, alpha-crystallin-related, B6	NM_001076027	Bt.7478.1.S1_at	-1.54523	0.000125501	ENSG00000004776	apparent_ortholog_one2one	92
ENSBTAG00000014340	KERA	protein_coding	Keratocan [Source:UniProtKB/Swiss-Prot;Acc:O62702]	keratocan	NM_173910	Bt.5391.1.S1_at	-1.52988	0.00373718	ENSG00000139330	ortholog_one2one	92
ENSBTAG00000000720	CTSL1	protein_coding	cathepsin L1 precursor [Source:RefSeq peptide;Acc:NP_001077155]	cathepsin L1	NM_001083686	Bt.10200.1.S1_at	-1.50476	7.19e-05	ENSG00000135047	apparent_ortholog_one2one	74
ENSBTAG00000038662	GJB6	protein_coding	Gap junction beta-6 protein [Source:UniProtKB/Swiss-Prot;Acc:Q5E9Z5]	gap junction protein, beta 6, 30kDa	NM_001160177	Bt.25989.1.A1_at	-1.50142	0.000106752	ENSG00000121742	ortholog_one2one	93
ENSBTAG00000006821	PECR	protein_coding	Uncharacterized protein [Source:UniProtKB/TrEMBL;Acc:G3X6L7]			Bt.15781.1.A1_at	-1.49513	0.00511903	ENSG00000115425	ortholog_one2one	77
ENSBTAG00000013498	HTR2A	protein_coding	5-hydroxytryptamine receptor 2A [Source:UniProtKB/Swiss-Prot;Acc:Q75Z89]	5-hydroxytryptamine (serotonin) receptor 2A	NM_001001157	Bt.25378.1.A1_at	-1.48395	0.000211891	ENSG00000102468	ortholog_one2one	94
ENSBTAG00000003506	STEAP2	protein_coding	metalloreductase STEAP2 [Source:RefSeq peptide;Acc:NP_001071315]	STEAP family member 2, metalloreductase	NM_001077847	Bt.22045.1.S1_at	-1.46737	0.000433981	ENSG00000157214	ortholog_one2one	98
ENSBTAG00000005269	CCNB2	protein_coding	G2/mitotic-specific cyclin-B2 [Source:UniProtKB/Swiss-Prot;Acc:O77689]	cyclin B2	NM_174264	Bt.41.1.S1_at	-1.44626	0.000267592	ENSG00000157456	ortholog_one2one	93
ENSBTAG00000019663	DECR1	protein_coding	2,4-dienoyl-CoA reductase, mitochondrial [Source:RefSeq peptide;Acc:NP_001068891]	2,4-dienoyl CoA reductase 1, mitochondrial	NM_001075423	Bt.13390.2.S1_a_at	-1.41577	0.00573399	ENSG00000104325	ortholog_one2one	86
ENSBTAG00000005426	PSMC1	protein_coding	26S protease regulatory subunit 4 [Source:RefSeq peptide;Acc:NP_001014855]	proteasome (prosome, macropain) 26S subunit, ATPase, 1	NM_001014855	Bt.12340.1.S1_at	-1.39872	0.000384164	ENSG00000100764	apparent_ortholog_one2one	100
ENSBTAG00000013472	COL1A2	protein_coding	Collagen alpha-2(I) chain [Source:UniProtKB/Swiss-Prot;Acc:P02465]	collagen, type I, alpha 2	NM_174520	Bt.8124.1.S2_at	-1.38413	2.01e-05	ENSG00000147465	ortholog_one2one	88
ENSBTAG00000018281	GPX7	protein_coding	Glutathione peroxidase 7 [Source:UniProtKB/Swiss-Prot;Acc:A6QLY2]	glutathione peroxidase 7	NM_001101113	Bt.11662.1.A1_at	-1.37564	0.000212612	ENSG00000116157	ortholog_one2one	93
ENSBTAG00000015749	BT.87354	protein_coding	metalloreductase STEAP1 [Source:RefSeq peptide;Acc:NP_001192735]	metalloreductase STEAP1-like	NM_001205806	Bt.16925.1.A1_at	-1.37296	0.00147546	ENSG00000164647	ortholog_one2many	89
ENSBTAG00000025822	CALML4	protein_coding	Calmodulin-like protein 4 [Source:UniProtKB/Swiss-Prot;Acc:Q3T0E8]	calmodulin-like 4	NM_001034671	Bt.15294.1.S1_at	-1.35474	0.00106826	ENSG00000129007	ortholog_one2one	69
ENSBTAG00000038931		protein_coding	thiosulfate sulfurtransferase/rhodanese-like domain-containing protein 1-like [Source:RefSeq peptide;Acc:NP_001103564]	thiosulfate sulfurtransferase/rhodanese-like domain-containing protein 1-like	NM_001110094	Bt.18278.1.S1_at	-1.33007	0.0117782
ENSBTAG00000024334		processed_pseudogene				Bt.18278.1.S1_at	-1.33007	0.0117782
ENSBTAG00000013100	SPAG5	protein_coding	sperm-associated antigen 5 [Source:RefSeq peptide;Acc:NP_001192478]	sperm associated antigen 5	NM_001205549	Bt.11587.3.A1_a_at	-1.32226	0.000699432	ENSG00000076382	ortholog_one2one	78
ENSBTAG00000001032	BT.98113	protein_coding	glycogen phosphorylase, muscle form [Source:RefSeq peptide;Acc:NP_786980]	phosphorylase, glycogen, muscle	NM_175786	Bt.16003.1.S1_at	-1.31972	0.00260117	ENSG00000068976	apparent_ortholog_one2one	96
ENSBTAG00000008074	BT.33105	protein_coding	complement C1q tumor necrosis factor-related protein 6 precursor [Source:RefSeq peptide;Acc:NP_001095342]	C1q and tumor necrosis factor related protein 6	NM_001101872	Bt.25849.1.S1_at	-1.31442	0.00103313	ENSG00000133466	ortholog_one2one	67
ENSBTAG00000010774	NUSAP1	protein_coding	Nucleolar and spindle-associated protein 1 [Source:UniProtKB/Swiss-Prot;Acc:Q2YDJ0]	nucleolar and spindle associated protein 1	NM_001046571	Bt.25412.1.A1_at	-1.30735	0.00542887	ENSG00000137804	ortholog_one2one	77
ENSBTAG00000019794	SYPL1	protein_coding	synaptophysin-like protein 1 [Source:RefSeq peptide;Acc:NP_001103558]	synaptophysin-like 1	NM_001110088	Bt.27131.1.S1_at	-1.28465	0.000155362	ENSG00000008282	ortholog_one2one	52
ENSBTAG00000018661	TMC6	protein_coding	transmembrane channel-like protein 6 [Source:RefSeq peptide;Acc:NP_001068676]	transmembrane channel-like 6	NM_001075208	Bt.9351.2.S1_at	-1.28401	7.86e-05	ENSG00000141524	ortholog_one2one	74
ENSBTAG00000017328	BT.28518	protein_coding	spleen trypsin inhibitor I precursor [Source:RefSeq peptide;Acc:NP_991355]	pancreatic trypsin inhibitor	NM_205786 NM_001001554	Bt.28518.1.S1_s_at	-1.27275	7.72e-05
ENSBTAG00000045588		protein_coding	Uncharacterized protein [Source:UniProtKB/TrEMBL;Acc:G3N1J6]	bone marrow stromal cell antigen 2		Bt.15788.1.S1_a_at	-1.26367	0.000228205	ENSG00000130303	ortholog_one2many	33
ENSBTAG00000014239	CCNB1	protein_coding	G2/mitotic-specific cyclin-B1 [Source:UniProtKB/Swiss-Prot;Acc:Q1LZG6]	cyclin B1	NM_001045872	Bt.15980.1.A1_at	-1.26107	0.000101814	ENSG00000134057	ortholog_one2one	89
ENSBTAG00000011647	SLC25A15	protein_coding	mitochondrial ornithine transporter 1 [Source:RefSeq peptide;Acc:NP_001039791]	solute carrier family 25 (mitochondrial carrier; ornithine transporter) member 15	NM_001046326	Bt.20227.2.S1_at	-1.25687	0.028817	ENSG00000102743	ortholog_one2one	95
ENSBTAG00000012184	PTTG1	protein_coding	Securin [Source:UniProtKB/Swiss-Prot;Acc:Q3SZY3]	pituitary tumor-transforming 1	NM_001034310	Bt.3756.1.A1_at	-1.25451	0.000195257	ENSG00000164611	ortholog_many2many	86
ENSBTAG00000047322	PTTG1	protein_coding	Securin [Source:UniProtKB/TrEMBL;Acc:G3N089]			Bt.3756.1.A1_at	-1.25451	0.000195257	ENSG00000164611	ortholog_many2many	86
ENSBTAG00000003958	TMEM220	protein_coding	transmembrane protein 220 [Source:RefSeq peptide;Acc:NP_001178972]	transmembrane protein 220	NM_001192043	Bt.28251.1.S1_at	-1.25416	0.0331834	ENSG00000187824	ortholog_one2one	77
ENSBTAG00000001717	AURKB	protein_coding	aurora kinase B [Source:RefSeq peptide;Acc:NP_898907]	aurora kinase B	NM_183084	Bt.7331.1.S2_at	-1.25143	0.000264582	ENSG00000178999	ortholog_one2one	93
ENSBTAG00000014670	BEX5	protein_coding	Protein BEX5 [Source:UniProtKB/Swiss-Prot;Acc:Q3ZBJ9]	brain expressed, X-linked 5	NM_001075735	Bt.20617.1.S1_at	-1.24817	0.000761999	ENSG00000184515	ortholog_one2one	77
ENSBTAG00000012637	ECRG4	protein_coding	augurin precursor [Source:RefSeq peptide;Acc:NP_001033202]	chromosome 11 open reading frame, human C2orf40	NM_001038113	Bt.26513.1.S1_at	-1.24001	0.00128823	ENSG00000119147	ortholog_one2one	80
ENSBTAG00000018214	SHISA2	protein_coding	Protein shisa-2 homolog [Source:UniProtKB/Swiss-Prot;Acc:A6QPA0]	shisa homolog 2 (Xenopus laevis)	NM_001101265	Bt.22389.1.S1_at	-1.23459	4.25e-05	ENSG00000180730	ortholog_one2one	91
ENSBTAG00000000011	TDH	protein_coding	L-threonine 3-dehydrogenase, mitochondrial [Source:UniProtKB/Swiss-Prot;Acc:Q2KIR8]	L-threonine dehydrogenase	NM_001046104	Bt.22599.1.A1_at	-1.21869	0.00625445
ENSBTAG00000033441	SHCBP1	protein_coding	SHC SH2 domain-binding protein 1 [Source:RefSeq peptide;Acc:NP_001179508]	SHC SH2-domain binding protein 1	NM_001192579	Bt.9863.1.S1_at	-1.21067	0.004605	ENSG00000171241	ortholog_one2one	90
ENSBTAG00000012640	S100A8	protein_coding	Protein S100-A8 [Source:UniProtKB/Swiss-Prot;Acc:P28782]	S100 calcium binding protein A8	NM_001113725	Bt.9360.1.S1_at	-1.20253	0.00146469	ENSG00000143546	ortholog_one2one	69
ENSBTAG00000002029	IGSF5	protein_coding	immunoglobulin superfamily member 5 isoform 1 precursor [Source:RefSeq peptide;Acc:NP_001193707]	immunoglobulin superfamily, member 5	NM_001206778	Bt.3194.1.S1_at	-1.20216	0.00109418	ENSG00000183067	ortholog_one2one	48
ENSBTAG00000021875	SLC41A2	protein_coding	solute carrier family 41 member 2 [Source:RefSeq peptide;Acc:NP_001192839]	solute carrier family 41, member 2	NM_001205910	Bt.16730.1.A1_at	-1.186	0.000778854	ENSG00000136052	ortholog_one2one	95
ENSBTAG00000039037	SERPINB4	protein_coding	serpin peptidase inhibitor, clade B like [Source:RefSeq peptide;Acc:NP_001193642]	serpin B4-like	NM_001206713 NM_001102322	Bt.9693.1.S1_at	-1.18287	0.00184021	ENSG00000206073	ortholog_many2many	57
ENSBTAG00000040586	BT.104539	protein_coding	serpin peptidase inhibitor, clade B like [Source:RefSeq peptide;Acc:NP_001099089]	serpin B4-like	NM_001105619	Bt.9693.1.S1_at	-1.18287	0.00184021	ENSG00000057149	ortholog_many2many	64
ENSBTAG00000005685	BT.49451	protein_coding	corticosteroid 11-beta-dehydrogenase isozyme 2 [Source:RefSeq peptide;Acc:NP_777067]	hydroxysteroid (11-beta) dehydrogenase 2	NM_174642	Bt.4546.1.S1_at	-1.17616	0.00235632	ENSG00000176387	ortholog_one2one	83
ENSBTAG00000015230	PLA2G12A	protein_coding	group XIIA secretory phospholipase A2 precursor [Source:RefSeq peptide;Acc:NP_001091532]	phospholipase A2, group XIIA	NM_001098063	Bt.22589.1.S1_at	-1.16887	0.00251864	ENSG00000123739	ortholog_one2one	91
ENSBTAG00000008216	RRM2	protein_coding	ribonucleoside-diphosphate reductase subunit M2 isoform 1 [Source:RefSeq peptide;Acc:NP_001231110]	ribonucleotide reductase M2	NM_001244182	Bt.10648.1.S1_at	-1.16541	0.00216396	ENSG00000171848	ortholog_one2one	82
ENSBTAG00000001097	FKBP7	protein_coding	peptidyl-prolyl cis-trans isomerase FKBP7 precursor [Source:RefSeq peptide;Acc:NP_001093800]	FK506 binding protein 7	NM_001100330	Bt.26885.1.S1_at	-1.16092	0.00215323	ENSG00000079150	ortholog_one2one	88
ENSBTAG00000014326	CDCA8	protein_coding	borealin [Source:RefSeq peptide;Acc:NP_001077121]	cell division cycle associated 8	NM_001083652	Bt.27319.1.A1_at	-1.15583	0.00240449	ENSG00000134690	ortholog_one2one	88
ENSBTAG00000016275	AMDHD1	protein_coding	Probable imidazolonepropionase [Source:UniProtKB/Swiss-Prot;Acc:A5PJV3]	amidohydrolase domain containing 1	NM_001098872	Bt.23671.1.S1_at	-1.14933	0.0046831	ENSG00000139344	ortholog_one2one	92
ENSBTAG00000001388	NMB	protein_coding	neuromedin-B precursor [Source:RefSeq peptide;Acc:NP_001068738]	neuromedin B	NM_001075270	Bt.10630.1.S1_at	-1.14822	0.000238082	ENSG00000197696	ortholog_one2one	56
ENSBTAG00000013103	COL1A1	protein_coding	Collagen alpha-1(I) chain [Source:UniProtKB/Swiss-Prot;Acc:P02453]	collagen, type I, alpha 1	NM_001034039	Bt.28583.1.S1_s_at	-1.14713	0.00302195	ENSG00000108821	ortholog_one2one	97
ENSBTAG00000009086	LOXL1	protein_coding	lysyl oxidase homolog 1 precursor [Source:RefSeq peptide;Acc:NP_776808]	lysyl oxidase-like 1	NM_174383	Bt.8963.1.S1_at	-1.14465	0.000920316	ENSG00000129038	ortholog_one2one	90
ENSBTAG00000017223	BT.22540	protein_coding	mesoderm-specific transcript homolog protein [Source:RefSeq peptide;Acc:NP_001076837]	mesoderm specific transcript homolog (mouse)	NM_001083368	Bt.9556.1.S1_at	-1.1366	0.00561179	ENSG00000106484	ortholog_one2one	99
ENSBTAG00000002788	RAB27B	protein_coding	Ras-related protein Rab-27B [Source:UniProtKB/Swiss-Prot;Acc:Q8HZJ5]	RAB27B, member RAS oncogene family		Bt.12771.1.S1_at	-1.1353	0.000275346	ENSG00000041353	ortholog_one2one	94
ENSBTAG00000019980	DGKI	protein_coding	Uncharacterized protein [Source:UniProtKB/TrEMBL;Acc:F1N2W5]	diacylglycerol kinase, iota		Bt.22642.1.A1_at	-1.12903	0.0018026	ENSG00000169599	ortholog_one2one	93
ENSBTAG00000033803	FABP7	protein_coding	Fatty acid-binding protein, brain [Source:UniProtKB/Swiss-Prot;Acc:Q09139]	fatty acid binding protein 7, brain	NM_001078162	Bt.2892.1.S1_at	-1.12505	0.0327958	ENSG00000164434	ortholog_one2one	95
ENSBTAG00000018216	SKA1	protein_coding	spindle and kinetochore-associated protein 1 [Source:RefSeq peptide;Acc:NP_001068795]	spindle and kinetochore-associated protein 1-like	NM_001075327	Bt.23453.1.S1_at	-1.11944	0.00165158	ENSG00000154839	ortholog_one2one	84
ENSBTAG00000012823	GUCA1A	protein_coding	Guanylyl cyclase-activating protein 1 [Source:UniProtKB/Swiss-Prot;Acc:P46065]	guanylate cyclase activator 1A (retina)	NM_174546	Bt.178.1.S1_at	-1.11631	0.00809493	ENSG00000048545	ortholog_one2one	95
ENSBTAG00000016746	UBE2C	protein_coding	Ubiquitin-conjugating enzyme E2 C [Source:UniProtKB/Swiss-Prot;Acc:Q32PA5]	ubiquitin-conjugating enzyme E2C	NM_001037449	Bt.2725.1.S1_at	-1.10441	0.000141237	ENSG00000175063	ortholog_one2one	97
ENSBTAG00000015369	MLLT11	protein_coding	Protein AF1q [Source:UniProtKB/Swiss-Prot;Acc:Q0VCT1]	myeloid/lymphoid or mixed-lineage leukemia (trithorax homolog, Drosophila); translocated to, 11	NM_001076169	Bt.3735.1.A1_at	-1.09698	0.00123243	ENSG00000213190	ortholog_one2one	88
ENSBTAG00000037991	BT.64113	protein_coding	uncharacterized protein LOC506989 [Source:RefSeq peptide;Acc:NP_001068761]	mitochondrial ribosomal protein L17-like	NM_001075293	Bt.7192.1.S1_at	-1.09461	0.000217731	ENSG00000158042	ortholog_one2many	41
ENSBTAG00000024781	MRPL17	protein_coding	39S ribosomal protein L17, mitochondrial [Source:UniProtKB/Swiss-Prot;Acc:Q3T0L3]	mitochondrial ribosomal protein L17	NM_001034274	Bt.7192.1.S1_at	-1.09461	0.000217731	ENSG00000158042	ortholog_one2many	87
ENSBTAG00000023895		pseudogene				Bt.21528.1.A1_at	-1.08803	0.000264053
ENSBTAG00000007740	BMK	protein_coding	midkine precursor [Source:RefSeq peptide;Acc:NP_776360]	midkine (neurite growth-promoting factor 2)	NM_173935	Bt.21528.1.A1_at	-1.08803	0.000264053	ENSG00000110492	ortholog_one2one	94
ENSBTAG00000004280	SRPX	protein_coding	sushi repeat-containing protein SRPX precursor [Source:RefSeq peptide;Acc:NP_001035579]	sushi-repeat containing protein, X-linked	NM_001040489	Bt.2046.1.S1_at	-1.08794	0.00027588	ENSG00000101955	ortholog_one2one	91
ENSBTAG00000000141	NFU1	protein_coding	NFU1 iron-sulfur cluster scaffold homolog, mitochondrial [Source:RefSeq peptide;Acc:NP_001040031]	NFU1 iron-sulfur cluster scaffold homolog (S. cerevisiae)	NM_001046566	Bt.25072.1.S1_at	-1.08277	0.000189804	ENSG00000157680	ortholog_one2one	84
ENSBTAG00000007237	BT.25661	protein_coding	mitotic checkpoint serine/threonine-protein kinase BUB1 beta [Source:RefSeq peptide;Acc:NP_001138645]	mitotic checkpoint serine/threonine-protein kinase BUB1 beta-like	NM_001145173	Bt.25661.1.A1_at	-1.07482	0.00271949	ENSG00000156970	ortholog_one2one	89
ENSBTAG00000001116	P4HA2	protein_coding	prolyl 4-hydroxylase subunit alpha-2 isoform 2 precursor [Source:RefSeq peptide;Acc:NP_001029465]	prolyl 4-hydroxylase, alpha polypeptide II	NM_001159409 NM_001034293	Bt.4381.1.A1_at	-1.07116	0.00021514	ENSG00000072682	ortholog_one2one	94
ENSBTAG00000002224	UHRF1	protein_coding	E3 ubiquitin-protein ligase UHRF1 [Source:RefSeq peptide;Acc:NP_001096568]	ubiquitin-like with PHD and ring finger domains 1	NM_001103098	Bt.28379.1.S1_at	-1.0672	0.00697836
ENSBTAG00000009150	SPON1	protein_coding	Spondin-1 [Source:UniProtKB/Swiss-Prot;Acc:Q9GLX9]	spondin 1, extracellular matrix protein	NM_174743	Bt.7176.1.S1_at	-1.06687	0.000342678
ENSBTAG00000026290	BT.88926	protein_coding	phosphatidylinositol 3-kinase catalytic subunit type 3 [Source:RefSeq peptide;Acc:NP_001092537]	phosphatidylinositol 3-kinase, catalytic subunit type 3	NM_001099067	Bt.17974.1.S1_at	-1.0644	0.000411102	ENSG00000078142	ortholog_one2one	99
ENSBTAG00000010859	HYLS1	protein_coding	Hydrolethalus syndrome protein 1 homolog [Source:UniProtKB/Swiss-Prot;Acc:Q2KI52]	hydrolethalus syndrome 1	NM_001046439	Bt.10823.1.A1_s_at	-1.06425	0.00159745	ENSG00000198331	ortholog_one2one	85
ENSBTAG00000001945	BT.22399	protein_coding	arginase-2, mitochondrial precursor [Source:RefSeq peptide;Acc:NP_001017942]	arginase, type II	NM_001017942	Bt.8624.1.S1_at	-1.05822	0.000235426	ENSG00000081181	apparent_ortholog_one2one	92
ENSBTAG00000039289	BT.64294	protein_coding	aldo-keto reductase family 1 member C3 -like [Source:RefSeq peptide;Acc:NP_001030444]	aldo-keto reductase family 1 member C3 -like	NM_001035367	Bt.23094.5.S1_at	-1.05632	0.000262091	ENSG00000198610	ortholog_many2many	76
ENSBTAG00000021368	AKR1C3	protein_coding	Uncharacterized protein [Source:UniProtKB/TrEMBL;Acc:E1BP71]	aldo-keto reductase family 1, member C1		Bt.23094.5.S1_at	-1.05632	0.000262091	ENSG00000196139	ortholog_many2many	78
ENSBTAG00000039462	PAF	protein_coding	PCNA-associated factor [Source:UniProtKB/Swiss-Prot;Acc:Q5E9B2]	KIAA0101 ortholog	NM_001015678	Bt.18776.1.S1_at	-1.04552	0.00128386	ENSG00000166803	ortholog_one2one	91
ENSBTAG00000015012	PTRHD1	protein_coding	Putative peptidyl-tRNA hydrolase PTRHD1 [Source:UniProtKB/Swiss-Prot;Acc:Q3SZ85]	peptidyl-tRNA hydrolase domain containing 1	NM_001035491	Bt.21977.1.S1_at	-1.04312	0.000472378	ENSG00000184924	ortholog_one2one	89
ENSBTAG00000045742	C5H12orf75	protein_coding	Overexpressed in colon carcinoma 1 protein homolog [Source:UniProtKB/Swiss-Prot;Acc:P0C914]	chromosome 5 open reading frame, human C12orf75	NM_001145202	Bt.14198.1.S1_at	-1.04044	0.000648148	ENSG00000047410	ortholog_one2one	96
ENSBTAG00000007003	TYMS	protein_coding	thymidylate synthase [Source:RefSeq peptide;Acc:NP_001032905]	thymidylate synthetase	NM_001037816	Bt.12576.3.S1_a_at	-1.03426	0.00142625	ENSG00000176890	ortholog_one2one	90
ENSBTAG00000045757	TNNC1	protein_coding	Troponin C, slow skeletal and cardiac muscles [Source:UniProtKB/Swiss-Prot;Acc:P63315]	troponin C type 1 (slow)	NM_001034351	Bt.26998.1.A1_s_at	-1.01975	0.00028719	ENSG00000114854	ortholog_one2one	99
ENSBTAG00000006680	NKIRAS1	protein_coding	NF-kappa-B inhibitor-interacting Ras-like protein 1 [Source:RefSeq peptide;Acc:NP_001069303]	NFKB inhibitor interacting Ras-like 1	NM_001075835	Bt.11482.1.S1_at	-1.018	0.000715851	ENSG00000197885	ortholog_one2one	57
ENSBTAG00000022714	HSPB3	protein_coding	Heat shock protein beta-3 [Source:UniProtKB/Swiss-Prot;Acc:Q2KHU9]	heat shock 27kDa protein 3	NM_001046570	Bt.26685.1.S1_at	-1.01761	0.00400731	ENSG00000169271	ortholog_one2one	87
ENSBTAG00000014835	SPARC	protein_coding	SPARC [Source:UniProtKB/Swiss-Prot;Acc:P13213]	secreted protein, acidic, cysteine-rich (osteonectin)	NM_174464	Bt.6768.1.S1_at	-1.01752	0.000600102	ENSG00000113140	ortholog_one2one	99
ENSBTAG00000019722	GUCY2C	protein_coding	heat-stable enterotoxin receptor precursor [Source:RefSeq peptide;Acc:NP_776972]	guanylate cyclase 2C (heat stable enterotoxin receptor)	NM_174547	Bt.4538.1.S1_at	-1.01651	0.000296967	ENSG00000070019	ortholog_one2one	86
ENSBTAG00000015919	DKFZP564O0823	protein_coding	prostate androgen-regulated mucin-like protein 1 precursor [Source:RefSeq peptide;Acc:NP_001069239]	prostate androgen-regulated mucin-like protein 1	NM_001075771	Bt.24157.1.A1_at	1.21056	0.000252158	ENSG00000169116	ortholog_one2one	70
ENSBTAG00000023600	APOD	protein_coding	apolipoprotein D precursor [Source:RefSeq peptide;Acc:NP_001069769]	apolipoprotein D	NM_001076301	Bt.13975.1.S1_a_at	1.28074	0.000125413	ENSG00000189058	ortholog_one2one	81
ENSBTAG00000009725	BT.45005	protein_coding	aldehyde oxidase [Source:RefSeq peptide;Acc:NP_788841]	aldehyde oxidase 1	NM_176668	Bt.783.1.S1_at	1.29322	0.000407074	ENSG00000138356	ortholog_one2one	86
ENSBTAG00000040034	MGC157266	protein_coding	uncharacterized protein LOC507550 [Source:RefSeq peptide;Acc:NP_001092373]	uncharacterized LOC507550	NM_001098903	Bt.16711.1.A1_at	1.3154	0.00240807
ENSBTAG00000017263	MXI1	protein_coding	max-interacting protein 1 [Source:RefSeq peptide;Acc:NP_001069799]	MAX interactor 1	NM_001076331	Bt.19469.1.A1_at	1.3305	0.000202764	ENSG00000119950	ortholog_one2one	96
ENSBTAG00000002266	NPL	protein_coding	N-acetylneuraminate lyase [Source:UniProtKB/Swiss-Prot;Acc:Q29RY9]	N-acetylneuraminate pyruvate lyase (dihydrodipicolinate synthase)	NM_001045978	Bt.26155.1.A1_at	1.34764	0.0152092	ENSG00000135838	ortholog_one2one	93
ENSBTAG00000021996	GATAD1	protein_coding	GATA zinc finger domain-containing protein 1 [Source:UniProtKB/Swiss-Prot;Acc:A2VDY6]	GATA zinc finger domain containing 1	NM_001081623	Bt.961.1.S1_at	1.36538	0.000814624	ENSG00000157259	ortholog_one2one	95
ENSBTAG00000011178	IL17RB	protein_coding	interleukin-17 receptor B [Source:RefSeq peptide;Acc:NP_001076936]	interleukin 17 receptor B		Bt.24532.1.A1_at	1.37707	0.00438903	ENSG00000056736	ortholog_one2one	78
ENSBTAG00000000604	BT.99652	protein_coding	transmembrane glycoprotein NMB precursor [Source:RefSeq peptide;Acc:NP_001033154]	glycoprotein (transmembrane) nmb	NM_001038065	Bt.9807.3.S1_at	1.40066	0.000271535	ENSG00000136235	ortholog_one2one	77
ENSBTAG00000018137	A2M	protein_coding	Alpha-2-macroglobulin [Source:UniProtKB/Swiss-Prot;Acc:Q7SIH1]	alpha-2-macroglobulin	NM_001109795	Bt.23514.1.S1_at	1.47194	0.00189632	ENSG00000175899	ortholog_one2one	79
ENSBTAG00000020151		protein_coding	Uncharacterized protein [Source:UniProtKB/TrEMBL;Acc:F1N3K9]	rEX1, RNA exonuclease 1 homolog (S. cerevisiae)-like		Bt.24687.1.A1_at	1.48154	0.00922461
ENSBTAG00000037526	FABP4	protein_coding	fatty acid-binding protein, adipocyte [Source:RefSeq peptide;Acc:NP_776739]	fatty acid binding protein 4, adipocyte	NM_174314	Bt.97.1.S1_at	1.48878	7.15e-05	ENSG00000170323	ortholog_one2one	84
ENSBTAG00000016085	IRAK1	protein_coding	Interleukin-1 receptor-associated kinase 1 [Source:UniProtKB/Swiss-Prot;Acc:Q2LGB3]	interleukin-1 receptor-associated kinase 1	NM_001040555	Bt.25165.1.S1_at	1.52227	2.04e-05	ENSG00000184216	ortholog_one2one	75
ENSBTAG00000016563	GOLGA4	protein_coding	Golgin subfamily A member 4 [Source:RefSeq peptide;Acc:NP_001179054]	golgin A4	NM_001192125	Bt.18168.1.A1_at	1.52281	0.015952	ENSG00000144674	ortholog_one2one	83
ENSBTAG00000037533	BT.105154	protein_coding	complement C4 precursor [Source:RefSeq peptide;Acc:NP_001159957]	complement component 4A	NM_001166485	Bt.4507.1.S1_at	1.56348	0.00333921	ENSG00000224389	ortholog_many2many	80
ENSBTAG00000011943	TPR	protein_coding	nucleoprotein TPR [Source:RefSeq peptide;Acc:NP_001192552]	translocated promoter region (to activated MET oncogene)	NM_001205623	Bt.16524.1.A1_at	1.59862	0.0431287	ENSG00000235162	ortholog_one2one	94
ENSBTAG00000019139	PHF3	protein_coding	PHD finger protein 3 [Source:RefSeq peptide;Acc:NP_001179500]	PHD finger protein 3	NM_001192571	Bt.15306.1.A1_at	1.61133	0.0307483	ENSG00000118482	ortholog_one2one	82
ENSBTAG00000003408	IGKC	protein_coding	Uncharacterized protein [Source:UniProtKB/TrEMBL;Acc:F1MH40]			Bt.12906.2.S1_at	1.63667	0.0261885	ENSG00000211592	ortholog_one2one	58
ENSBTAG00000002699	KIT	protein_coding	Mast/stem cell growth factor receptor Kit [Source:UniProtKB/Swiss-Prot;Acc:P43481]	v-kit Hardy-Zuckerman 4 feline sarcoma viral oncogene homolog	NM_001166484	Bt.27675.1.A1_at	1.63899	0.00918172	ENSG00000157404	ortholog_one2one	90
ENSBTAG00000011021	CES1	protein_coding	carboxylesterase 1 precursor [Source:RefSeq peptide;Acc:NP_001069022]	carboxylesterase 1 (monocyte/macrophage serine esterase 1)	NM_001075554	Bt.16520.1.A1_at	1.65859	0.00238062	ENSG00000198848	ortholog_one2many	78
ENSBTAG00000001851	BT.62268	protein_coding	carboxylesterase 1 precursor [Source:RefSeq peptide;Acc:NP_001039483]	carboxylesterase 1 (monocyte/macrophage serine esterase 1)	NM_001046018	Bt.16520.1.A1_at	1.65859	0.00238062	ENSG00000198848	ortholog_one2many	76
ENSBTAG00000021501	BT.66156	protein_coding	epithelial chloride channel protein precursor [Source:RefSeq peptide;Acc:NP_001229512]	calcium-activated chloride channel	NM_001242583	Bt.3885.2.S1_at	1.6693	0.000112536
ENSBTAG00000017866	CD36	protein_coding	Platelet glycoprotein 4 [Source:UniProtKB/Swiss-Prot;Acc:P26201]	CD36 molecule (thrombospondin receptor)	NM_174010	Bt.5392.1.S1_at	1.67611	9.79e-06	ENSG00000135218	ortholog_one2many	83
ENSBTAG00000014966	PLXNB2	protein_coding	plexin-B2 precursor [Source:RefSeq peptide;Acc:NP_001192558]	plexin B2	NM_001205629	Bt.3323.2.S1_at	1.78659	0.0466515	ENSG00000196576	ortholog_one2one	87
ENSBTAG00000037890	BT.102219	protein_coding	cytochrome P450, family 4, subfamily A, polypeptide 11 [Source:RefSeq peptide;Acc:NP_001071376]	cytochrome P450, family 4, subfamily A, polypeptide 11	NM_001077908	Bt.4126.1.A1_at	1.89389	0.000361139	ENSG00000187048	ortholog_many2many	76
ENSBTAG00000011765	GABARAPL1	protein_coding	Gamma-aminobutyric acid receptor-associated protein-like 1 [Source:UniProtKB/Swiss-Prot;Acc:Q8HYB6]	GABA(A) receptor-associated protein like 1	NM_001033616	Bt.3211.1.S1_at	1.934	0.00288577	ENSG00000139112	apparent_ortholog_one2one	100
ENSBTAG00000012687	BT.63550	protein_coding	Tyrosine-protein kinase receptor [Source:UniProtKB/TrEMBL;Acc:F1MV64]	insulin receptor		Bt.28461.1.S1_a_at	1.99345	0.00345435	ENSG00000171105	ortholog_one2one	95
ENSBTAG00000043553	GPX3	protein_coding	Glutathione peroxidase [Source:UniProtKB/TrEMBL;Acc:G3X8D7]			Bt.12916.1.S1_at	2.02581	0.00319492	ENSG00000211445	ortholog_one2one	85
ENSBTAG00000014899	TTC36	protein_coding	Tetratricopeptide repeat protein 36 [Source:UniProtKB/Swiss-Prot;Acc:Q3SZV0]	tetratricopeptide repeat domain 36	NM_001040515	Bt.20848.1.A1_at	2.11625	0.00129617	ENSG00000172425	ortholog_one2one	91
ENSBTAG00000027312	ECT2L	protein_coding	epithelial cell-transforming sequence 2 oncogene-like [Source:RefSeq peptide;Acc:NP_001178468]	epithelial cell transforming sequence 2 oncogene-like	NM_001191539	Bt.26488.1.A1_at	2.219	0.00736906	ENSG00000203734	ortholog_one2one	87
ENSBTAG00000021091	ANKFY1	protein_coding	Uncharacterized protein [Source:UniProtKB/TrEMBL;Acc:F1MD79]	ankyrin repeat and FYVE domain containing 1		Bt.18320.1.A1_at	2.22991	0.000152252	ENSG00000185722	ortholog_one2one	90
ENSBTAG00000020116	BT.102070	protein_coding	MHC Class I JSP.1 precursor [Source:RefSeq peptide;Acc:NP_001035588]	MHC Class I JSP.1	NM_001040498	Bt.3805.1.S1_at	2.29175	0.0489169	ENSG00000206503	ortholog_many2many	75
ENSBTAG00000031933	ALOX12E	protein_coding	arachidonate 12-lipoxygenase, epidermal-type [Source:RefSeq peptide;Acc:NP_001077001]	arachidonate lipoxygenase, epidermal	NM_001083532	Bt.8917.1.S1_at	3.38164	2.16e-07
ENSBTAG00000015735	CYP4F2	protein_coding	cytochrome P450, family 4, subfamily F, polypeptide 2 [Source:RefSeq peptide;Acc:NP_001068790]	cytochrome P450, family 4, subfamily F, polypeptide 2	NM_001075322	Bt.27036.1.S1_at	3.583	2.32e-05

## Sheet: RStr
Bovine Ensembl Gene ID	Associated Gene Name	Transcript Biotype	Description	WikiGene Description	RefSeq mRNA ID	Affy bovine probeset	logFC	P.Value	Human Ensembl Gene ID	Homology Type	% Identity with respect to Human gene
ENSBTAG00000003871	BT.17242	protein_coding	cytochrome P450 subfamily 2B precursor [Source:RefSeq peptide;Acc:NP_001068641]	cytochrome P450 subfamily 2B	NM_001075173	Bt.17242.1.A1_at	-4.72723	0.00087478	ENSG00000197408	ortholog_one2one	69
ENSBTAG00000045737	BT.23579	protein_coding	androgen binding protein beta-like precursor [Source:RefSeq peptide;Acc:NP_001193735]	androgen binding protein beta-like	NM_001206806	Bt.23579.1.S1_at	-4.66848	0.0159177
ENSBTAG00000034645	PON3	protein_coding	serum paraoxonase/lactonase 3 precursor [Source:RefSeq peptide;Acc:NP_001068947]	paraoxonase 3	NM_001075479	Bt.20372.1.S1_at	-4.42754	7.96e-11	ENSG00000105852	ortholog_one2one	81
ENSBTAG00000011062	TDO2	protein_coding	Tryptophan 2,3-dioxygenase [Source:UniProtKB/Swiss-Prot;Acc:Q2KIQ5]	tryptophan 2,3-dioxygenase	NM_001046313	Bt.24081.1.A1_at	-3.78017	0.00037379	ENSG00000151790	ortholog_one2one	92
ENSBTAG00000025477	BT.70921	protein_coding	kinesin-like protein KIF3A [Source:RefSeq peptide;Acc:NP_001193783]	kinesin family member 3A	NM_001206854	Bt.24697.1.A1_at	-2.99332	0.000640891	ENSG00000131437	ortholog_one2one	99
ENSBTAG00000020196	ENPP3	protein_coding	ectonucleotide pyrophosphatase/phosphodiesterase family member 3 [Source:RefSeq peptide;Acc:NP_001069391]	ectonucleotide pyrophosphatase/phosphodiesterase 3	NM_001075923	Bt.9659.1.S1_a_at	-2.87863	8.8e-07	ENSG00000154269	ortholog_one2one	82
ENSBTAG00000000011	TDH	protein_coding	L-threonine 3-dehydrogenase, mitochondrial [Source:UniProtKB/Swiss-Prot;Acc:Q2KIR8]	L-threonine dehydrogenase	NM_001046104	Bt.22599.1.A1_at	-2.54855	3.72e-05
ENSBTAG00000002635	PGLYRP1	protein_coding	Peptidoglycan recognition protein 1 [Source:UniProtKB/Swiss-Prot;Acc:Q8SPP7]	peptidoglycan recognition protein 1	NM_174573	Bt.9980.1.S1_at	-2.27506	0.0235031	ENSG00000008438	ortholog_one2one	67
ENSBTAG00000006821	PECR	protein_coding	Uncharacterized protein [Source:UniProtKB/TrEMBL;Acc:G3X6L7]			Bt.15781.1.A1_at	-1.94022	0.000120497	ENSG00000115425	ortholog_one2one	77
ENSBTAG00000015188	KLF6	protein_coding	Kruppel-like factor 6 [Source:HGNC Symbol;Acc:2235]			Bt.4606.1.S1_at	-1.93311	0.0106081	ENSG00000067082	ortholog_one2one	78
ENSBTAG00000002029	IGSF5	protein_coding	immunoglobulin superfamily member 5 isoform 1 precursor [Source:RefSeq peptide;Acc:NP_001193707]	immunoglobulin superfamily, member 5	NM_001206778	Bt.3194.1.S1_at	-1.82949	7.92e-06	ENSG00000183067	ortholog_one2one	48
ENSBTAG00000032455	H2B	protein_coding	Histone H2B type 1 [Source:UniProtKB/Swiss-Prot;Acc:P62808]	histone H2B type 1-like		Bt.28757.1.S1_at	-1.82916	1.19e-05
ENSBTAG00000038604	H2B	protein_coding	Histone H2B type 1 [Source:UniProtKB/Swiss-Prot;Acc:P62808]	histone H2B-like	NM_001037469	Bt.28757.1.S1_at	-1.82916	1.19e-05	ENSG00000180596	ortholog_one2one	100
ENSBTAG00000022028	BT.21056	protein_coding	derlin-3 [Source:RefSeq peptide;Acc:NP_001069791]	Der1-like domain family, member 3	NM_001076323	Bt.21056.2.S1_at	-1.82287	0.000520287	ENSG00000099958	ortholog_one2one	83
ENSBTAG00000003434	CERS4	protein_coding	Ceramide synthase 4 [Source:UniProtKB/Swiss-Prot;Acc:Q5E9R6]	ceramide synthase 4	NM_001015520	Bt.2268.1.S1_at	-1.78433	3.52e-07	ENSG00000090661	ortholog_one2one	71
ENSBTAG00000002068	TAGLN2	protein_coding	Transgelin-2 [Source:UniProtKB/Swiss-Prot;Acc:Q5E9F5]	transgelin 2	NM_001013599	Bt.23135.1.S1_at	-1.76734	0.00207397	ENSG00000158710	ortholog_one2one	99
ENSBTAG00000017816	FXYD1	protein_coding	Phospholemman [Source:UniProtKB/Swiss-Prot;Acc:Q3SZX0]	FXYD domain containing ion transport regulator 1	NM_001076410	Bt.20510.1.S1_at	-1.73266	9.24e-06	ENSG00000266964	ortholog_one2one	90
ENSBTAG00000014670	BEX5	protein_coding	Protein BEX5 [Source:UniProtKB/Swiss-Prot;Acc:Q3ZBJ9]	brain expressed, X-linked 5	NM_001075735	Bt.20617.1.S1_at	-1.58522	0.00316086	ENSG00000184515	ortholog_one2one	77
ENSBTAG00000003958	TMEM220	protein_coding	transmembrane protein 220 [Source:RefSeq peptide;Acc:NP_001178972]	transmembrane protein 220	NM_001192043	Bt.28251.1.S1_at	-1.58367	0.000226752	ENSG00000187824	ortholog_one2one	77
ENSBTAG00000024334		processed_pseudogene				Bt.18278.1.S1_at	-1.57019	0.00313909
ENSBTAG00000016147	CETN4	protein_coding	centrin 4 [Source:RefSeq peptide;Acc:NP_001033128]	centrin 4	NM_001038039	Bt.2882.1.A1_at	-1.50761	1.72e-05
ENSBTAG00000019663	DECR1	protein_coding	2,4-dienoyl-CoA reductase, mitochondrial [Source:RefSeq peptide;Acc:NP_001068891]	2,4-dienoyl CoA reductase 1, mitochondrial	NM_001075423	Bt.13390.2.S1_a_at	-1.50392	0.000521303	ENSG00000104325	ortholog_one2one	86
ENSBTAG00000005426	PSMC1	protein_coding	26S protease regulatory subunit 4 [Source:RefSeq peptide;Acc:NP_001014855]	proteasome (prosome, macropain) 26S subunit, ATPase, 1	NM_001014855	Bt.12340.1.S1_at	-1.49493	0.000337301	ENSG00000100764	apparent_ortholog_one2one	100
ENSBTAG00000004948	FAM84A	protein_coding	Protein FAM84A [Source:UniProtKB/Swiss-Prot;Acc:Q3ZCA1]	family with sequence similarity 84, member A	NM_001034659	Bt.13413.1.S1_at	-1.44618	0.000666796	ENSG00000162981	ortholog_one2one	98
ENSBTAG00000000575	TNC	protein_coding	tenascin precursor [Source:RefSeq peptide;Acc:NP_001071494]	tenascin C	NM_001078026	Bt.11061.1.S1_at	-1.4426	1.16e-06	ENSG00000041982	ortholog_one2one	86
ENSBTAG00000017797	BT.59869	protein_coding	lymphocyte antigen 75 precursor [Source:RefSeq peptide;Acc:NP_001001158]	lymphocyte antigen 75	NM_001001158	Bt.20747.1.S1_at	-1.40709	5.01e-05	ENSG00000248672	ortholog_one2many	72
ENSBTAG00000001801	SYT4	protein_coding	synaptotagmin-4 [Source:RefSeq peptide;Acc:NP_001091577]	synaptotagmin IV	NM_001098108	Bt.7751.1.S1_at	-1.35994	0.000377455	ENSG00000132872	ortholog_one2one	92
ENSBTAG00000033803	FABP7	protein_coding	Fatty acid-binding protein, brain [Source:UniProtKB/Swiss-Prot;Acc:Q09139]	fatty acid binding protein 7, brain	NM_001078162	Bt.2892.1.S1_at	-1.35221	0.00989963	ENSG00000164434	ortholog_one2one	95
ENSBTAG00000020073	NCEH1	protein_coding	Neutral cholesterol ester hydrolase 1 [Source:UniProtKB/Swiss-Prot;Acc:Q1JQE6]	neutral cholesterol ester hydrolase 1	NM_001123034	Bt.27963.1.A1_at	-1.34	0.00452339	ENSG00000144959	ortholog_one2one	84
ENSBTAG00000012471	BT.18113	protein_coding	interleukin enhancer-binding factor 2 [Source:RefSeq peptide;Acc:NP_001033276]	interleukin enhancer binding factor 2, 45kDa	NM_001038187	Bt.18113.1.S1_a_at	-1.33346	0.000515372	ENSG00000143621	ortholog_one2one	100
ENSBTAG00000006934	BT.104995	protein_coding	cholesterol side-chain cleavage enzyme, mitochondrial precursor [Source:RefSeq peptide;Acc:NP_788817]	cytochrome P450, family 11, subfamily A, polypeptide 1	NM_176644	Bt.7190.1.S1_at	-1.29012	1.89e-05	ENSG00000140459	ortholog_one2one	61
ENSBTAG00000001136	KIAA1324	protein_coding	Uncharacterized protein [Source:UniProtKB/TrEMBL;Acc:F1MIM6]	KIAA1324 ortholog		Bt.28694.1.S1_at	-1.27576	6.68e-05	ENSG00000116299	ortholog_one2one	89
ENSBTAG00000015749	BT.87354	protein_coding	metalloreductase STEAP1 [Source:RefSeq peptide;Acc:NP_001192735]	metalloreductase STEAP1-like	NM_001205806	Bt.16925.1.A1_at	-1.24531	0.00012674	ENSG00000164647	ortholog_one2many	89
ENSBTAG00000000141	NFU1	protein_coding	NFU1 iron-sulfur cluster scaffold homolog, mitochondrial [Source:RefSeq peptide;Acc:NP_001040031]	NFU1 iron-sulfur cluster scaffold homolog (S. cerevisiae)	NM_001046566	Bt.25072.1.S1_at	-1.22469	3.8e-05	ENSG00000169599	ortholog_one2one	93
ENSBTAG00000021875	SLC41A2	protein_coding	solute carrier family 41 member 2 [Source:RefSeq peptide;Acc:NP_001192839]	solute carrier family 41, member 2	NM_001205910	Bt.16730.1.A1_at	-1.21966	5.21e-05	ENSG00000136052	ortholog_one2one	95
ENSBTAG00000017328	BT.28518	protein_coding	spleen trypsin inhibitor I precursor [Source:RefSeq peptide;Acc:NP_991355]	pancreatic trypsin inhibitor	NM_205786 NM_001001554	Bt.28518.1.S1_s_at	-1.21771	0.00762079
ENSBTAG00000010069	EGR1	protein_coding	early growth response protein 1 [Source:RefSeq peptide;Acc:NP_001039340]	early growth response 1	NM_001045875	Bt.22265.1.S1_at	-1.21145	0.0204546	ENSG00000120738	ortholog_one2one	94
ENSBTAG00000034323	BT.19805	protein_coding	Solute carrier family 2, facilitated glucose transporter member 5 [Source:UniProtKB/Swiss-Prot;Acc:P58353]	solute carrier family 2 (facilitated glucose/fructose transporter), member 5	NM_001101042	Bt.19805.1.A1_at	-1.19085	0.00961296	ENSG00000142583	ortholog_one2one	50
ENSBTAG00000022396	SAA3	protein_coding	serum amyloid A 3 precursor [Source:RefSeq peptide;Acc:NP_851359]	serum amyloid A 3	NM_181016	Bt.278.1.S1_at	-1.18094	0.00220443
ENSBTAG00000025005	METTL7A	protein_coding	methyltransferase like 7A [Source:RefSeq peptide;Acc:NP_001030516]	methyltransferase like 7A-like	NM_001035439	Bt.15908.2.S1_a_at	-1.16309	0.000155811
ENSBTAG00000032899		protein_coding	Uncharacterized protein [Source:UniProtKB/TrEMBL;Acc:F1N7H2]	uncharacterized LOC781439		Bt.15908.2.S1_a_at	-1.16309	0.000155811
ENSBTAG00000039493	BT.67889	protein_coding	zinc finger protein 177 [Source:RefSeq peptide;Acc:NP_001096020]	zinc finger protein 177	NM_001102550	Bt.9287.1.S1_at	-1.16191	2.35e-05	ENSG00000270011	ortholog_one2many	84
ENSBTAG00000008842	JPH1	protein_coding	junctophilin-1 [Source:RefSeq peptide;Acc:NP_001179816]	junctophilin 1	NM_001192887	Bt.16236.1.A1_at	-1.15336	6.2e-06	ENSG00000104369	apparent_ortholog_one2one	94
ENSBTAG00000010932	DNAJC12	protein_coding	DnaJ homolog subfamily C member 12 [Source:UniProtKB/Swiss-Prot;Acc:Q9N287]	DnaJ (Hsp40) homolog, subfamily C, member 12	NM_174096	Bt.4680.1.S1_at	-1.15309	0.00121248	ENSG00000108176	ortholog_one2one	85
ENSBTAG00000027126	MUC15	protein_coding	mucin-15 precursor [Source:RefSeq peptide;Acc:NP_788804]	mucin 15, cell surface associated	NM_176631	Bt.11217.1.S1_at	-1.14994	8.61e-05	ENSG00000169550	ortholog_one2one	62
ENSBTAG00000014432	HNMT	protein_coding	Histamine N-methyltransferase [Source:UniProtKB/Swiss-Prot;Acc:Q58DV7]	histamine N-methyltransferase	NM_001035434	Bt.26700.1.S1_at	-1.14439	5.56e-05	ENSG00000150540	ortholog_one2one	87
ENSBTAG00000006282	POU2AF1	protein_coding	POU domain class 2-associating factor 1 [Source:UniProtKB/Swiss-Prot;Acc:Q2KJA4]	POU class 2 associating factor 1	NM_001075915	Bt.17854.1.A1_at	-1.14398	0.00199868	ENSG00000110777	ortholog_one2one	92
ENSBTAG00000007089	FRG1	protein_coding	protein FRG1 [Source:RefSeq peptide;Acc:NP_001069034]	FSHD region gene 1	NM_001075566	Bt.6180.1.S1_at	-1.14287	0.0419026	ENSG00000109536	ortholog_one2one	99
ENSBTAG00000015829	ENPP5	protein_coding	ectonucleotide pyrophosphatase/phosphodiesterase family member 5 precursor [Source:RefSeq peptide;Acc:NP_001193653]	ectonucleotide pyrophosphatase/phosphodiesterase 5 (putative)	NM_001206724	Bt.18837.1.S1_at	-1.14283	0.000240667	ENSG00000112796	ortholog_one2one	68
ENSBTAG00000008635	SULT1A1	protein_coding	Sulfotransferase 1A1 [Source:UniProtKB/Swiss-Prot;Acc:P50227]	sulfotransferase family, cytosolic, 1A, phenol-preferring, member 1	NM_177521	Bt.3537.1.S1_at	-1.13727	2.31e-05	ENSG00000196502	ortholog_one2many	84
ENSBTAG00000014069	BT.102008	protein_coding	[Source:RefSeq peptide;Acc:NP_001095353]	pyruvate dehydrogenase kinase, isozyme 4	NM_001101883	Bt.13330.1.S1_at	-1.13559	5.28e-05	ENSG00000004799	ortholog_one2one	92
ENSBTAG00000018214	SHISA2	protein_coding	Protein shisa-2 homolog [Source:UniProtKB/Swiss-Prot;Acc:A6QPA0]	shisa homolog 2 (Xenopus laevis)	NM_001101265	Bt.22389.1.S1_at	-1.12982	0.000561791	ENSG00000180730	ortholog_one2one	91
ENSBTAG00000008545	ATF3	protein_coding	Cyclic AMP-dependent transcription factor ATF-3 [Source:UniProtKB/Swiss-Prot;Acc:Q2KII1]	activating transcription factor 3	NM_001046193	Bt.18533.1.S1_at	-1.12555	0.012557	ENSG00000162772	apparent_ortholog_one2one	96
ENSBTAG00000018661	TMC6	protein_coding	transmembrane channel-like protein 6 [Source:RefSeq peptide;Acc:NP_001068676]	transmembrane channel-like 6	NM_001075208	Bt.9351.2.S1_at	-1.11958	0.000311669	ENSG00000141524	ortholog_one2one	74
ENSBTAG00000006548	MCCC1	protein_coding	methylcrotonoyl-CoA carboxylase subunit alpha, mitochondrial [Source:RefSeq peptide;Acc:NP_001192687]	methylcrotonoyl-CoA carboxylase 1 (alpha)	NM_001205758	Bt.12661.1.A1_at	-1.10958	0.000133832	ENSG00000078070	ortholog_one2one	88
ENSBTAG00000008103	ALDH1A1	protein_coding	Retinal dehydrogenase 1 [Source:UniProtKB/Swiss-Prot;Acc:P48644]	aldehyde dehydrogenase 1 family, member A1	NM_174239	Bt.4732.1.S1_at	-1.09548	6.71e-06	ENSG00000165092	ortholog_one2one	91
ENSBTAG00000038662	GJB6	protein_coding	Gap junction beta-6 protein [Source:UniProtKB/Swiss-Prot;Acc:Q5E9Z5]	gap junction protein, beta 6, 30kDa	NM_001160177	Bt.25989.1.A1_at	-1.08412	0.00204011	ENSG00000121742	ortholog_one2one	93
ENSBTAG00000021368	AKR1C3	protein_coding	Uncharacterized protein [Source:UniProtKB/TrEMBL;Acc:E1BP71]	aldo-keto reductase family 1, member C1		Bt.23094.5.S1_at	-1.06882	0.000255298	ENSG00000196139	ortholog_many2many	78
ENSBTAG00000039289	BT.64294	protein_coding	aldo-keto reductase family 1 member C3 -like [Source:RefSeq peptide;Acc:NP_001030444]	aldo-keto reductase family 1 member C3 -like	NM_001035367	Bt.23094.5.S1_at	-1.06882	0.000255298	ENSG00000198610	ortholog_many2many	76
ENSBTAG00000032453	H4	protein_coding	Histone H4 [Source:UniProtKB/Swiss-Prot;Acc:P62803]	histone H4		Bt.23886.1.A1_at	-1.06497	2.03e-05
ENSBTAG00000022564	BT.63212	protein_coding	Dihydrodiol dehydrogenase 3 [Source:UniProtKB/Swiss-Prot;Acc:P52898]	prostaglandin F synthase 1-like	NM_181027	Bt.23094.1.A1_at	-1.06378	0.000161408	ENSG00000187134	ortholog_many2many	78
ENSBTAG00000015572	BT.48251	protein_coding	YTH domain-containing protein 1 [Source:RefSeq peptide;Acc:NP_001039985]	YTH domain containing 1	NM_001046520	Bt.29653.1.A1_at	-1.05931	0.00359434	ENSG00000083896	ortholog_one2one	97
ENSBTAG00000006386		protein_coding	Uncharacterized protein [Source:UniProtKB/TrEMBL;Acc:F1MFF4]	ribosomal protein L22-like 1-like		Bt.4952.2.S1_a_at	-1.0557	7.45e-05	ENSG00000163584	ortholog_one2many	95
ENSBTAG00000007394	BT.69963	protein_coding	60S ribosomal protein L22-like 1 [Source:RefSeq peptide;Acc:NP_001091600]	ribosomal protein L22-like 1	NM_001098131	Bt.4952.2.S1_a_at	-1.0557	7.45e-05	ENSG00000163584	ortholog_one2many	96
ENSBTAG00000017641		protein_coding	Uncharacterized protein [Source:UniProtKB/TrEMBL;Acc:E1BFX1]			Bt.4952.2.S1_a_at	-1.0557	7.45e-05	ENSG00000163584	ortholog_one2many	92
ENSBTAG00000047354		pseudogene				Bt.4952.2.S1_a_at	-1.0557	7.45e-05
ENSBTAG00000015230	PLA2G12A	protein_coding	group XIIA secretory phospholipase A2 precursor [Source:RefSeq peptide;Acc:NP_001091532]	phospholipase A2, group XIIA	NM_001098063	Bt.22589.1.S1_at	-1.04658	0.000465705	ENSG00000123739	ortholog_one2one	91
ENSBTAG00000032481	DAPL1	protein_coding	Death-associated protein-like 1 [Source:UniProtKB/Swiss-Prot;Acc:A2VEA7]	death associated protein-like 1	NM_001025346	Bt.9602.1.S1_at	-1.03157	0.00294948	ENSG00000163331	ortholog_one2one	86
ENSBTAG00000040277	H4	protein_coding	Histone H4 [Source:UniProtKB/Swiss-Prot;Acc:P62803]	histone H4	NM_001099724	Bt.9531.1.S1_at	-1.02754	0.000543953	ENSG00000197061	apparent_ortholog_one2one	100
ENSBTAG00000007273	TF	protein_coding	serotransferrin precursor [Source:RefSeq peptide;Acc:NP_803450]	transferrin	NM_177484	Bt.5336.1.A1_a_at	-1.0273	0.0113399	ENSG00000091513	ortholog_one2one	69
ENSBTAG00000014146	SPCS3	protein_coding	Signal peptidase complex subunit 3 [Source:UniProtKB/TrEMBL;Acc:F1MMC0]			Bt.13553.2.S1_a_at	-1.02725	0.000129684	ENSG00000129128	ortholog_one2one	82
ENSBTAG00000014932	ARSE	protein_coding	arylsulfatase E precursor [Source:RefSeq peptide;Acc:NP_001091457]	arylsulfatase E (chondrodysplasia punctata 1)	NM_001097988	Bt.6471.1.S1_at	-1.02464	0.000300722	ENSG00000157399	ortholog_one2one	75
ENSBTAG00000037986	BT.34345	protein_coding	paraneoplastic antigen Ma2 homolog [Source:RefSeq peptide;Acc:NP_001039938]	paraneoplastic antigen MA2	NM_001046473	Bt.20518.1.A1_at	-1.02035	2.42e-05	ENSG00000240694	ortholog_one2one	87
ENSBTAG00000012012	CYB5A	protein_coding	Cytochrome b5 [Source:UniProtKB/Swiss-Prot;Acc:P00171]	cytochrome b5 type A (microsomal)	NM_174033	Bt.5134.1.S1_at	-1.01244	0.00949873	ENSG00000166347	apparent_ortholog_one2one	84
ENSBTAG00000010984	CDKN2AIPNL	protein_coding	CDKN2AIP N-terminal-like protein [Source:RefSeq peptide;Acc:NP_001039577]	CDKN2A interacting protein N-terminal like	NM_001046112	Bt.8531.2.S1_at	-1.01085	6.26e-05	ENSG00000237190	apparent_ortholog_one2one	95
ENSBTAG00000005865	MAPK6	protein_coding	Uncharacterized protein [Source:UniProtKB/TrEMBL;Acc:G5E577]	mitogen-activated protein kinase 6		Bt.3448.3.S1_at	-1.00874	0.000496453	ENSG00000069956	apparent_ortholog_one2one	98
ENSBTAG00000009685	THEX1	protein_coding	3'-5' exoribonuclease 1 [Source:RefSeq peptide;Acc:NP_001033281]	exoribonuclease 1	NM_001038192	Bt.22450.2.A1_a_at	-1.00707	0.000184977	ENSG00000104626	ortholog_one2many	90
ENSBTAG00000015369	MLLT11	protein_coding	Protein AF1q [Source:UniProtKB/Swiss-Prot;Acc:Q0VCT1]	myeloid/lymphoid or mixed-lineage leukemia (trithorax homolog, Drosophila); translocated to, 11	NM_001076169	Bt.3735.1.A1_at	-1.00475	0.000208379	ENSG00000213190	ortholog_one2one	88
ENSBTAG00000005278	WEE1	protein_coding	wee1-like protein kinase [Source:RefSeq peptide;Acc:NP_001094675]	WEE1 homolog (S. pombe)	NM_001101205	Bt.28187.1.S1_at	-1.00213	0.000103666	ENSG00000166483	ortholog_one2one	97
ENSBTAG00000026290	BT.88926	protein_coding	phosphatidylinositol 3-kinase catalytic subunit type 3 [Source:RefSeq peptide;Acc:NP_001092537]	phosphatidylinositol 3-kinase, catalytic subunit type 3	NM_001099067	Bt.17974.1.S1_at	-0.999795	4.43e-06	ENSG00000078142	ortholog_one2one	99
ENSBTAG00000015265	TIGD2	protein_coding	Uncharacterized protein [Source:UniProtKB/TrEMBL;Acc:G3N133]	tigger transposable element derived 2		Bt.20505.1.S1_at	-0.989683	0.000634304	ENSG00000180346	ortholog_one2one	94
ENSBTAG00000035084	BT.79602	protein_coding	frizzled-3 precursor [Source:RefSeq peptide;Acc:NP_001179893]	frizzled family receptor 3	NM_001192964	Bt.18279.1.A1_at	-0.988123	0.000240595	ENSG00000104290	ortholog_one2many	98
ENSBTAG00000001945	BT.22399	protein_coding	arginase-2, mitochondrial precursor [Source:RefSeq peptide;Acc:NP_001017942]	arginase, type II	NM_001017942	Bt.8624.1.S1_at	-0.977565	4.19e-05	ENSG00000081181	apparent_ortholog_one2one	92
ENSBTAG00000020747	ASS1	protein_coding	Argininosuccinate synthase [Source:UniProtKB/Swiss-Prot;Acc:P14568]	argininosuccinate synthase 1	NM_173892	Bt.1370.1.S1_at	-0.972183	0.0040576	ENSG00000130707	ortholog_one2one	96
ENSBTAG00000043202	SNORD50	snoRNA	Small nucleolar RNA SNORD50 [Source:RFAM;Acc:RF00278]			Bt.23038.1.A1_at	-0.970819	4.22e-05	ENSG00000202335	apparent_ortholog_one2one	86
ENSBTAG00000043468	SNORD50	snoRNA	Small nucleolar RNA SNORD50 [Source:RFAM;Acc:RF00278]			Bt.23038.1.A1_at	-0.970819	4.22e-05
ENSBTAG00000015074	PTGDS	protein_coding	Prostaglandin-H2 D-isomerase [Source:UniProtKB/Swiss-Prot;Acc:O02853]	prostaglandin D2 synthase 21kDa (brain)	NM_174791	Bt.1645.1.S1_at	-0.963932	0.00539585	ENSG00000107317	ortholog_one2one	72
ENSBTAG00000012997	SMPDL3B	protein_coding	acid sphingomyelinase-like phosphodiesterase 3b precursor [Source:RefSeq peptide;Acc:NP_001093849]	sphingomyelin phosphodiesterase, acid-like 3B	NM_001100379	Bt.28196.1.S1_at	-0.949738	0.0385404	ENSG00000130768	ortholog_one2one	80
ENSBTAG00000006721	TWISTNB	protein_coding	DNA-directed RNA polymerase I subunit RPA43 [Source:RefSeq peptide;Acc:NP_001099092]	TWIST neighbor	NM_001105622	Bt.13392.1.S1_at	-0.943671	0.00460639	ENSG00000105849	ortholog_one2one	77
ENSBTAG00000003506	STEAP2	protein_coding	metalloreductase STEAP2 [Source:RefSeq peptide;Acc:NP_001071315]	STEAP family member 2, metalloreductase	NM_001077847	Bt.22045.1.S1_at	-0.932772	2.9e-05	ENSG00000157214	ortholog_one2one	98
ENSBTAG00000015012	PTRHD1	protein_coding	Putative peptidyl-tRNA hydrolase PTRHD1 [Source:UniProtKB/Swiss-Prot;Acc:Q3SZ85]	peptidyl-tRNA hydrolase domain containing 1	NM_001035491	Bt.21977.1.S1_at	-0.931871	0.000243803	ENSG00000184924	ortholog_one2one	89
ENSBTAG00000011952	SULT1E1	protein_coding	estrogen sulfotransferase [Source:RefSeq peptide;Acc:NP_803454]	sulfotransferase family 1E, estrogen-preferring, member 1	NM_177488	Bt.300.1.A1_at	-0.927019	0.0202152	ENSG00000109193	ortholog_one2one	73
ENSBTAG00000022714	HSPB3	protein_coding	Heat shock protein beta-3 [Source:UniProtKB/Swiss-Prot;Acc:Q2KHU9]	heat shock 27kDa protein 3	NM_001046570	Bt.26685.1.S1_at	-0.919498	0.00204328	ENSG00000169271	ortholog_one2one	87
ENSBTAG00000016481	BT.87360	protein_coding	calumenin precursor [Source:RefSeq peptide;Acc:NP_001029837]	calumenin	NM_001034665	Bt.2748.1.S1_at	-0.917522	0.000928864	ENSG00000128595	ortholog_one2one	97
ENSBTAG00000022893	CD1B3	protein_coding	CD1b molecule precursor [Source:RefSeq peptide;Acc:NP_001039486]	T-cell surface glycoprotein CD1b-2-like	NM_001046021	Bt.7960.1.S1_at	-0.915766	0.00972304	ENSG00000158485	ortholog_one2many	76
ENSBTAG00000016275	AMDHD1	protein_coding	Probable imidazolonepropionase [Source:UniProtKB/Swiss-Prot;Acc:A5PJV3]	amidohydrolase domain containing 1	NM_001098872	Bt.23671.1.S1_at	-0.913359	0.0185503	ENSG00000139344	ortholog_one2one	92
ENSBTAG00000015571	GCLC	protein_coding	glutamate--cysteine ligase catalytic subunit [Source:RefSeq peptide;Acc:NP_001077143]	glutamate-cysteine ligase, catalytic subunit	NM_001083674	Bt.16068.1.A1_at	-0.911554	0.00178275	ENSG00000001084	ortholog_one2one	88
ENSBTAG00000037735	GPR77	protein_coding	C5a anaphylatoxin chemotactic receptor C5L2 [Source:RefSeq peptide;Acc:NP_001071415]	G protein-coupled receptor 77	NM_001077947	Bt.26157.1.A1_at	-0.911262	0.000326498	ENSG00000134830	ortholog_one2one	76
ENSBTAG00000006354	HP	protein_coding	haptoglobin precursor [Source:RefSeq peptide;Acc:NP_001035560]	haptoglobin	NM_001040470	Bt.12553.1.S1_at	-0.905942	0.0107655	ENSG00000261701	ortholog_one2many	75
ENSBTAG00000032304	BT.89482	protein_coding	aminoacylase-1 [Source:RefSeq peptide;Acc:NP_001070583]	aminoacylase 1	NM_001077115	Bt.12885.1.S1_at	-0.901752	0.0014611	ENSG00000243989	ortholog_one2many	88
ENSBTAG00000003919	KIAA0408	protein_coding	Uncharacterized protein [Source:UniProtKB/TrEMBL;Acc:E1BGU8]	KIAA0408 ortholog		Bt.21142.1.S1_at	-0.900213	0.000982935	ENSG00000189367	ortholog_one2one	72
ENSBTAG00000003829	HPN	protein_coding	serine protease hepsin [Source:RefSeq peptide;Acc:NP_001073710]	hepsin	NM_001080241	Bt.16936.1.S1_at	-0.895136	0.000548896	ENSG00000105707	apparent_ortholog_one2one	94
ENSBTAG00000008150	PKIA	protein_coding	cAMP-dependent protein kinase inhibitor alpha [Source:UniProtKB/Swiss-Prot;Acc:Q3SX13]	protein kinase (cAMP-dependent, catalytic) inhibitor alpha	NM_001037620	Bt.9907.2.S1_at	-0.89202	0.0215323	ENSG00000171033	ortholog_one2one	99
ENSBTAG00000012708	BT.19231	protein_coding	neuroserpin precursor [Source:RefSeq peptide;Acc:NP_001179167]	serpin peptidase inhibitor, clade I (neuroserpin), member 1	NM_001192238	Bt.19231.1.S1_at	-0.89185	2.73e-05	ENSG00000163536	ortholog_one2one	91
ENSBTAG00000011647	SLC25A15	protein_coding	mitochondrial ornithine transporter 1 [Source:RefSeq peptide;Acc:NP_001039791]	solute carrier family 25 (mitochondrial carrier; ornithine transporter) member 15	NM_001046326	Bt.20227.2.S1_at	-0.88491	0.0228139	ENSG00000102743	ortholog_one2one	95
ENSBTAG00000021611	C15H11ORF74	protein_coding	Uncharacterized protein C11orf74 homolog [Source:UniProtKB/Swiss-Prot;Acc:Q3ZBP0]	chromosome 15 open reading frame, human C11orf74	NM_001034750	Bt.21720.1.S1_at	-0.879511	0.0017412	ENSG00000166352	ortholog_one2one	66
ENSBTAG00000013414	BLVRA	protein_coding	biliverdin reductase A [Source:RefSeq peptide;Acc:NP_001091040]	biliverdin reductase A	NM_001097571	Bt.5775.1.S1_at	-0.879473	0.00393271	ENSG00000106605	ortholog_one2one	92
ENSBTAG00000019794	SYPL1	protein_coding	synaptophysin-like protein 1 [Source:RefSeq peptide;Acc:NP_001103558]	synaptophysin-like 1	NM_001110088	Bt.27131.1.S1_at	-0.875975	0.000640192	ENSG00000008282	ortholog_one2one	52
ENSBTAG00000012823	GUCA1A	protein_coding	Guanylyl cyclase-activating protein 1 [Source:UniProtKB/Swiss-Prot;Acc:P46065]	guanylate cyclase activator 1A (retina)	NM_174546	Bt.178.1.S1_at	-0.872656	0.0100263	ENSG00000048545	ortholog_one2one	95
ENSBTAG00000011096	ERGIC2	protein_coding	endoplasmic reticulum-Golgi intermediate compartment protein 2 [Source:RefSeq peptide;Acc:NP_001069031]	ERGIC and golgi 2	NM_001075563	Bt.25296.1.A1_at	-0.869482	8.76e-05	ENSG00000087502	ortholog_one2one	94
ENSBTAG00000025822	CALML4	protein_coding	Calmodulin-like protein 4 [Source:UniProtKB/Swiss-Prot;Acc:Q3T0E8]	calmodulin-like 4	NM_001034671	Bt.15294.1.S1_at	-0.868064	0.0013029	ENSG00000129007	ortholog_one2one	69
ENSBTAG00000019564	SMU1	protein_coding	WD40 repeat-containing protein SMU1 [Source:UniProtKB/Swiss-Prot;Acc:Q2TBS9]	smu-1 suppressor of mec-8 and unc-52 homolog (C. elegans)	NM_001038573	Bt.25206.1.S1_at	-0.865349	0.000484233	ENSG00000122692	ortholog_one2one	100
ENSBTAG00000010736	BBS5	protein_coding	Bardet-Biedl syndrome 5 protein [Source:RefSeq peptide;Acc:NP_001094602]	Bardet-Biedl syndrome 5	NM_001101132	Bt.22524.2.A1_at	-0.864849	0.000990633	ENSG00000163093	ortholog_one2one	95
ENSBTAG00000046172		protein_coding	Quinone oxidoreductase-like protein 2 [Source:UniProtKB/Swiss-Prot;Acc:A6QQF5]	quinone oxidoreductase-like protein 2-like		Bt.8724.1.S1_at	-0.861588	0.000589454
ENSBTAG00000009132	TMPRSS2	protein_coding	transmembrane protease serine 2 [Source:RefSeq peptide;Acc:NP_001075054]	transmembrane protease, serine 2	NM_001081585	Bt.9630.1.S1_at	-0.860734	0.000386251	ENSG00000184012	ortholog_one2one	73
ENSBTAG00000005078	UCHL1	protein_coding	Ubiquitin carboxyl-terminal hydrolase isozyme L1 [Source:UniProtKB/Swiss-Prot;Acc:P23356]	ubiquitin carboxyl-terminal esterase L1 (ubiquitin thiolesterase)	NM_001046172	Bt.5408.1.A1_at	-0.860428	0.0389986	ENSG00000154277	ortholog_one2one	97
ENSBTAG00000045550	TSPAN6	protein_coding	Tetraspanin-6 [Source:UniProtKB/Swiss-Prot;Acc:Q32KU6]	tetraspanin 6	NM_001038109	Bt.3821.2.S1_at	-0.851118	0.00121328	ENSG00000000003	ortholog_one2one	95
ENSBTAG00000014099	YTHDC2	protein_coding	probable ATP-dependent RNA helicase YTHDC2 [Source:RefSeq peptide;Acc:NP_001179740]	YTH domain containing 2	NM_001192811	Bt.24975.2.S1_at	-0.848114	0.00504154	ENSG00000047188	ortholog_one2one	97
ENSBTAG00000016622	BT.66908	protein_coding	uncharacterized protein C3orf23 homolog [Source:RefSeq peptide;Acc:NP_001095486]	T cell activation inhibitor, mitochondrial	NM_001102016	Bt.8667.1.S1_at	-0.846206	0.000104531	ENSG00000179152	ortholog_one2one	92
ENSBTAG00000023054	SLC25A16	protein_coding	graves disease carrier protein [Source:RefSeq peptide;Acc:NP_777097]	solute carrier family 25 (mitochondrial carrier; Graves disease autoantigen), member 16	NM_174672	Bt.179.1.S1_at	-0.844015	0.000273735	ENSG00000122912	ortholog_one2one	94
ENSBTAG00000016548	TEX12	protein_coding	testis-expressed sequence 12 protein [Source:RefSeq peptide;Acc:NP_001029435]	testis expressed 12	NM_001034263	Bt.16291.1.A1_at	-0.842748	0.0260333	ENSG00000150783	apparent_ortholog_one2one	89
ENSBTAG00000045757	TNNC1	protein_coding	Troponin C, slow skeletal and cardiac muscles [Source:UniProtKB/Swiss-Prot;Acc:P63315]	troponin C type 1 (slow)	NM_001034351	Bt.6012.1.S1_at	-0.824947	0.00136593	ENSG00000114854	ortholog_one2one	99
ENSBTAG00000024781	MRPL17	protein_coding	39S ribosomal protein L17, mitochondrial [Source:UniProtKB/Swiss-Prot;Acc:Q3T0L3]	mitochondrial ribosomal protein L17	NM_001034274	Bt.7192.1.S1_at	-0.824284	1.89e-05	ENSG00000158042	ortholog_one2many	87
ENSBTAG00000037991	BT.64113	protein_coding	uncharacterized protein LOC506989 [Source:RefSeq peptide;Acc:NP_001068761]	mitochondrial ribosomal protein L17-like	NM_001075293	Bt.7192.1.S1_at	-0.824284	1.89e-05	ENSG00000158042	ortholog_one2many	41
ENSBTAG00000038931		protein_coding	thiosulfate sulfurtransferase/rhodanese-like domain-containing protein 1-like [Source:RefSeq peptide;Acc:NP_001103564]	thiosulfate sulfurtransferase/rhodanese-like domain-containing protein 1-like	NM_001110094	Bt.18278.2.A1_at	-0.822653	0.00305968
ENSBTAG00000047449	GNLY	protein_coding	granulysin precursor [Source:RefSeq peptide;Acc:NP_001068611]	antimicrobial peptide NK-lysin-like	NM_001075143	Bt.16101.1.S1_s_at	-0.822314	0.0297996	ENSG00000115523	ortholog_one2many	37
ENSBTAG00000047816		protein_coding	Uncharacterized protein [Source:UniProtKB/TrEMBL;Acc:F1MB18]			Bt.16101.1.S1_s_at	-0.822314	0.0297996	ENSG00000115523	ortholog_one2many	19
ENSBTAG00000001388	NMB	protein_coding	neuromedin-B precursor [Source:RefSeq peptide;Acc:NP_001068738]	neuromedin B	NM_001075270	Bt.10630.1.S1_at	-0.821763	0.00152218	ENSG00000197696	ortholog_one2one	56
ENSBTAG00000019229	TMEM144	protein_coding	transmembrane protein 144 [Source:RefSeq peptide;Acc:NP_001095459]	transmembrane protein 144	NM_001101989	Bt.11998.1.S1_at	-0.818258	0.00170511	ENSG00000164124	ortholog_one2one	89
ENSBTAG00000005476	METTL21A	protein_coding	Methyltransferase-like protein 21A [Source:UniProtKB/Swiss-Prot;Acc:A4FV42]	methyltransferase like 21A	NM_001083518	Bt.17629.1.A1_at	-0.815846	0.00861069	ENSG00000144401	ortholog_one2one	90
ENSBTAG00000007632	FAM151B	protein_coding	protein FAM151B [Source:RefSeq peptide;Acc:NP_001093183]	family with sequence similarity 151, member B	NM_001099713	Bt.25191.1.A1_at	-0.815242	0.0029347	ENSG00000152380	ortholog_one2one	89
ENSBTAG00000020371	BT.43859	protein_coding	acyl-coenzyme A thioesterase 8 [Source:RefSeq peptide;Acc:NP_001068625]	acyl-CoA thioesterase 8	NM_001075157	Bt.6177.1.S1_at	-0.814584	0.000319117	ENSG00000101473	ortholog_one2one	85
ENSBTAG00000006263	BT.67549	protein_coding	pancreatic secretory granule membrane major glycoprotein GP2 precursor [Source:RefSeq peptide;Acc:NP_001069418]	glycoprotein 2 (zymogen granule membrane)	NM_001075950	Bt.2278.1.S1_at	-0.809014	0.0215153	ENSG00000169347	ortholog_one2one	77
ENSBTAG00000019722	GUCY2C	protein_coding	heat-stable enterotoxin receptor precursor [Source:RefSeq peptide;Acc:NP_776972]	guanylate cyclase 2C (heat stable enterotoxin receptor)	NM_174547	Bt.4538.1.S1_at	-0.808182	0.00114096	ENSG00000070019	ortholog_one2one	86
ENSBTAG00000027654	EIF4EBP1	protein_coding	Eukaryotic translation initiation factor 4E-binding protein 1 [Source:UniProtKB/Swiss-Prot;Acc:Q0P5A7]	eukaryotic translation initiation factor 4E binding protein 1	NM_001077893	Bt.5389.1.S1_at	-0.806716	0.000498598	ENSG00000187840	ortholog_one2one	92
ENSBTAG00000023384	CBR1	protein_coding	carbonyl reductase [Source:RefSeq peptide;Acc:NP_001029685]	carbonyl reductase [NADPH] 1-like	NM_001034513	Bt.7872.1.S1_at	-0.80178	0.00340705
ENSBTAG00000006546	BT.73429	protein_coding	Glutathione S-transferase A2 [Source:UniProtKB/Swiss-Prot;Acc:O18879]	glutathione S-transferase alpha 2	NM_177515	Bt.227.3.A1_a_at	-0.796859	0.000514415
ENSBTAG00000021535	BT.65661	protein_coding	peroxisomal carnitine O-octanoyltransferase [Source:RefSeq peptide;Acc:NP_803460]	carnitine O-octanoyltransferase	NM_177494	Bt.4599.1.S1_at	-0.795982	0.00334642	ENSG00000005469	ortholog_one2one	79
ENSBTAG00000047186	NME2	protein_coding	Nucleoside diphosphate kinase B [Source:UniProtKB/Swiss-Prot;Acc:Q3T0Q4]	non-metastatic cells 2, protein (NM23B) expressed in	NM_001076376	Bt.1582.1.S1_at	-0.795205	0.000508151
ENSBTAG00000047361		pseudogene				Bt.1582.1.S1_at	-0.795205	0.000508151
ENSBTAG00000012074	BT.68596	protein_coding	transcriptional activator Myb [Source:RefSeq peptide;Acc:NP_778220]	v-myb myeloblastosis viral oncogene homolog (avian)	NM_175050	Bt.12781.2.S1_a_at	-0.79505	0.00114934	ENSG00000118513	ortholog_one2one	79
ENSBTAG00000010006	EMC2	protein_coding	ER membrane protein complex subunit 2 [Source:UniProtKB/Swiss-Prot;Acc:Q5E993]	tetratricopeptide repeat domain 35	NM_001080327	Bt.20597.2.A1_a_at	-0.791514	7.15e-06	ENSG00000104412	ortholog_one2one	99
ENSBTAG00000031561	RSRC1	protein_coding	Serine/Arginine-related protein 53 [Source:UniProtKB/Swiss-Prot;Acc:Q2T9Y0]	arginine/serine-rich coiled-coil 1	NM_001075404	Bt.29540.1.S1_at	-0.790557	9.44e-06	ENSG00000174891	ortholog_one2one	96
ENSBTAG00000016177	FGL1	protein_coding	Fibrinogen-like protein 1 [Source:UniProtKB/Swiss-Prot;Acc:Q3SZZ7]	fibrinogen-like 1	NM_001034313	Bt.13204.1.S1_at	-0.78916	0.000412803	ENSG00000104760	ortholog_one2one	89
ENSBTAG00000004394	PKIB	protein_coding	cAMP-dependent protein kinase inhibitor beta [Source:RefSeq peptide;Acc:NP_001107990]	protein kinase (cAMP-dependent, catalytic) inhibitor beta	NM_001114518	Bt.28799.1.S1_at	-0.78526	5.21e-05	ENSG00000135549	ortholog_one2one	69
ENSBTAG00000020729	DHRS7	protein_coding	dehydrogenase/reductase SDR family member 7 [Source:RefSeq peptide;Acc:NP_001039627]	dehydrogenase/reductase (SDR family) member 7	NM_001046162	Bt.20151.1.S1_at	-0.784039	0.000504534	ENSG00000100612	ortholog_one2one	85
ENSBTAG00000046900	BT.28253	protein_coding	gamma-glutamyltranspeptidase 1 [Source:RefSeq peptide;Acc:NP_001193143]	gamma-glutamyltransferase 1	NM_001206214	Bt.28253.1.S1_at	-0.781605	0.00123085	ENSG00000100031	ortholog_one2many	83
ENSBTAG00000005162	STX19	protein_coding	Syntaxin-19 [Source:UniProtKB/Swiss-Prot;Acc:Q0VCI2]	syntaxin 19	NM_001075672	Bt.24786.2.A1_at	-0.779513	0.000136334	ENSG00000178750	ortholog_one2one	88
ENSBTAG00000020852	SLC16A11	protein_coding	Uncharacterized protein [Source:UniProtKB/TrEMBL;Acc:F1MYE3]	solute carrier family 16, member 11 (monocarboxylic acid transporter 11)		Bt.6369.1.A1_a_at	-0.778159	0.00104278	ENSG00000174326	ortholog_one2one	82
ENSBTAG00000013531	APITD1	protein_coding	Centromere protein S [Source:UniProtKB/Swiss-Prot;Acc:Q2TBR7]	apoptosis-inducing, TAF9-like domain 1	NM_001038576	Bt.20197.1.S1_at	-0.776659	7.09e-05
ENSBTAG00000002315	RNF34	protein_coding	E3 ubiquitin-protein ligase RNF34 [Source:UniProtKB/Swiss-Prot;Acc:Q5E9J6]	ring finger protein 34	NM_001014858	Bt.23662.1.S1_at	-0.776446	0.00166627	ENSG00000170633	ortholog_one2one	92
ENSBTAG00000005355	BAG2	protein_coding	BAG family molecular chaperone regulator 2 [Source:UniProtKB/Swiss-Prot;Acc:Q3ZBG5]	BCL2-associated athanogene 2	NM_001034264	Bt.10885.1.A1_at	-0.774512	0.00136393	ENSG00000112208	ortholog_one2one	95
ENSBTAG00000017181	MACROD1	protein_coding	O-acetyl-ADP-ribose deacetylase MACROD1 [Source:UniProtKB/Swiss-Prot;Acc:Q2KHU5]	MACRO domain containing 1	NM_001046509	Bt.9053.1.S1_a_at	-0.774126	0.00522496	ENSG00000133315	ortholog_one2one	89
ENSBTAG00000032166	GTPBP10	protein_coding	GTP-binding protein 10 [Source:UniProtKB/Swiss-Prot;Acc:Q3MHG6]	GTP-binding protein 10 (putative)	NM_001080314	Bt.9732.2.S1_at	-0.773149	5.68e-05	ENSG00000105793	ortholog_one2one	89
ENSBTAG00000003407	SF3B14	protein_coding	pre-mRNA branch site protein p14 [Source:RefSeq peptide;Acc:NP_001039482]	splicing factor 3B, 14 kDa subunit	NM_001046017	Bt.19500.1.S1_at	-0.766358	0.000292693	ENSG00000115128	apparent_ortholog_one2one	100
ENSBTAG00000008091	SELENBP1	protein_coding	Selenium-binding protein 1 [Source:UniProtKB/Swiss-Prot;Acc:Q2KJ32]	selenium binding protein 1	NM_001046048	Bt.21116.1.S1_at	-0.764674	0.00633105	ENSG00000143416	ortholog_one2one	91
ENSBTAG00000014135	WDR17	protein_coding	Uncharacterized protein [Source:UniProtKB/TrEMBL;Acc:E1B8G0]	WD repeat domain 17		Bt.10781.1.S1_at	-0.757909	0.00132933	ENSG00000150627	ortholog_one2one	89
ENSBTAG00000038025	BT.76000	protein_coding	histone H2B type 2-E [Source:RefSeq peptide;Acc:NP_001092854]	histone H2B	NM_001099384	Bt.5038.1.S2_at	-0.757685	0.000418713
ENSBTAG00000002332	LSM5	protein_coding	U6 snRNA-associated Sm-like protein LSm5 [Source:UniProtKB/Swiss-Prot;Acc:Q2HJH0]	LSM5 homolog, U6 small nuclear RNA associated (S. cerevisiae)	NM_001046553	Bt.24949.1.S1_at	-0.75755	0.000889187	ENSG00000106355	apparent_ortholog_one2one	100
ENSBTAG00000032026	BT.74381	protein_coding	mannose-1-phosphate guanyltransferase beta [Source:RefSeq peptide;Acc:NP_001039633]	GDP-mannose pyrophosphorylase B	NM_001046168	Bt.8496.1.S1_at	-0.753642	0.000837818	ENSG00000173540	ortholog_one2one	89
ENSBTAG00000015182	STARD10	protein_coding	PCTP-like protein [Source:RefSeq peptide;Acc:NP_001179308]	StAR-related lipid transfer (START) domain containing 10	NM_001192379	Bt.1920.1.S1_at	-0.753623	0.0102059	ENSG00000214530	ortholog_one2one	95
ENSBTAG00000002788	RAB27B	protein_coding	Ras-related protein Rab-27B [Source:UniProtKB/Swiss-Prot;Acc:Q8HZJ5]	RAB27B, member RAS oncogene family		Bt.12771.1.S1_at	-0.753475	0.000286976	ENSG00000041353	ortholog_one2one	94
ENSBTAG00000004931	BT.28135	protein_coding	DNA polymerase epsilon subunit 2 [Source:RefSeq peptide;Acc:NP_001098853]	polymerase (DNA directed), epsilon 2 (p59 subunit)	NM_001105383	Bt.16886.1.A1_a_at	-0.75258	0.00673084	ENSG00000100479	ortholog_one2one	94
ENSBTAG00000017425	GJB2	protein_coding	Gap junction beta-2 protein [Source:UniProtKB/Swiss-Prot;Acc:A2VE67]	gap junction protein, beta 2, 26kDa	NM_001083637	Bt.29716.1.S1_at	-0.750597	0.00338647	ENSG00000165474	ortholog_one2one	96
ENSBTAG00000015069	PCNP	protein_coding	PEST proteolytic signal-containing nuclear protein [Source:UniProtKB/Swiss-Prot;Acc:Q32PF3]	PEST proteolytic signal containing nuclear protein	NM_001038205	Bt.23638.1.S1_at	-0.749897	0.00173795	ENSG00000081154	ortholog_one2one	97
ENSBTAG00000019944	BT.49424	protein_coding	methionine aminopeptidase 2 [Source:RefSeq peptide;Acc:NP_001035583]	methionyl aminopeptidase 2	NM_001040493	Bt.21675.1.S1_at	-0.748248	5.69e-06	ENSG00000111142	ortholog_one2one	96
ENSBTAG00000001842	GSTM3	protein_coding	glutathione S-transferase mu 3 [Source:RefSeq peptide;Acc:NP_001040025]	glutathione S-transferase mu 3 (brain)	NM_001046560	Bt.5304.1.S1_at	-0.747068	0.000523928	ENSG00000134202	ortholog_one2one	80
ENSBTAG00000016451	HSPA14	protein_coding	Heat shock 70 kDa protein 14 [Source:UniProtKB/Swiss-Prot;Acc:Q2YDD0]	heat shock 70kDa protein 14	NM_001046388	Bt.19575.1.S1_at	-0.741776	4.64e-05	ENSG00000187522	ortholog_one2one	92
ENSBTAG00000003916	DPH3	protein_coding	DPH3 homolog [Source:UniProtKB/Swiss-Prot;Acc:Q1LZC9]	DPH3, KTI11 homolog (S. cerevisiae)	NM_001113299	Bt.13929.2.S1_at	-0.739962	0.000712325	ENSG00000154813	apparent_ortholog_one2one	96
ENSBTAG00000021695	GLYCTK	protein_coding	glycerate kinase [Source:RefSeq peptide;Acc:NP_001039452]	glycerate kinase		Bt.13942.1.S1_at	-0.737884	0.000226748	ENSG00000168237	ortholog_one2one	83
ENSBTAG00000002557	MRPL19	protein_coding	39S ribosomal protein L19, mitochondrial precursor [Source:RefSeq peptide;Acc:NP_001039533]	mitochondrial ribosomal protein L19	NM_001046068	Bt.20061.1.S1_at	-0.732692	0.00139685	ENSG00000115364	ortholog_one2one	84
ENSBTAG00000020178	ARSK	protein_coding	Arylsulfatase K [Source:UniProtKB/Swiss-Prot;Acc:Q148F3]	arylsulfatase family, member K	NM_001035400	Bt.16276.1.A1_at	-0.730945	0.000755539	ENSG00000164291	ortholog_one2one	89
ENSBTAG00000020292	C5H12ORF57	protein_coding	Protein C10 [Source:UniProtKB/Swiss-Prot;Acc:Q32KM2]	chromosome 5 open reading frame, human C12orf57	NM_001075525	Bt.2856.1.S1_at	-0.73022	0.000894038	ENSG00000111678	ortholog_one2one	98
ENSBTAG00000014343	BT.48915	protein_coding	rab-like protein 5 [Source:RefSeq peptide;Acc:NP_001015612]	RAB, member RAS oncogene family-like 5	NM_001015612	Bt.18626.2.A1_at	-0.729029	2.48e-05	ENSG00000128581	ortholog_one2one	90
ENSBTAG00000011414	EIF2B5	protein_coding	Uncharacterized protein [Source:UniProtKB/TrEMBL;Acc:E1BPB3]	eukaryotic translation initiation factor 2B, subunit 5 epsilon, 82kDa		Bt.8835.1.S1_at	-0.726825	0.00126496	ENSG00000145191	ortholog_one2one	93
ENSBTAG00000005304	SRM	protein_coding	Uncharacterized protein [Source:UniProtKB/TrEMBL;Acc:E1BM12]	spermidine synthase		Bt.9078.2.S1_a_at	-0.721643	0.0132118	ENSG00000116649	apparent_ortholog_one2one	93
ENSBTAG00000027506	SNRPB2	protein_coding	U2 small nuclear ribonucleoprotein B'' [Source:RefSeq peptide;Acc:NP_001179481]	small nuclear ribonucleoprotein polypeptide B	NM_001192552	Bt.11024.1.S1_at	-0.720581	1.74e-05	ENSG00000125870	apparent_ortholog_one2one	96
ENSBTAG00000046050	SNORA73	snoRNA	Small nucleolar RNA SNORA73 family [Source:RFAM;Acc:RF00045]			Bt.13867.1.S1_at	-0.718797	0.00702708
ENSBTAG00000021127	GNA14	protein_coding	Guanine nucleotide-binding protein subunit alpha-14 [Source:UniProtKB/Swiss-Prot;Acc:P38408]	guanine nucleotide binding protein (G protein), alpha 14	NM_174323	Bt.4734.1.S1_at	-0.71485	0.000171396	ENSG00000156049	ortholog_one2one	98
ENSBTAG00000005163	BT.35032	protein_coding	Protein S100-A1 [Source:UniProtKB/Swiss-Prot;Acc:P02639]	S100 calcium binding protein A1	NM_001099042	Bt.1178.1.S1_a_at	-0.713957	0.00286726	ENSG00000160678	ortholog_one2one	99
ENSBTAG00000039462	PAF	protein_coding	PCNA-associated factor [Source:UniProtKB/Swiss-Prot;Acc:Q5E9B2]	KIAA0101 ortholog	NM_001015678	Bt.18776.1.S1_at	-0.707929	0.00633445	ENSG00000166803	ortholog_one2one	91
ENSBTAG00000032200	DNAJC24	protein_coding	DnaJ homolog subfamily C member 24 [Source:UniProtKB/Swiss-Prot;Acc:Q0VBY7]	DnaJ (Hsp40) homolog, subfamily C, member 24	NM_001078102	Bt.16387.2.A1_at	-0.704882	0.00250735	ENSG00000170946	ortholog_one2one	89
ENSBTAG00000017765	GSTM1	protein_coding	Glutathione S-transferase Mu 1 [Source:UniProtKB/Swiss-Prot;Acc:Q9N0V4]	glutathione S-transferase M1	NM_175825	Bt.4852.1.S1_at	-0.704726	0.00285173	ENSG00000168765	ortholog_one2many	82
ENSBTAG00000033747	SIL1	protein_coding	Nucleotide exchange factor SIL1 [Source:UniProtKB/Swiss-Prot;Acc:Q32KV6]	SIL1 homolog, endoplasmic reticulum chaperone (S. cerevisiae)	NM_001075808	Bt.20070.1.S1_at	-0.702427	0.000361284	ENSG00000120725	ortholog_one2one	86
ENSBTAG00000012595	HRSP12	protein_coding	Ribonuclease UK114 [Source:UniProtKB/Swiss-Prot;Acc:Q3T114]	heat-responsive protein 12	NM_001034208	Bt.1556.1.S1_at	-0.701459	0.000736092	ENSG00000132541	ortholog_one2one	86
ENSBTAG00000030230		processed_pseudogene				Bt.1556.1.S1_at	-0.701459	0.000736092
ENSBTAG00000045543		processed_pseudogene				Bt.1556.1.S1_at	-0.701459	0.000736092
ENSBTAG00000018082	BT.27138	protein_coding	nicotinate-nucleotide pyrophosphorylase [Source:RefSeq peptide;Acc:NP_001030523]	quinolinate phosphoribosyltransferase	NM_001035446	Bt.27138.1.S1_at	-0.698614	0.0123797	ENSG00000103485	ortholog_one2one	88
ENSBTAG00000022293	METTL12	protein_coding	methyltransferase-like protein 12, mitochondrial [Source:RefSeq peptide;Acc:NP_001179249]	methyltransferase like 12	NM_001192320	Bt.6147.1.S1_a_at	-0.698394	0.000765232	ENSG00000214756	ortholog_one2one	84
ENSBTAG00000013168	RPA3	protein_coding	replication protein A 14 kDa subunit [Source:RefSeq peptide;Acc:NP_001029599]	replication protein A 14 kDa subunit-like	NM_001034427	Bt.10499.1.S1_at	-0.696061	0.000229633	ENSG00000106399	ortholog_one2one	86
ENSBTAG00000021246	BT.88689	protein_coding	UPF0693 protein C10orf32 homolog [Source:UniProtKB/Swiss-Prot;Acc:Q2KIB7]	chromosome 26 open reading frame, human C10orf32		Bt.13584.2.S1_at	-0.688203	0.000447284	ENSG00000166275	ortholog_one2many	96
ENSBTAG00000021582	BT.100379	protein_coding	condensin complex subunit 3 [Source:RefSeq peptide;Acc:NP_001095846]	non-SMC condensin I complex, subunit G	NM_001102376	Bt.17915.1.S1_at	-0.686073	0.00125413	ENSG00000109805	ortholog_one2one	89
ENSBTAG00000010449	MOCS1	protein_coding	Molybdenum cofactor biosynthesis protein 1 Molybdenum cofactor biosynthesis protein A Molybdenum cofactor biosynthesis protein C [Source:UniProtKB/Swiss-Prot;Acc:Q1JQD7]	molybdenum cofactor synthesis 1	NM_001013597 NM_001166297	Bt.3900.1.S1_at	0.74622	0.000167316	ENSG00000124615	apparent_ortholog_one2one	85
ENSBTAG00000015562	PLBD1	protein_coding	Phospholipase B-like 1 [Source:UniProtKB/Swiss-Prot;Acc:Q9GL30]	phospholipase B domain containing 1	NM_001166298 NM_001101044	Bt.12805.1.S1_at	0.75048	2.95e-05	ENSG00000121316	ortholog_one2one	82
ENSBTAG00000002764	IGFLR1	protein_coding	IGF-like family receptor 1 [Source:UniProtKB/Swiss-Prot;Acc:A5PJC7]	IGF-like family receptor 1	NM_001099167	Bt.13810.1.S1_at	0.765854	0.000145829	ENSG00000126246	ortholog_one2one	67
ENSBTAG00000015177	PRSS23	protein_coding	Serine protease 23 [Source:UniProtKB/Swiss-Prot;Acc:Q1LZE9]	protease, serine, 23	NM_001080306	Bt.20330.1.S1_at	0.775276	0.000132175	ENSG00000150687	ortholog_one2one	92
ENSBTAG00000019498	BT.103104	protein_coding	Integrin alpha-3 Integrin alpha-3 heavy chain Integrin alpha-3 light chain [Source:UniProtKB/Swiss-Prot;Acc:F1MMS9]	integrin, alpha 3 (antigen CD49C, alpha 3 subunit of VLA-3 receptor)		Bt.2114.1.S1_at	0.777301	0.0014195	ENSG00000005884	ortholog_one2one	87
ENSBTAG00000005572	ZNF205	protein_coding	zinc finger protein 205 [Source:RefSeq peptide;Acc:NP_001029645]	zinc finger protein 205	NM_001034473	Bt.6062.1.S1_at	0.785645	0.0012043	ENSG00000122386	ortholog_one2one	78
ENSBTAG00000006519	BT.30010	protein_coding	tumor necrosis factor receptor superfamily member 25 precursor [Source:RefSeq peptide;Acc:NP_001137549]	tumor necrosis factor receptor superfamily, member 25	NM_001144077	Bt.2656.1.S1_at	0.790957	0.00340905	ENSG00000215788	ortholog_one2one	68
ENSBTAG00000017132	TTC22	protein_coding	tetratricopeptide repeat protein 22 [Source:RefSeq peptide;Acc:NP_001091524]	tetratricopeptide repeat domain 22	NM_001098055	Bt.29264.1.A1_at	0.797792	5.78e-05	ENSG00000006555	ortholog_one2one	91
ENSBTAG00000012855	LPL	protein_coding	Lipoprotein lipase [Source:UniProtKB/Swiss-Prot;Acc:P11151]	lipoprotein lipase	NM_001075120	Bt.5387.1.S1_at	0.805064	0.0323194	ENSG00000175445	ortholog_one2one	92
ENSBTAG00000007910	BT.49465	protein_coding	exocyst complex component 7 [Source:RefSeq peptide;Acc:NP_001029422]	exocyst complex component 7	NM_001034250	Bt.1086.1.S1_at	0.805648	0.00104073	ENSG00000182473	ortholog_one2one	85
ENSBTAG00000018473	MARCO	protein_coding	Uncharacterized protein [Source:UniProtKB/TrEMBL;Acc:F1N7K7]			Bt.22474.1.S1_at	0.807969	0.00304211	ENSG00000019169	ortholog_one2one	55
ENSBTAG00000008023	RHBDL2	protein_coding	rhomboid-related protein 2 [Source:RefSeq peptide;Acc:NP_001095484]	rhomboid, veinlet-like 2 (Drosophila)	NM_001102014	Bt.17465.1.S1_at	0.808696	0.00632109	ENSG00000158315	ortholog_one2one	88
ENSBTAG00000002947	LY9	protein_coding	T-lymphocyte surface antigen Ly-9 [Source:RefSeq peptide;Acc:NP_001069386]	lymphocyte antigen 9	NM_001075918	Bt.28439.1.S1_a_at	0.812729	0.00374777	ENSG00000122224	ortholog_one2one	50
ENSBTAG00000016277	MOSC2	protein_coding	MOSC domain-containing protein 2, mitochondrial [Source:UniProtKB/Swiss-Prot;Acc:Q1LZH1]	MOCO sulphurase C-terminal domain containing 2	NM_001076380	Bt.15685.1.A1_at	0.81866	0.00374215	ENSG00000117791	ortholog_one2one	79
ENSBTAG00000010371	CHAC1	protein_coding	cation transport regulator-like protein 1 [Source:RefSeq peptide;Acc:NP_001092352]	ChaC, cation transport regulator homolog 1 (E. coli)	NM_001098882	Bt.15561.2.A1_s_at	0.81912	0.0263635	ENSG00000128965	ortholog_one2one	77
ENSBTAG00000014576	GUCY1A1	protein_coding	Guanylate cyclase soluble subunit alpha-1 [Source:UniProtKB/Swiss-Prot;Acc:P19687]	guanylate cyclase 1, soluble, alpha 3	NM_175778	Bt.4480.1.S2_at	0.82037	3.98e-05	ENSG00000164116	ortholog_one2one	86
ENSBTAG00000048112	BT.29621	protein_coding	glutathione peroxidase 2 [Source:RefSeq peptide;Acc:NP_001156611]	glutathione peroxidase 2 (gastrointestinal)	NM_001163139	Bt.29621.1.S1_at	0.828028	0.0011035	ENSG00000176153	ortholog_one2one	74
ENSBTAG00000007840	HMGCR	protein_coding	3-hydroxy-3-methylglutaryl-coenzyme A reductase [Source:UniProtKB/Swiss-Prot;Acc:A7Z064]	3-hydroxy-3-methylglutaryl-CoA reductase	NM_001105613	Bt.11465.1.S1_at	0.844349	0.000695292	ENSG00000113161	ortholog_one2one	95
ENSBTAG00000017312	SST	protein_coding	somatostatin precursor [Source:RefSeq peptide;Acc:NP_776385]	somatostatin	NM_173960	Bt.456.1.S1_at	0.850656	0.00145796	ENSG00000157005	ortholog_one2one	98
ENSBTAG00000001219	BT.105273	protein_coding	Uncharacterized protein [Source:UniProtKB/TrEMBL;Acc:G5E513]			Bt.7783.1.S1_a_at	0.86233	0.0336553	ENSG00000211899	ortholog_one2many	58
ENSBTAG00000013971	PI4KA	protein_coding	phosphatidylinositol 4-kinase alpha [Source:RefSeq peptide;Acc:NP_777002]	phosphatidylinositol 4-kinase, catalytic, alpha	NM_174577	Bt.14142.1.S1_at	0.880051	0.000584426	ENSG00000241973	ortholog_one2one	91
ENSBTAG00000008493	AQP3	protein_coding	Aquaporin-3 [Source:UniProtKB/Swiss-Prot;Acc:Q08DE6]	aquaporin 3 (Gill blood group)	NM_001079794	Bt.23516.1.S1_at	0.884064	0.0100891	ENSG00000165272	ortholog_one2one	95
ENSBTAG00000023028	WDFY4	protein_coding	WD repeat- and FYVE domain-containing protein 4 [Source:RefSeq peptide;Acc:NP_001192874]	WDFY family member 4	NM_001205945	Bt.26722.1.A1_a_at	0.885065	0.00142179	ENSG00000128815	ortholog_one2one	85
ENSBTAG00000018238	ABTB1	protein_coding	ankyrin repeat and BTB/POZ domain-containing protein 1 [Source:RefSeq peptide;Acc:NP_001076853]	ankyrin repeat and BTB (POZ) domain containing 1	NM_001083384	Bt.5188.1.S1_at	0.886219	7.42e-05	ENSG00000114626	ortholog_one2one	83
ENSBTAG00000008079	NRBP2	protein_coding	nuclear receptor-binding protein 2 [Source:RefSeq peptide;Acc:NP_001071316]	nuclear receptor binding protein 2	NM_001077848	Bt.22053.1.S1_at	0.886347	6.18e-05	ENSG00000185189	ortholog_one2one	91
ENSBTAG00000015330	DPP4	protein_coding	Dipeptidyl peptidase 4 [Source:UniProtKB/TrEMBL;Acc:F1MU57]			Bt.8282.1.S1_at	0.886403	0.00199266	ENSG00000197635	ortholog_one2many	58
ENSBTAG00000037856	MGC152281	protein_coding	uncharacterized protein LOC507942 [Source:RefSeq peptide;Acc:NP_001095361]	uncharacterized LOC507942	NM_001101891	Bt.24172.1.A1_s_at	0.895585	0.0105133
ENSBTAG00000046144	DEFB7	protein_coding	Beta-defensin 7 [Source:UniProtKB/Swiss-Prot;Acc:P46165]	neutrophil beta-defensin-9 like peptide	NM_001102362	Bt.12206.1.S1_x_at	0.895647	0.0494445
ENSBTAG00000047740		protein_coding	Uncharacterized protein [Source:UniProtKB/TrEMBL;Acc:F1MGE0]			Bt.12206.1.S1_x_at	0.895647	0.0494445
ENSBTAG00000009842	CRYM	protein_coding	Thiomorpholine-carboxylate dehydrogenase [Source:UniProtKB/Swiss-Prot;Acc:Q2KHX6]	crystallin, mu	NM_001045914	Bt.2913.1.A1_at	0.89994	0.000351102	ENSG00000103316	ortholog_one2one	90
ENSBTAG00000030977	ULK2	protein_coding	serine/threonine-protein kinase ULK2 [Source:RefSeq peptide;Acc:NP_001095791]	unc-51-like kinase 2 (C. elegans)	NM_001102321	Bt.8117.1.S1_at	0.900147	3.39e-05	ENSG00000083290	ortholog_one2one	89
ENSBTAG00000012496	BT.49269	protein_coding	myotubularin-related protein 11 [Source:RefSeq peptide;Acc:NP_001030202]	myotubularin related protein 11	NM_001035030	Bt.16096.1.A1_at	0.902954	8.89e-05	ENSG00000014914	ortholog_one2one	85
ENSBTAG00000007969	CIDEC	protein_coding	cell death activator CIDE-3 [Source:RefSeq peptide;Acc:NP_001069499]	cell death-inducing DFFA-like effector c	NM_001076031	Bt.13381.1.S1_at	0.90347	0.00762427	ENSG00000187288	ortholog_one2one	74
ENSBTAG00000009849	PLAC8	protein_coding	placenta-specific 8 [Source:RefSeq peptide;Acc:NP_001020496]	placenta-specific 8	NM_001025325	Bt.21883.1.S1_at	0.907542	4.27e-05
ENSBTAG00000019665	IL1RN	protein_coding	Interleukin-1 receptor antagonist protein [Source:UniProtKB/Swiss-Prot;Acc:O77482]	interleukin 1 receptor antagonist	NM_174357	Bt.4199.1.S1_at	0.909846	0.00219949	ENSG00000136689	ortholog_one2one	69
ENSBTAG00000019807	COL27A1	protein_coding	Uncharacterized protein [Source:UniProtKB/TrEMBL;Acc:F1MTP1]			Bt.7168.1.S1_at	0.915223	0.000258462	ENSG00000196739	ortholog_one2one	71
ENSBTAG00000032613	SCG5	protein_coding	neuroendocrine protein 7B2 precursor [Source:RefSeq peptide;Acc:NP_001039463]	secretogranin V (7B2 protein)	NM_001045998	Bt.1580.1.S1_at	0.918417	0.000161185	ENSG00000166922	ortholog_one2one	96
ENSBTAG00000017263	MXI1	protein_coding	max-interacting protein 1 [Source:RefSeq peptide;Acc:NP_001069799]	MAX interactor 1	NM_001076331	Bt.19469.1.A1_at	0.919749	0.000218661	ENSG00000119950	ortholog_one2one	96
ENSBTAG00000038748	HBB	protein_coding	Hemoglobin subunit beta [Source:UniProtKB/Swiss-Prot;Acc:P02070]	hemoglobin subunit beta-like	NM_173917	Bt.7056.1.S1_at	0.923659	0.00791566	ENSG00000244734	ortholog_many2many	84
ENSBTAG00000016704	SLC37A2	protein_coding	Sugar phosphate exchanger 2 [Source:UniProtKB/Swiss-Prot;Acc:Q58CV5]	solute carrier family 37 (glycerol-3-phosphate transporter), member 2	NM_001024486	Bt.9598.1.S1_at	0.928612	0.00116935	ENSG00000134955	ortholog_one2one	81
ENSBTAG00000007348	STRA6	protein_coding	stimulated by retinoic acid gene 6 protein homolog [Source:RefSeq peptide;Acc:NP_001069198]	stimulated by retinoic acid gene 6 homolog (mouse)	NM_001075730	Bt.3196.1.S1_at	0.929755	0.000331804	ENSG00000137868	ortholog_one2one	75
ENSBTAG00000018130	MAP2	protein_coding	microtubule-associated protein 2 [Source:RefSeq peptide;Acc:NP_001192736]	microtubule-associated protein 2		Bt.569.1.S1_at	0.932353	0.00256027	ENSG00000078018	ortholog_one2one	87
ENSBTAG00000013481	CYP4A22	protein_coding	cytochrome P450, family 4, subfamily A, polypeptide 22 [Source:RefSeq peptide;Acc:NP_001092460]	cytochrome P450, family 4, subfamily A, polypeptide 22	NM_001098990	Bt.4126.3.S1_a_at	0.935532	2.31e-05	ENSG00000187048	ortholog_many2many	75
ENSBTAG00000012348	C3H1ORF92	protein_coding	leucine-rich repeat-containing protein 71 [Source:RefSeq peptide;Acc:NP_001098827]	leucine rich repeat containing 71	NM_001105357	Bt.24442.1.A1_at	0.940083	0.00285367	ENSG00000160838	ortholog_one2one	86
ENSBTAG00000012475	BT.48104	protein_coding	arachidonate 12-lipoxygenase, 12R-type [Source:RefSeq peptide;Acc:NP_001178967]	arachidonate 12-lipoxygenase, 12R type	NM_001192038	Bt.18189.1.A1_at	0.943506	0.00165773	ENSG00000179477	ortholog_one2one	88
ENSBTAG00000004037	JUN	protein_coding	transcription factor AP-1 [Source:RefSeq peptide;Acc:NP_001071295]	jun proto-oncogene	NM_001077827	Bt.11159.1.S1_at	0.943683	0.0157992	ENSG00000177606	ortholog_one2one	89
ENSBTAG00000037533	BT.105154	protein_coding	complement C4 precursor [Source:RefSeq peptide;Acc:NP_001159957]	complement component 4A	NM_001166485	Bt.4507.1.S1_at	0.944059	0.0187875	ENSG00000224389	ortholog_many2many	80
ENSBTAG00000016276	HAL	protein_coding	Histidine ammonia-lyase [Source:UniProtKB/Swiss-Prot;Acc:A7YWP4]	histidine ammonia-lyase	NM_001105440	Bt.968.1.S1_at	0.944734	0.00110013	ENSG00000084110	ortholog_one2one	95
ENSBTAG00000013495	WDFY3	protein_coding	Uncharacterized protein [Source:UniProtKB/TrEMBL;Acc:E1BPS3]	WD repeat and FYVE domain containing 3		Bt.2222.2.S1_at	0.957439	0.0147596	ENSG00000163625	ortholog_one2one	98
ENSBTAG00000009876	C4BPA	protein_coding	C4b-binding protein alpha chain [Source:UniProtKB/Swiss-Prot;Acc:Q28065]	complement component 4 binding protein, alpha	NM_174252	Bt.4707.1.A1_at	0.957572	0.00160651	ENSG00000123838	ortholog_one2one	61
ENSBTAG00000031265	SVOPL	protein_coding	putative transporter SVOPL [Source:RefSeq peptide;Acc:NP_001179429]	c	NM_001192500	Bt.29086.1.S1_at	0.965819	0.000508782	ENSG00000157703	ortholog_one2one	93
ENSBTAG00000020116	BT.102070	protein_coding	MHC Class I JSP.1 precursor [Source:RefSeq peptide;Acc:NP_001035588]	MHC Class I JSP.1	NM_001040498	Bt.5324.1.S1_s_at	0.968078	0.000496384	ENSG00000206503	ortholog_many2many	75
ENSBTAG00000034154	AGMO	protein_coding	alkylglycerol monooxygenase [Source:RefSeq peptide;Acc:NP_001179902]	alkylglycerol monooxygenase	NM_001192973	Bt.21192.2.A1_at	0.9684	0.00467037	ENSG00000187546	ortholog_one2one	88
ENSBTAG00000001041	SAO	protein_coding	Primary amine oxidase, liver isozyme [Source:UniProtKB/Swiss-Prot;Acc:Q29437]	amine oxidase, copper containing 3	NM_001130764	Bt.4177.2.S1_at	0.975172	0.00896749	ENSG00000131471	ortholog_one2many	79
ENSBTAG00000001851	BT.62268	protein_coding	carboxylesterase 1 precursor [Source:RefSeq peptide;Acc:NP_001039483]	carboxylesterase 1 (monocyte/macrophage serine esterase 1)	NM_001046018	Bt.16520.1.A1_at	0.975277	0.0142171	ENSG00000198848	ortholog_one2many	76
ENSBTAG00000011021	CES1	protein_coding	carboxylesterase 1 precursor [Source:RefSeq peptide;Acc:NP_001069022]	carboxylesterase 1 (monocyte/macrophage serine esterase 1)	NM_001075554	Bt.16520.1.A1_at	0.975277	0.0142171	ENSG00000198848	ortholog_one2many	78
ENSBTAG00000007213	SIRPA	protein_coding	tyrosine-protein phosphatase non-receptor type substrate 1 precursor [Source:RefSeq peptide;Acc:NP_786982]	signal-regulatory protein alpha	NM_175788	Bt.23169.1.S1_at	0.983487	0.00445542	ENSG00000198053	ortholog_many2many	73
ENSBTAG00000015242	C6ORF192	protein_coding	Uncharacterized protein [Source:UniProtKB/TrEMBL;Acc:E1BHT6]	solute carrier family 18, subfamily B, member 1		Bt.10066.1.S1_at	0.987618	3.22e-06	ENSG00000146409	ortholog_one2one	83
ENSBTAG00000001066	BT.27151	protein_coding	paired immunoglobulin-like type 2 receptor alpha precursor [Source:RefSeq peptide;Acc:NP_001193279]	paired immunoglobin-like type 2 receptor alpha	NM_001206350	Bt.1457.1.A1_at	0.987879	0.000997602	ENSG00000085514	ortholog_many2many	46
ENSBTAG00000047609	CIDEA	protein_coding	cell death activator CIDE-A [Source:RefSeq peptide;Acc:NP_001076918]	cell death-inducing DFFA-like effector a	NM_001083449	Bt.20167.1.S1_at	1.0099	0.0330957	ENSG00000176194	ortholog_one2many	32
ENSBTAG00000010082	COL15A1	protein_coding	collagen alpha-1(XV) chain precursor [Source:RefSeq peptide;Acc:NP_001178214]	collagen, type XV, alpha 1	NM_001191285	Bt.20512.2.S1_at	1.01486	0.000122312	ENSG00000204291	ortholog_one2one	81
ENSBTAG00000003408	IGKC	protein_coding	Uncharacterized protein [Source:UniProtKB/TrEMBL;Acc:F1MH40]			Bt.12906.2.S1_at	1.02601	0.0134644	ENSG00000211592	ortholog_one2one	58
ENSBTAG00000021326	CCL20	protein_coding	C-C motif chemokine 20 [Source:UniProtKB/Swiss-Prot;Acc:Q8SQB1]	chemokine (C-C motif) ligand 20	NM_174263	Bt.9560.1.S1_at	1.03531	0.000684031	ENSG00000115009	ortholog_one2one	70
ENSBTAG00000046840	DEXI	protein_coding	dexamethasone-induced protein [Source:RefSeq peptide;Acc:NP_001178098]	Dexi homolog (mouse)	NM_001191169	Bt.21468.1.S1_at	1.04317	0.00425174	ENSG00000182108	ortholog_one2one	97
ENSBTAG00000005596	IGFBP2	protein_coding	Insulin-like growth factor-binding protein 2 [Source:UniProtKB/TrEMBL;Acc:F1N2P8]			Bt.149.1.S1_at	1.04392	0.00040948	ENSG00000115457	ortholog_one2one	79
ENSBTAG00000012979	ZMYND12	protein_coding	zinc finger MYND domain-containing protein 12 [Source:RefSeq peptide;Acc:NP_001178222]	zinc finger, MYND-type containing 12	NM_001191293	Bt.27422.1.A1_at	1.04668	4.16e-05	ENSG00000066185	ortholog_one2one	86
ENSBTAG00000016462	TCF7L2	protein_coding	transcription factor 4 [Source:RefSeq peptide;Acc:NP_001029793]	transcription factor 4	NM_001034621	Bt.1303.1.S1_at	1.04794	0.0393941	ENSG00000196628	ortholog_one2one	82
ENSBTAG00000003806	ECM1	protein_coding	extracellular matrix protein 1 precursor [Source:RefSeq peptide;Acc:NP_001093176]	extracellular matrix protein 1	NM_001099706	Bt.5525.1.S1_at	1.04894	0.000270622	ENSG00000143369	ortholog_one2one	69
ENSBTAG00000030845		pseudogene				Bt.24238.1.A1_at	1.05071	0.00021773
ENSBTAG00000020090	EPHX3	protein_coding	epoxide hydrolase 3 [Source:RefSeq peptide;Acc:NP_001180105]	epoxide hydrolase 3	NM_001193176	Bt.16098.1.S1_at	1.06647	0.000705523	ENSG00000105131	ortholog_one2one	90
ENSBTAG00000016997		protein_coding	Uncharacterized protein [Source:UniProtKB/TrEMBL;Acc:E1BC44]	sialic acid binding Ig-like lectin 5-like		Bt.2952.1.A1_at	1.07766	0.000156652
ENSBTAG00000012541	BT.28305	protein_coding	calcineurin B homologous protein 2 [Source:RefSeq peptide;Acc:NP_001179334]	calcineurin B homologous protein 2	NM_001192405	Bt.28305.1.S1_at	1.0972	9.43e-06	ENSG00000166869	ortholog_one2one	85
ENSBTAG00000010349	IL1A	protein_coding	Interleukin-1 alpha [Source:UniProtKB/Swiss-Prot;Acc:P08831]	interleukin 1, alpha	NM_174092	Bt.191.1.S2_at	1.09738	0.000174776	ENSG00000115008	ortholog_one2one	72
ENSBTAG00000014899	TTC36	protein_coding	Tetratricopeptide repeat protein 36 [Source:UniProtKB/Swiss-Prot;Acc:Q3SZV0]	tetratricopeptide repeat domain 36	NM_001040515	Bt.20848.1.A1_at	1.09864	0.000483435	ENSG00000172425	ortholog_one2one	91
ENSBTAG00000015511	FADS3	protein_coding	Fatty acid desaturase 3 [Source:UniProtKB/Swiss-Prot;Acc:A4IFP3]	fatty acid desaturase 3	NM_001083691	Bt.21470.2.S1_a_at	1.11197	5.19e-05	ENSG00000221968	ortholog_one2one	88
ENSBTAG00000030286	GABRA1	protein_coding	Gamma-aminobutyric acid receptor subunit alpha-1 [Source:UniProtKB/Swiss-Prot;Acc:P08219]	gamma-aminobutyric acid (GABA) A receptor, alpha 1	NM_001191119	Bt.172.1.S1_at	1.11751	5.1e-05	ENSG00000022355	ortholog_one2one	99
ENSBTAG00000007307	SELE	protein_coding	E-selectin [Source:UniProtKB/Swiss-Prot;Acc:P98107]	selectin E	NM_174181	Bt.197.1.S1_at	1.1243	0.00016854	ENSG00000007908	ortholog_one2one	60
ENSBTAG00000009051	MMP19	protein_coding	matrix metalloproteinase-19 precursor [Source:RefSeq peptide;Acc:NP_001069451]	matrix metallopeptidase 19	NM_001075983	Bt.3681.1.S1_at	1.12853	0.000205464	ENSG00000123342	ortholog_one2one	83
ENSBTAG00000014847	BBOX1	protein_coding	gamma-butyrobetaine dioxygenase [Source:RefSeq peptide;Acc:NP_001095351]	butyrobetaine (gamma), 2-oxoglutarate dioxygenase (gamma-butyrobetaine hydroxylase) 1	NM_001101881	Bt.21759.1.S1_at	1.13367	0.00117744	ENSG00000129151	apparent_ortholog_one2one	87
ENSBTAG00000009918	KIAA0182	protein_coding	Uncharacterized protein [Source:UniProtKB/TrEMBL;Acc:F1MVN6]	KIAA0182 ortholog		Bt.8321.1.A1_at	1.15615	0.000176677	ENSG00000131149	ortholog_one2one	88
ENSBTAG00000037558	CXCL2	protein_coding	Growth-regulated protein homolog beta [Source:UniProtKB/Swiss-Prot;Acc:O46677]	chemokine (C-X-C motif) ligand 1 (melanoma growth stimulating activity, alpha)	NM_175700	Bt.611.1.S2_at	1.1587	0.00132509	ENSG00000081041	ortholog_many2many	74
ENSBTAG00000015178	BT.47386	protein_coding	enoyl-CoA delta isomerase 2, mitochondrial [Source:RefSeq peptide;Acc:NP_001029414]	enoyl-CoA delta isomerase 2	NM_001034242	Bt.12211.1.S1_at	1.16099	1.39e-05	ENSG00000198721	ortholog_one2one	72
ENSBTAG00000017665	DHRS4	protein_coding	dehydrogenase/reductase SDR family member 4 [Source:RefSeq peptide;Acc:NP_777247]	dehydrogenase/reductase (SDR family) member 4	NM_174822	Bt.11194.1.S1_at	1.16679	0.00715412	ENSG00000157326	ortholog_one2many	81
ENSBTAG00000027225	LAP	protein_coding	Lingual antimicrobial peptide [Source:UniProtKB/Swiss-Prot;Acc:Q28880]	lingual antimicrobial peptide		Bt.571.1.S1_at	1.16694	0.000474409
ENSBTAG00000004755	SHKBP1	protein_coding	SH3KBP1-binding protein 1 [Source:UniProtKB/Swiss-Prot;Acc:A3KMV1]	SH3KBP1 binding protein 1	NM_001082607	Bt.17969.1.A1_at	1.17683	6.69e-05	ENSG00000160410	apparent_ortholog_one2one	95
ENSBTAG00000005857	SLC6A1	protein_coding	sodium- and chloride-dependent GABA transporter 1 [Source:RefSeq peptide;Acc:NP_001071304]	solute carrier family 6 (neurotransmitter transporter, GABA), member 1	NM_001077836	Bt.25443.1.A1_at	1.18402	0.0030558	ENSG00000157103	ortholog_one2one	98
ENSBTAG00000017514	CCND1	protein_coding	G1/S-specific cyclin-D1 [Source:UniProtKB/Swiss-Prot;Acc:Q2KI22]	cyclin D1	NM_001046273	Bt.24862.1.A1_at	1.19777	0.00124368	ENSG00000110092	ortholog_one2one	94
ENSBTAG00000026181	UGT1A1	protein_coding	UDP-glucuronosyltransferase 1-6 precursor [Source:RefSeq peptide;Acc:NP_777187]	UDP glucuronosyltransferase 1 family, polypeptide A6	NM_174762 NM_001105636	Bt.15767.1.A2_at	1.20654	0.000772588	ENSG00000241635	ortholog_one2one	79
ENSBTAG00000001417	BT.96657	protein_coding	acyl-coenzyme A synthetase ACSM1, mitochondrial [Source:RefSeq peptide;Acc:NP_777107]	acyl-CoA synthetase medium-chain family member 1	NM_174682	Bt.4604.1.S1_a_at	1.22786	5.16e-05	ENSG00000166743	ortholog_one2one	76
ENSBTAG00000021996	GATAD1	protein_coding	GATA zinc finger domain-containing protein 1 [Source:UniProtKB/Swiss-Prot;Acc:A2VDY6]	GATA zinc finger domain containing 1	NM_001081623	Bt.961.1.S1_at	1.24647	0.000484844	ENSG00000157259	ortholog_one2one	95
ENSBTAG00000005916	ADNP2	protein_coding	ADNP homeobox protein 2 [Source:RefSeq peptide;Acc:NP_001095310]	ADNP homeobox 2	NM_001101840	Bt.7315.2.S1_at	1.26842	0.00128252	ENSG00000101544	ortholog_one2one	86
ENSBTAG00000001100	BT.49121	protein_coding	interleukin-22 receptor subunit alpha-1 precursor [Source:RefSeq peptide;Acc:NP_001029483]	interleukin 22 receptor, alpha 1	NM_001034311	Bt.28529.1.S1_at	1.28868	0.000243345	ENSG00000142677	ortholog_one2one	74
ENSBTAG00000002492	SYCP3	protein_coding	synaptonemal complex protein 3 [Source:RefSeq peptide;Acc:NP_001035678]	synaptonemal complex protein 3	NM_001040588	Bt.17096.1.S1_at	1.30224	0.0432303	ENSG00000139351	ortholog_one2one	76
ENSBTAG00000009812	CXCL6	protein_coding	C-X-C motif chemokine 6 [Source:UniProtKB/Swiss-Prot;Acc:P80221]	chemokine (C-X-C motif) ligand 6 (granulocyte chemotactic protein 2)	NM_174300	Bt.7165.1.S1_at	1.3199	0.00729318	ENSG00000163735	ortholog_one2many	74
ENSBTAG00000008341	ARSB	protein_coding	arylsulfatase B precursor [Source:RefSeq peptide;Acc:NP_001094645]	arylsulfatase B	NM_001101175	Bt.18689.2.A1_at	1.33494	0.00120993	ENSG00000113273	ortholog_one2one	90
ENSBTAG00000001444	TNXB	protein_coding	tenascin-X precursor [Source:RefSeq peptide;Acc:NP_777128]	tenascin XB		Bt.5398.1.S1_at	1.34852	0.00319534	ENSG00000168477	ortholog_one2one	85
ENSBTAG00000001021	CYP1A1	protein_coding	Uncharacterized protein [Source:UniProtKB/TrEMBL;Acc:F1MM10]	cytochrome P450, subfamily I (aromatic compound-inducible), polypeptide 1		Bt.13081.1.S1_at	1.37055	1.21e-05	ENSG00000140465	ortholog_one2one	81
ENSBTAG00000015919	DKFZP564O0823	protein_coding	prostate androgen-regulated mucin-like protein 1 precursor [Source:RefSeq peptide;Acc:NP_001069239]	prostate androgen-regulated mucin-like protein 1	NM_001075771	Bt.24157.1.A1_at	1.43011	6.41e-05	ENSG00000169116	ortholog_one2one	70
ENSBTAG00000008793	RNASE1	protein_coding	Ribonuclease pancreatic [Source:UniProtKB/Swiss-Prot;Acc:P61823]	ribonuclease, RNase A family, 1 (pancreatic)	NM_001014386	Bt.4630.1.S1_at	1.48171	0.000234464	ENSG00000129538	ortholog_one2many	69
ENSBTAG00000021516	GSTA1	protein_coding	Glutathione S-transferase A1 [Source:UniProtKB/Swiss-Prot;Acc:Q28035]	glutathione S-transferase alpha 3	NM_001078149	Bt.227.2.A1_at	1.50399	0.0208685
ENSBTAG00000025485		protein_coding	Glutathione S-transferase [Source:UniProtKB/TrEMBL;Acc:E1BKD8]			Bt.227.2.A1_at	1.50399	0.0208685
ENSBTAG00000016519	MBOAT1	protein_coding	lysophospholipid acyltransferase 1 [Source:RefSeq peptide;Acc:NP_001179786]	membrane bound O-acyltransferase domain containing 1	NM_001192857	Bt.20276.2.A1_at	1.50996	0.00017281	ENSG00000172197	ortholog_one2one	89
ENSBTAG00000015241	BT.87687	protein_coding	epoxide hydrolase 2 [Source:RefSeq peptide;Acc:NP_001069002]	epoxide hydrolase 2, cytoplasmic	NM_001075534	Bt.15925.1.S1_at	1.52113	3.9e-05	ENSG00000120915	ortholog_one2one	75
ENSBTAG00000033360		processed_pseudogene				Bt.21909.1.S1_at	1.60161	3.05e-06
ENSBTAG00000034032		processed_pseudogene				Bt.21909.1.S1_at	1.60161	3.05e-06
ENSBTAG00000038738	PXMP4	protein_coding	Peroxisomal membrane protein 4 [Source:UniProtKB/Swiss-Prot;Acc:A5PJL1]	peroxisomal membrane protein 4, 24kDa	NM_001099163	Bt.21909.1.S1_at	1.60161	3.05e-06	ENSG00000101417	ortholog_one2one	83
ENSBTAG00000034498	LY6D	protein_coding	Lymphocyte antigen 6D [Source:UniProtKB/Swiss-Prot;Acc:Q148C3]	lymphocyte antigen 6D-like	NM_001076517	Bt.19287.1.A1_at	1.64811	6.24e-05	ENSG00000167656	ortholog_one2one	57
ENSBTAG00000021501	BT.66156	protein_coding	epithelial chloride channel protein precursor [Source:RefSeq peptide;Acc:NP_001229512]	calcium-activated chloride channel	NM_001242583	Bt.3885.2.S1_at	1.75504	3.26e-07
ENSBTAG00000012182	DIRAS3	protein_coding	GTP-binding protein Di-Ras3 [Source:RefSeq peptide;Acc:NP_001029387]	DIRAS family, GTP-binding RAS-like 3	NM_001034215	Bt.12283.1.A1_at	2.23635	3.64e-05	ENSG00000162595	ortholog_one2one	60
ENSBTAG00000021091	ANKFY1	protein_coding	Uncharacterized protein [Source:UniProtKB/TrEMBL;Acc:F1MD79]	ankyrin repeat and FYVE domain containing 1		Bt.18320.1.A1_at	2.35126	6.16e-06	ENSG00000185722	ortholog_one2one	90
ENSBTAG00000027312	ECT2L	protein_coding	epithelial cell-transforming sequence 2 oncogene-like [Source:RefSeq peptide;Acc:NP_001178468]	epithelial cell transforming sequence 2 oncogene-like	NM_001191539	Bt.26488.1.A1_at	2.46255	1.19e-06	ENSG00000203734	ortholog_one2one	87
ENSBTAG00000037890	BT.102219	protein_coding	cytochrome P450, family 4, subfamily A, polypeptide 11 [Source:RefSeq peptide;Acc:NP_001071376]	cytochrome P450, family 4, subfamily A, polypeptide 11	NM_001077908	Bt.4126.1.A1_at	2.47566	4.49e-06	ENSG00000187048	ortholog_many2many	76
ENSBTAG00000015735	CYP4F2	protein_coding	cytochrome P450, family 4, subfamily F, polypeptide 2 [Source:RefSeq peptide;Acc:NP_001068790]	cytochrome P450, family 4, subfamily F, polypeptide 2	NM_001075322	Bt.27036.1.S1_at	2.84555	0.00014977
ENSBTAG00000031933	ALOX12E	protein_coding	arachidonate 12-lipoxygenase, epidermal-type [Source:RefSeq peptide;Acc:NP_001077001]	arachidonate lipoxygenase, epidermal	NM_001083532	Bt.8917.1.S1_at	2.96362	2.98e-06

## Sheet: RLar
Bovine Ensembl Gene ID	Associated Gene Name	Transcript Biotype	Description	WikiGene Description	Affy bovine probeset	RefSeq mRNA ID	logFC	P.Value	Human Ensembl Gene ID	Homology Type	% Identity with respect to Human gene
ENSBTAG00000045737	BT.23579	protein_coding	androgen binding protein beta-like precursor [Source:RefSeq peptide;Acc:NP_001193735]	androgen binding protein beta-like	Bt.23579.1.S1_at	NM_001206806	-8.71797	7.52e-06
ENSBTAG00000011476	HOXA9	protein_coding	HOXA9 protein; Uncharacterized protein [Source:UniProtKB/TrEMBL;Acc:A7Z086]		Bt.27144.1.S1_at		-5.32962	0.000952887	ENSG00000078399	ortholog_one2many	72
ENSBTAG00000001801	SYT4	protein_coding	synaptotagmin-4 [Source:RefSeq peptide;Acc:NP_001091577]	synaptotagmin IV	Bt.22143.1.A1_at	NM_001098108	-4.82706	3.75e-05	ENSG00000132872	ortholog_one2one	92
ENSBTAG00000034645	PON3	protein_coding	serum paraoxonase/lactonase 3 precursor [Source:RefSeq peptide;Acc:NP_001068947]	paraoxonase 3	Bt.20372.1.S1_at	NM_001075479	-4.61355	0.00013916	ENSG00000105852	ortholog_one2one	81
ENSBTAG00000034069	MAB21L1	protein_coding	Protein mab-21-like 1 [Source:UniProtKB/Swiss-Prot;Acc:A4FV14]	mab-21-like 1 (C. elegans)	Bt.19449.1.A1_at	NM_001098110	-3.58373	3.5e-05	ENSG00000180660	ortholog_one2one	100
ENSBTAG00000000011	TDH	protein_coding	L-threonine 3-dehydrogenase, mitochondrial [Source:UniProtKB/Swiss-Prot;Acc:Q2KIR8]	L-threonine dehydrogenase	Bt.22599.1.A1_at	NM_001046104	-3.11034	0.00381624
ENSBTAG00000011062	TDO2	protein_coding	Tryptophan 2,3-dioxygenase [Source:UniProtKB/Swiss-Prot;Acc:Q2KIQ5]	tryptophan 2,3-dioxygenase	Bt.24081.1.A1_at	NM_001046313	-3.07451	0.0116493	ENSG00000151790	ortholog_one2one	92
ENSBTAG00000000575	TNC	protein_coding	tenascin precursor [Source:RefSeq peptide;Acc:NP_001071494]	tenascin C	Bt.11061.1.S1_at	NM_001078026	-2.95174	0.00865167	ENSG00000041982	ortholog_one2one	86
ENSBTAG00000004950	BRN	protein_coding	Brain ribonuclease [Source:UniProtKB/Swiss-Prot;Acc:P39873]	brain ribonuclease	Bt.12924.1.S1_at	NM_173891	-2.70735	0.000526829	ENSG00000129538	ortholog_one2many	69
ENSBTAG00000040082	BT.71665	protein_coding	homeobox protein Hox-A10 [Source:RefSeq peptide;Acc:NP_001098487]	homeobox A10	Bt.21093.1.S1_at		-2.69381	7.54e-05	ENSG00000253293	ortholog_one2one	91
ENSBTAG00000011824	OGN	protein_coding	mimecan precursor [Source:RefSeq peptide;Acc:NP_776371]	osteoglycin	Bt.5341.1.S1_at	NM_173946	-2.6638	0.00617502	ENSG00000106809	ortholog_one2one	92
ENSBTAG00000002635	PGLYRP1	protein_coding	Peptidoglycan recognition protein 1 [Source:UniProtKB/Swiss-Prot;Acc:Q8SPP7]	peptidoglycan recognition protein 1	Bt.9980.1.S1_at	NM_174573	-2.58577	0.0169981	ENSG00000008438	ortholog_one2one	67
ENSBTAG00000014340	KERA	protein_coding	Keratocan [Source:UniProtKB/Swiss-Prot;Acc:O62702]	keratocan	Bt.5391.1.S1_at	NM_173910	-2.57825	0.00571974	ENSG00000139330	ortholog_one2one	92
ENSBTAG00000015074	PTGDS	protein_coding	Prostaglandin-H2 D-isomerase [Source:UniProtKB/Swiss-Prot;Acc:O02853]	prostaglandin D2 synthase 21kDa (brain)	Bt.1645.1.S1_at	NM_174791	-2.48142	0.000334031	ENSG00000107317	ortholog_one2one	72
ENSBTAG00000033545	EBD	protein_coding	Enteric beta-defensin [Source:UniProtKB/Swiss-Prot;Acc:O02775]	defensin, beta 1	Bt.132.1.S1_at	NM_175703	-2.46851	0.0456195
ENSBTAG00000004796	GRP	protein_coding	Gastrin-releasing peptide Neuromedin-C [Source:UniProtKB/Swiss-Prot;Acc:Q863C3]	gastrin-releasing peptide	Bt.22843.2.A1_at	NM_001101239	-2.4533	0.0014565	ENSG00000134443	ortholog_one2one	63
ENSBTAG00000022396	SAA3	protein_coding	serum amyloid A 3 precursor [Source:RefSeq peptide;Acc:NP_851359]	serum amyloid A 3	Bt.278.1.S1_at	NM_181016	-2.40338	0.0147875
ENSBTAG00000009717	FGL2	protein_coding	Fibroleukin [Source:UniProtKB/Swiss-Prot;Acc:Q29RY7]	fibrinogen-like 2	Bt.9202.1.S1_at	NM_001046097	-2.32659	3.76e-05	ENSG00000127951	ortholog_one2one	91
ENSBTAG00000022893	CD1B3	protein_coding	CD1b molecule precursor [Source:RefSeq peptide;Acc:NP_001039486]	T-cell surface glycoprotein CD1b-2-like	Bt.7960.1.S1_at	NM_001046021	-2.22542	0.00170889	ENSG00000158485	ortholog_one2many	76
ENSBTAG00000014713	RARRES1	protein_coding	retinoic acid receptor responder protein 1 precursor [Source:RefSeq peptide;Acc:NP_001068898]	retinoic acid receptor responder (tazarotene induced) 1	Bt.24933.1.S1_at	NM_001075430	-2.21081	3.96e-06	ENSG00000118849	ortholog_one2one	65
ENSBTAG00000021588	SCG2	protein_coding	Secretogranin-2 Secretoneurin [Source:UniProtKB/Swiss-Prot;Acc:P20616]	secretogranin II	Bt.5427.1.A1_at	NM_174176	-2.16719	0.0152189	ENSG00000171951	ortholog_one2one	87
ENSBTAG00000006821	PECR	protein_coding	Uncharacterized protein [Source:UniProtKB/TrEMBL;Acc:G3X6L7]		Bt.15781.1.A1_at		-2.15307	0.00139094	ENSG00000115425	ortholog_one2one	77
ENSBTAG00000007312	CD209	protein_coding	CD209 antigen [Source:RefSeq peptide;Acc:NP_001139228]	CD209 molecule	Bt.9532.1.S1_at	NM_001145756	-2.14438	0.0114069
ENSBTAG00000012637	ECRG4	protein_coding	augurin precursor [Source:RefSeq peptide;Acc:NP_001033202]	chromosome 11 open reading frame, human C2orf40	Bt.26513.1.S1_at	NM_001038113	-2.02993	0.0358843	ENSG00000119147	ortholog_one2one	80
ENSBTAG00000017328	BT.28518	protein_coding	spleen trypsin inhibitor I precursor [Source:RefSeq peptide;Acc:NP_991355]	spleen trypsin inhibitor	Bt.28518.1.S1_s_at	NM_205786; NM_001001554	-2.02596	0.000223936
ENSBTAG00000039967	KRT78	protein_coding	Keratin, type II cytoskeletal 78 [Source:UniProtKB/Swiss-Prot;Acc:A6QNX5]	keratin 78	Bt.3611.1.S1_at	NM_001102077	-1.9988	0.00805858	ENSG00000170423	ortholog_one2one	77
ENSBTAG00000000802	LYVE1	protein_coding	Lymphatic vessel endothelial hyaluronic acid receptor 1 [Source:UniProtKB/Swiss-Prot;Acc:Q6UC88]	lymphatic vessel endothelial hyaluronan receptor 1	Bt.23267.1.S1_at	NM_205815	-1.98029	6.89e-05	ENSG00000133800	ortholog_one2one	70
ENSBTAG00000003434	CERS4	protein_coding	Ceramide synthase 4 [Source:UniProtKB/Swiss-Prot;Acc:Q5E9R6]	ceramide synthase 4	Bt.2268.1.S1_at	NM_001015520	-1.95283	0.00012448	ENSG00000090661	ortholog_one2one	71
ENSBTAG00000017020	S100G	protein_coding	Protein S100-G [Source:UniProtKB/Swiss-Prot;Acc:P02633]	S100 calcium binding protein G	Bt.390.1.S1_at	NM_174257	-1.9458	0.00419084	ENSG00000169906	ortholog_one2one	89
ENSBTAG00000025477	BT.70921	protein_coding	kinesin-like protein KIF3A [Source:RefSeq peptide;Acc:NP_001193783]	kinesin family member 3A	Bt.24697.1.A1_at	NM_001206854	-1.90894	0.00124576	ENSG00000131437	ortholog_one2one	99
ENSBTAG00000009812	CXCL6	protein_coding	C-X-C motif chemokine 6 [Source:UniProtKB/Swiss-Prot;Acc:P80221]	chemokine (C-X-C motif) ligand 6 (granulocyte chemotactic protein 2)	Bt.7165.1.S1_at	NM_174300	-1.87471	0.0349392	ENSG00000163735	ortholog_one2many	74
ENSBTAG00000046245		protein_coding	Uncharacterized protein [Source:UniProtKB/TrEMBL;Acc:G3N1I8]		Bt.4336.1.S1_at		-1.86977	0.000161116	ENSG00000197766	ortholog_one2many	40
ENSBTAG00000048122	CFD	protein_coding	Complement factor D [Source:UniProtKB/Swiss-Prot;Acc:Q3T0A3]	complement factor D (adipsin)	Bt.4336.1.S1_at	NM_001034255	-1.86977	0.000161116	ENSG00000197766	ortholog_one2many	79
ENSBTAG00000017816	FXYD1	protein_coding	Phospholemman [Source:UniProtKB/Swiss-Prot;Acc:Q3SZX0]	FXYD domain containing ion transport regulator 1	Bt.20510.1.S1_at	NM_001076410	-1.853	0.000569068	ENSG00000266964	ortholog_one2one	90
ENSBTAG00000017834	PRELP	protein_coding	prolargin precursor [Source:RefSeq peptide;Acc:NP_776859]	proline/arginine-rich end leucine-rich repeat protein	Bt.3202.1.A1_at	NM_174434	-1.8518	0.000972389	ENSG00000188783	ortholog_one2one	91
ENSBTAG00000044027	ITGBL1	protein_coding	integrin beta-like protein 1 precursor [Source:RefSeq peptide;Acc:NP_001193763]	integrin, beta-like 1 (with EGF-like repeat domains)	Bt.24452.1.S1_at	NM_001206834	-1.8477	0.000210797	ENSG00000198542	ortholog_one2one	74
ENSBTAG00000012887	FCER1A	protein_coding	high affinity immunoglobulin epsilon receptor subunit alpha precursor [Source:RefSeq peptide;Acc:NP_001093780]	Fc fragment of IgE, high affinity I, receptor for; alpha polypeptide	Bt.27043.2.S1_at	NM_001100310	-1.80514	0.000183273	ENSG00000179639	ortholog_one2one	60
ENSBTAG00000022564	BT.63212	protein_coding	Dihydrodiol dehydrogenase 3 [Source:UniProtKB/Swiss-Prot;Acc:P52898]	prostaglandin F synthase 1-like	Bt.23094.1.A1_at	NM_181027	-1.79486	0.00736275	ENSG00000187134	ortholog_many2many	78
ENSBTAG00000010343	BT.19274	protein_coding	complement C1q tumor necrosis factor-related protein 7 precursor [Source:RefSeq peptide;Acc:NP_001069669]	C1q and tumor necrosis factor related protein 7	Bt.19274.1.A1_at	NM_001076201	-1.79432	0.00159321	ENSG00000163145	ortholog_one2one	95
ENSBTAG00000010932	DNAJC12	protein_coding	DnaJ homolog subfamily C member 12 [Source:UniProtKB/Swiss-Prot;Acc:Q9N287]	DnaJ (Hsp40) homolog, subfamily C, member 12	Bt.4680.1.S1_at	NM_174096	-1.77716	0.000229022	ENSG00000108176	ortholog_one2one	85
ENSBTAG00000011328	CGREF1	protein_coding	cell growth regulator with EF hand domain protein 1 precursor [Source:RefSeq peptide;Acc:NP_001039442]	cell growth regulator with EF-hand domain 1	Bt.22210.1.S1_at	NM_001045977	-1.77639	0.00043682	ENSG00000138028	ortholog_one2one	59
ENSBTAG00000039807	BT.28004	protein_coding	Uncharacterized protein [Source:UniProtKB/TrEMBL;Acc:E1B966]	TRD@ protein-like	Bt.28004.2.S1_a_at		-1.77072	0.00734689	ENSG00000211804	ortholog_one2many	68
ENSBTAG00000021211	DPT	protein_coding	Dermatopontin [Source:UniProtKB/Swiss-Prot;Acc:P19427]	dermatopontin	Bt.20173.1.A1_at	NM_001045903	-1.7706	0.0101179	ENSG00000143196	ortholog_one2one	96
ENSBTAG00000005049	BLK	protein_coding	tyrosine-protein kinase Blk [Source:RefSeq peptide;Acc:NP_001069436]	B lymphoid tyrosine kinase	Bt.14590.1.A1_at	NM_001075968	-1.74192	0.000249529	ENSG00000136573	ortholog_one2one	87
ENSBTAG00000006452	CD3D	protein_coding	T-cell surface glycoprotein CD3 delta chain [Source:UniProtKB/Swiss-Prot;Acc:Q28072]	CD3d molecule, delta (CD3-TCR complex)	Bt.6850.1.S1_a_at	NM_001034033	-1.71025	0.00231099	ENSG00000167286	ortholog_one2one	63
ENSBTAG00000000431	TRD@	protein_coding	Uncharacterized protein [Source:UniProtKB/TrEMBL;Acc:E1B7X5]		Bt.28732.1.S1_s_at		-1.69913	0.000244813	ENSG00000211829	ortholog_one2one	67
ENSBTAG00000002030	SPP2	protein_coding	Secreted phosphoprotein 24 [Source:UniProtKB/Swiss-Prot;Acc:Q27967]	secreted phosphoprotein 2, 24kDa	Bt.508.1.A1_at	NM_174188	-1.67309	0.00728472	ENSG00000072080	ortholog_one2one	64
ENSBTAG00000001338	BT.28967	protein_coding	C-C chemokine receptor type 3 [Source:RefSeq peptide;Acc:NP_001181889]	chemokine (C-C motif) receptor 3	Bt.28967.2.A1_at	NM_001194960	-1.65525	0.000844215	ENSG00000183625	ortholog_one2one	70
ENSBTAG00000034883	CCR4	protein_coding	C-C chemokine receptor type 4 [Source:RefSeq peptide;Acc:NP_001093763]	c-C chemokine receptor type 4-like	Bt.25420.1.A1_at	NM_001100293	-1.63228	0.0482476	ENSG00000183813	ortholog_one2one	90
ENSBTAG00000015708	CXCR6	protein_coding	C-X-C chemokine receptor type 6 [Source:RefSeq peptide;Acc:NP_001014859]	chemokine (C-X-C motif) receptor 6	Bt.21979.1.S1_at	NM_001014859	-1.62488	0.00289248	ENSG00000172215	ortholog_one2one	80
ENSBTAG00000002029	IGSF5	protein_coding	immunoglobulin superfamily member 5 isoform 1 precursor [Source:RefSeq peptide;Acc:NP_001193707]	immunoglobulin superfamily, member 5	Bt.3194.1.S1_at	NM_001206778	-1.62408	0.00166527	ENSG00000183067	ortholog_one2one	48
ENSBTAG00000008635	SULT1A1	protein_coding	Sulfotransferase 1A1 [Source:UniProtKB/Swiss-Prot;Acc:P50227]	sulfotransferase family, cytosolic, 1A, phenol-preferring, member 1	Bt.3537.1.S1_at	NM_177521	-1.62098	0.000286867	ENSG00000196502	ortholog_one2many	84
ENSBTAG00000025822	CALML4	protein_coding	Calmodulin-like protein 4 [Source:UniProtKB/Swiss-Prot;Acc:Q3T0E8]	calmodulin-like 4	Bt.15294.1.S1_at	NM_001034671	-1.61771	0.00592765	ENSG00000129007	ortholog_one2one	69
ENSBTAG00000001966	BT.47512	protein_coding	platelet-derived growth factor receptor-like protein precursor [Source:RefSeq peptide;Acc:NP_001030378]	platelet-derived growth factor receptor-like	Bt.725.1.S1_at	NM_001035301	-1.60699	0.00135002	ENSG00000104213	ortholog_one2one	89
ENSBTAG00000047449	GNLY	protein_coding	granulysin precursor [Source:RefSeq peptide;Acc:NP_001068611]	antimicrobial peptide NK-lysin-like; granulysin	Bt.16101.1.S1_s_at	NM_001075143	-1.60392	0.00326455	ENSG00000115523	ortholog_one2many	37
ENSBTAG00000047816		protein_coding	Uncharacterized protein [Source:UniProtKB/TrEMBL;Acc:F1MB18]		Bt.16101.1.S1_s_at		-1.60392	0.00326455	ENSG00000115523	ortholog_one2many	19
ENSBTAG00000005106	BT.35117	protein_coding	leucine-rich glioma-inactivated protein 1 precursor [Source:RefSeq peptide;Acc:NP_001040056]	leucine-rich, glioma inactivated 1	Bt.26621.1.S1_at	NM_001046591	-1.60206	0.00419915
ENSBTAG00000008103	ALDH1A1	protein_coding	Retinal dehydrogenase 1 [Source:UniProtKB/Swiss-Prot;Acc:P48644]	aldehyde dehydrogenase 1 family, member A1	Bt.4732.1.S1_at	NM_174239	-1.5896	0.0459337	ENSG00000165092	ortholog_one2one	91
ENSBTAG00000011700	BT.60335	protein_coding	plasmolipin [Source:RefSeq peptide;Acc:NP_001092593]	plasmolipin	Bt.13265.1.A1_at	NM_001099123	-1.57725	0.0124785	ENSG00000102934	ortholog_one2one	74
ENSBTAG00000001444	TNXB	protein_coding	tenascin-X precursor [Source:RefSeq peptide;Acc:NP_777128]	tenascin XB	Bt.5398.1.S1_at		-1.55886	0.00641623	ENSG00000168477	ortholog_one2one	85
ENSBTAG00000011866	PCBD1	protein_coding	Pterin-4-alpha-carbinolamine dehydratase [Source:UniProtKB/Swiss-Prot;Acc:Q3ZBD3]	pterin-4 alpha-carbinolamine dehydratase/dimerization cofactor of hepatocyte nuclear factor 1 alpha	Bt.23171.2.S1_at	NM_001206474	-1.5525	0.0139144	ENSG00000166228	ortholog_one2one	99
ENSBTAG00000038048	BT.41060	protein_coding	Uncharacterized protein [Source:UniProtKB/TrEMBL;Acc:F1MWM8]	mannose receptor, C type 1	Bt.20836.1.S1_at		-1.54087	0.0145743	ENSG00000183748	ortholog_one2many	87
ENSBTAG00000020564	BT.105675	protein_coding	Uncharacterized protein [Source:UniProtKB/TrEMBL;Acc:E1BG16]	lysozyme C, tracheal isozyme-like	Bt.28228.1.S1_at		-1.52894	0.0437744	ENSG00000090382	ortholog_one2many	71
ENSBTAG00000026323	LYSB	protein_coding	Lysozyme C, intestinal isozyme [Source:UniProtKB/Swiss-Prot;Acc:Q6B410]	intestinal lysozyme	Bt.28228.1.S1_at	NM_001007805	-1.52894	0.0437744	ENSG00000090382	ortholog_one2many	70
ENSBTAG00000027684	FOLR2	protein_coding	folate receptor beta precursor [Source:RefSeq peptide;Acc:NP_001068793]	folate receptor 2 (fetal)	Bt.7033.1.S1_at	NM_001075325	-1.52633	0.000471117	ENSG00000165457	ortholog_one2one	79
ENSBTAG00000000144	BT.90060	protein_coding	Uncharacterized protein [Source:UniProtKB/TrEMBL;Acc:E1BF25]	uncharacterized LOC100335205	Bt.12176.1.A1_at		-1.52373	0.00533159	ENSG00000211689	ortholog_many2many	58
ENSBTAG00000015742	ICAM3	protein_coding	intercellular adhesion molecule 3 precursor [Source:RefSeq peptide;Acc:NP_776774]	intercellular adhesion molecule 3	Bt.4293.1.S1_at	NM_174349	-1.51993	0.00148482	ENSG00000076662	ortholog_one2one	59
ENSBTAG00000022028	BT.21056	protein_coding	derlin-3 [Source:RefSeq peptide;Acc:NP_001069791]	Der1-like domain family, member 3	Bt.21056.2.S1_at	NM_001076323	-1.51408	0.00276998	ENSG00000099958	ortholog_one2one	83
ENSBTAG00000013103	COL1A1	protein_coding	Collagen alpha-1(I) chain [Source:UniProtKB/Swiss-Prot;Acc:P02453]	collagen, type I, alpha 1	Bt.8549.1.S1_at	NM_001034039	-1.48271	0.00562496	ENSG00000108821	ortholog_one2one	97
ENSBTAG00000018661	TMC6	protein_coding	transmembrane channel-like protein 6 [Source:RefSeq peptide;Acc:NP_001068676]	transmembrane channel-like 6	Bt.9351.2.S1_at	NM_001075208	-1.47492	0.000738017	ENSG00000141524	ortholog_one2one	74
ENSBTAG00000020773	CTSW	protein_coding	cathepsin W precursor [Source:RefSeq peptide;Acc:NP_001103540]	cathepsin W	Bt.9363.1.A1_at		-1.47479	0.00133073	ENSG00000172543	ortholog_one2one	72
ENSBTAG00000012088	BT.61392	protein_coding	fibulin-1 precursor [Source:RefSeq peptide;Acc:NP_001091498]	fibulin 1	Bt.22545.2.S1_at	NM_001098029	-1.45398	0.000457196	ENSG00000077942	ortholog_one2one	89
ENSBTAG00000020144	BT.92137	protein_coding	Uncharacterized protein [Source:UniProtKB/TrEMBL;Acc:G5E640]	G protein-coupled receptor 34	Bt.18895.1.A1_at		-1.44871	0.024364	ENSG00000171659	ortholog_one2one	88
ENSBTAG00000005892	ZAP70	protein_coding	tyrosine-protein kinase ZAP-70 [Source:RefSeq peptide;Acc:NP_001179946]	zeta-chain (TCR) associated protein kinase 70kDa	Bt.20905.1.S1_at	NM_001193017	-1.44741	0.00958478	ENSG00000115085	ortholog_one2one	94
ENSBTAG00000019636	SCARA5	protein_coding	Scavenger receptor class A member 5 [Source:UniProtKB/Swiss-Prot;Acc:A5PJQ2]	scavenger receptor class A, member 5 (putative)	Bt.12715.1.S1_at	NM_001102499	-1.44644	0.0138562	ENSG00000168079	ortholog_one2one	89
ENSBTAG00000012211	HOXA5	protein_coding	Homeobox protein Hox-A5 [Source:UniProtKB/Swiss-Prot;Acc:Q2HJ67]	homeobox A5	Bt.7543.1.S1_at	NM_001077098	-1.43787	0.0040656	ENSG00000106004	apparent_ortholog_one2one	99
ENSBTAG00000027204	BT.65432	protein_coding	Uncharacterized protein [Source:UniProtKB/TrEMBL;Acc:E1BAW9]	uncharacterized LOC100300510	Bt.1978.1.S1_at		-1.42468	0.00274593	ENSG00000211772	ortholog_one2many	79
ENSBTAG00000006035	PPP1R1B	protein_coding	Protein phosphatase 1 regulatory subunit 1B [Source:UniProtKB/Swiss-Prot;Acc:P07516]	protein phosphatase 1, regulatory (inhibitor) subunit 1B	Bt.4706.1.S1_at	NM_174647	-1.41845	0.00965261	ENSG00000131771	ortholog_one2one	90
ENSBTAG00000007239	TSG-6	protein_coding	tumor necrosis factor-inducible gene 6 protein precursor [Source:RefSeq peptide;Acc:NP_001007814]	tumor necrosis factor, alpha-induced protein 6	Bt.958.1.A1_at	NM_001007813	-1.41346	0.0163393	ENSG00000123610	ortholog_one2one	95
ENSBTAG00000000141	NFU1	protein_coding	NFU1 iron-sulfur cluster scaffold homolog, mitochondrial [Source:RefSeq peptide;Acc:NP_001040031]	NFU1 iron-sulfur cluster scaffold homolog (S. cerevisiae)	Bt.25072.1.S1_at	NM_001046566	-1.40847	2.76e-05	ENSG00000169599	ortholog_one2one	93
ENSBTAG00000008099	CCR5	protein_coding	C-C chemokine receptor type 5 [Source:UniProtKB/Swiss-Prot;Acc:Q2HJ17]	chemokine (C-C motif) receptor 5	Bt.21331.2.S1_at	NM_001011672	-1.40589	0.00102952	ENSG00000160791	ortholog_one2one	86
ENSBTAG00000020528	PCOLCE	protein_coding	procollagen C-endopeptidase enhancer 1 precursor [Source:RefSeq peptide;Acc:NP_001039353]	procollagen C-endopeptidase enhancer	Bt.7955.1.S1_at	NM_001045888	-1.40513	0.000597898	ENSG00000106333	ortholog_one2one	83
ENSBTAG00000015710	CD3E	protein_coding	T-cell surface glycoprotein CD3 epsilon chain [Source:UniProtKB/Swiss-Prot;Acc:Q28073]	CD3e molecule, epsilon (CD3-TCR complex)	Bt.5368.1.S1_at	NM_174011	-1.39657	0.000258449	ENSG00000198851	ortholog_one2one	60
ENSBTAG00000012700	CD247	protein_coding	T-cell surface glycoprotein CD3 zeta chain precursor [Source:RefSeq peptide;Acc:NP_776437]	CD247 molecule	Bt.4763.1.S1_at	NM_174012	-1.39554	0.00106618	ENSG00000198821	ortholog_one2one	85
ENSBTAG00000021842	FCGR2	protein_coding	Low affinity immunoglobulin gamma Fc region receptor II [Source:UniProtKB/Swiss-Prot;Acc:Q28110]	Fc fragment of IgG, low affinity IIb, receptor (CD32)	Bt.4679.1.S1_at	NM_174539	-1.38736	0.00105426	ENSG00000072694	ortholog_many2many	57
ENSBTAG00000030940	GIMAP7	protein_coding	GTPase, IMAP family member 7 [Source:RefSeq peptide;Acc:NP_001073726]	GTPase, IMAP family member 7	Bt.1088.1.S1_a_at	NM_001080257	-1.38462	0.000356676	ENSG00000179144	ortholog_one2many	66
ENSBTAG00000019478	BT.64229	protein_coding	N-acylethanolamine-hydrolyzing acid amidase precursor [Source:RefSeq peptide;Acc:NP_001093839]	N-acylethanolamine acid amidase	Bt.24570.1.S1_at	NM_001100369	-1.38415	0.00114252	ENSG00000138744	ortholog_one2one	79
ENSBTAG00000018281	GPX7	protein_coding	Glutathione peroxidase 7 [Source:UniProtKB/Swiss-Prot;Acc:A6QLY2]	glutathione peroxidase 7	Bt.11662.1.A1_at	NM_001101113	-1.3773	0.00459155	ENSG00000116157	ortholog_one2one	93
ENSBTAG00000003069	MAN1C1	protein_coding	Uncharacterized protein [Source:UniProtKB/TrEMBL;Acc:E1B7B0]	mannosidase, alpha, class 1C, member 1	Bt.10587.1.S1_at		-1.37726	0.00199911	ENSG00000117643	ortholog_one2one	90
ENSBTAG00000007268	BT.19195	protein_coding	Coagulation factor XIII A chain [Source:UniProtKB/Swiss-Prot;Acc:P12260]	coagulation factor XIII, A1 polypeptide	Bt.19845.1.S1_at	NM_001167894	-1.37077	0.0111085	ENSG00000124491	ortholog_one2one	87
ENSBTAG00000045742	C5H12orf75	protein_coding	Overexpressed in colon carcinoma 1 protein homolog [Source:UniProtKB/Swiss-Prot;Acc:P0C914]	chromosome 5 open reading frame, human C12orf75	Bt.14198.1.S1_at	NM_001145202	-1.36549	0.00013439	ENSG00000235162	ortholog_one2one	94
ENSBTAG00000000078	GLIPR2	protein_coding	Golgi-associated plant pathogenesis-related protein 1 [Source:RefSeq peptide;Acc:NP_001069580]	GLI pathogenesis-related 2	Bt.5599.1.S1_at	NM_001076112	-1.35885	0.000226093	ENSG00000122694	ortholog_one2one	96
ENSBTAG00000009886	KDELR3	protein_coding	ER lumen protein retaining receptor 3 [Source:RefSeq peptide;Acc:NP_001179162]	KDEL (Lys-Asp-Glu-Leu) endoplasmic reticulum protein retention receptor 3	Bt.1199.1.S1_at	NM_001192233	-1.35759	9.29e-05	ENSG00000100196	ortholog_one2one	90
ENSBTAG00000015230	PLA2G12A	protein_coding	group XIIA secretory phospholipase A2 precursor [Source:RefSeq peptide;Acc:NP_001091532]	phospholipase A2, group XIIA	Bt.22589.1.S1_at	NM_001098063	-1.34574	0.000219099	ENSG00000123739	ortholog_one2one	91
ENSBTAG00000030190	COL6A3	protein_coding	Uncharacterized protein [Source:UniProtKB/TrEMBL;Acc:E1BB91]	collagen, type VI, alpha 3	Bt.12498.1.A1_at		-1.34259	0.000242573	ENSG00000163359	ortholog_one2one	86
ENSBTAG00000016874	DNAJB1	protein_coding	DnaJ homolog subfamily B member 1 [Source:UniProtKB/Swiss-Prot;Acc:Q3MI00]	DnaJ (Hsp40) homolog, subfamily B, member 1	Bt.17367.1.S1_at	NM_001033763	2.05131	1.18e-05	ENSG00000132002	ortholog_one2many	98
ENSBTAG00000014734	CHD4	protein_coding	chromodomain-helicase-DNA-binding protein 4 [Source:RefSeq peptide;Acc:NP_001193430]	chromodomain helicase DNA binding protein 4	Bt.16322.3.A1_at	NM_001206501	2.0715	0.0021278	ENSG00000111642	ortholog_one2one	99
ENSBTAG00000011197	BT.25055	protein_coding	inositol polyphosphate multikinase [Source:RefSeq peptide;Acc:NP_001030539]	inositol polyphosphate multikinase	Bt.25055.1.A1_at	NM_001035462	2.08435	0.00196058	ENSG00000151151	apparent_ortholog_one2one	92
ENSBTAG00000014862	HMGB1	protein_coding	High mobility group protein B1 [Source:UniProtKB/TrEMBL;Acc:E1BMK2]		Bt.742.1.S1_at		2.09114	0.000496667	ENSG00000189403	ortholog_one2one	98
ENSBTAG00000018103	HMGB1	protein_coding	High mobility group protein B1 [Source:UniProtKB/Swiss-Prot;Acc:P10103]	high mobility group box 1	Bt.742.1.S1_at	NM_176612	2.09114	0.000496667
ENSBTAG00000004269	SGK1	protein_coding	Serine/threonine-protein kinase Sgk1 [Source:UniProtKB/Swiss-Prot;Acc:A7MB74]	serum/glucocorticoid regulated kinase 1	Bt.16123.2.S1_a_at	NM_001102033	2.09576	0.0155922	ENSG00000118515	ortholog_one2one	77
ENSBTAG00000034436	PDPK1	protein_coding	Uncharacterized protein [Source:UniProtKB/TrEMBL;Acc:F1MQJ7]	3-phosphoinositide dependent protein kinase-1	Bt.9459.1.S1_at		2.09968	0.000950268	ENSG00000140992	ortholog_one2one	94
ENSBTAG00000005595	TRMU	protein_coding	mitochondrial tRNA-specific 2-thiouridylase 1 [Source:RefSeq peptide;Acc:NP_001156660]	tRNA 5-methylaminomethyl-2-thiouridylate methyltransferase	Bt.9055.2.S1_a_at	NM_001163188	2.11597	0.00255418	ENSG00000100416	ortholog_one2one	90
ENSBTAG00000008471	MX2	protein_coding	interferon-induced GTP-binding protein Mx2 [Source:RefSeq peptide;Acc:NP_776366]	myxovirus (influenza virus) resistance 2 (mouse)	Bt.8143.1.S1_at	NM_173941	2.13186	0.0146496	ENSG00000183486	ortholog_one2one	70
ENSBTAG00000012683	SRRM2	protein_coding	Uncharacterized protein [Source:UniProtKB/TrEMBL;Acc:F1MI03]	serine/arginine repetitive matrix 2	Bt.17528.1.A1_at		2.14768	0.0106072	ENSG00000167978	ortholog_one2one	90
ENSBTAG00000013412	NFAT5	protein_coding	Uncharacterized protein [Source:UniProtKB/TrEMBL;Acc:F1MAZ9]	nuclear factor of activated T-cells 5, tonicity-responsive	Bt.16623.1.A1_at		2.15022	0.00309549	ENSG00000102908	ortholog_one2one	92
ENSBTAG00000015114	CALR	protein_coding	calreticulin precursor [Source:RefSeq peptide;Acc:NP_776425]	calreticulin	Bt.7676.2.S1_a_at	NM_174000	2.16719	0.043411	ENSG00000179218	ortholog_one2one	92
ENSBTAG00000010818	AEBP2	protein_coding	Zinc finger protein AEBP2 [Source:UniProtKB/Swiss-Prot;Acc:A4FV57]	AE binding protein 2	Bt.17239.1.A1_at	NM_001083485	2.18926	0.00140708	ENSG00000139154	ortholog_one2one	97
ENSBTAG00000013831	DSG1	protein_coding	desmoglein-1 precursor [Source:RefSeq peptide;Acc:NP_776470]	desmoglein 1	Bt.161.1.S1_at	NM_174045	2.19981	0.00351253	ENSG00000134760	ortholog_one2one	80
ENSBTAG00000015188	KLF6	protein_coding	Kruppel-like factor 6 [Source:HGNC Symbol;Acc:2235]		Bt.24522.2.S1_at		2.20104	0.000198926	ENSG00000067082	ortholog_one2one	78
ENSBTAG00000022381	TET3	protein_coding	Uncharacterized protein [Source:UniProtKB/TrEMBL;Acc:F1MJY3]	tet methylcytosine dioxygenase 3	Bt.18275.2.A1_at		2.20767	6.01e-05	ENSG00000187605	ortholog_one2one	91
ENSBTAG00000047418	SLC25A6	protein_coding	ADP/ATP translocase 3 [Source:UniProtKB/Swiss-Prot;Acc:P32007]	solute carrier family 25 (mitochondrial carrier; adenine nucleotide translocator), member 6	Bt.5176.1.S1_at	NM_174660	2.21385	0.00175878	ENSG00000169100	ortholog_one2one	98
ENSBTAG00000003650	NR4A2	protein_coding	Nuclear receptor subfamily 4 group A member 2 [Source:UniProtKB/Swiss-Prot;Acc:Q08E53]	nuclear receptor subfamily 4, group A, member 2	Bt.10060.1.S1_at	NM_001076208	2.21759	0.0137499	ENSG00000153234	ortholog_one2one	100
ENSBTAG00000010312	MAPK1	protein_coding	Mitogen-activated protein kinase 1 [Source:UniProtKB/Swiss-Prot;Acc:P46196]	mitogen-activated protein kinase 1	Bt.167.1.S1_at		2.23255	0.00779145	ENSG00000100030	ortholog_one2one	89
ENSBTAG00000005345	ARPC3	protein_coding	Actin-related protein 2/3 complex subunit 3 [Source:UniProtKB/Swiss-Prot;Acc:Q3T035]	actin related protein 2/3 complex, subunit 3, 21kDa	Bt.6795.1.S1_at	NM_001034271	2.26056	0.00225416	ENSG00000111229	apparent_ortholog_one2one	100
ENSBTAG00000011628	EGFR	protein_coding	Uncharacterized protein [Source:UniProtKB/TrEMBL;Acc:F1N7F3]	epidermal growth factor receptor	Bt.27425.1.A1_a_at		2.29391	0.000211943	ENSG00000146648	ortholog_one2one	86
ENSBTAG00000007047	FZD10	protein_coding	frizzled-10 precursor [Source:RefSeq peptide;Acc:NP_001091502]	frizzled family receptor 10	Bt.27485.1.A1_at	NM_001098033	2.31919	2.72e-05	ENSG00000111432	ortholog_one2one	95
ENSBTAG00000002140	IL3	protein_coding	Interleukin-3 [Source:UniProtKB/Swiss-Prot;Acc:P49875]	interleukin 3 (colony-stimulating factor, multiple)	Bt.538.1.S1_at	NM_173920	2.31969	0.0175206	ENSG00000164399	ortholog_one2one	29
ENSBTAG00000006646	HRMT1L2	protein_coding	protein arginine N-methyltransferase 1 [Source:RefSeq peptide;Acc:NP_001015624]	protein arginine methyltransferase 1	Bt.4871.1.S1_at	NM_001015624	2.33187	0.0131751	ENSG00000126457	ortholog_one2one	95
ENSBTAG00000007554	IFI6	protein_coding	Interferon alpha-inducible protein 6 [Source:UniProtKB/Swiss-Prot;Acc:Q6IED8]	interferon, alpha-inducible protein 6	Bt.8436.1.S1_at	NM_001075588	2.38617	0.0106391	ENSG00000126709	ortholog_one2one	59
ENSBTAG00000016656	BT.69491	protein_coding	poly [Source:RefSeq peptide;Acc:NP_001193467]	poly (ADP-ribose) polymerase family, member 14	Bt.14676.1.S1_at	NM_001206538	2.4089	0.0066129	ENSG00000173193	ortholog_one2one	70
ENSBTAG00000002082	BT.95322	protein_coding	myristoylated alanine-rich C-kinase substrate [Source:RefSeq peptide;Acc:NP_001069744]	myristoylated alanine-rich protein kinase C substrate	Bt.4067.1.S1_a_at	NM_001076276	2.41185	0.001833	ENSG00000155130	ortholog_one2one	92
ENSBTAG00000000507	NR4A1	protein_coding	Nuclear receptor subfamily 4 group A member 1 [Source:UniProtKB/Swiss-Prot;Acc:Q0V8F0]	nuclear receptor subfamily 4, group A, member 1	Bt.23373.1.S1_at	NM_001075911	2.44752	0.0344305	ENSG00000123358	ortholog_one2one	93
ENSBTAG00000016929	BT.87607	protein_coding	Uncharacterized protein [Source:UniProtKB/TrEMBL;Acc:F6RSR1]	heterogeneous nuclear ribonucleoprotein A0	Bt.5216.1.S1_at		2.46568	0.000118085	ENSG00000177733	ortholog_one2one	99
ENSBTAG00000020527	IDH1	protein_coding	Isocitrate dehydrogenase [NADP] cytoplasmic [Source:UniProtKB/Swiss-Prot;Acc:Q9XSG3]	isocitrate dehydrogenase 1 (NADP+), soluble	Bt.13324.1.S1_a_at	NM_181012	2.52872	0.000195743	ENSG00000138413	ortholog_one2one	96
ENSBTAG00000046871		processed_pseudogene			Bt.13324.1.S1_a_at		2.52872	0.000195743
ENSBTAG00000017184	MGC155143	protein_coding	transcriptional regulator Kaiso [Source:RefSeq peptide;Acc:NP_001091626]	zinc finger and BTB domain containing 33	Bt.25188.1.A1_at	NM_001098157	2.57628	1.74e-05	ENSG00000177485	ortholog_one2one	93
ENSBTAG00000011190	FLNA	protein_coding	filamin-A [Source:RefSeq peptide;Acc:NP_001193443]	filamin A, alpha	Bt.959.2.S1_at	NM_001206514	2.60614	9.3e-05	ENSG00000196924	ortholog_one2one	96
ENSBTAG00000007622	CATD	protein_coding	cathepsin D precursor [Source:RefSeq peptide;Acc:NP_001159993]	cathepsin D	Bt.20121.1.S1_at	NM_001166521	2.67499	0.00163669	ENSG00000117984	ortholog_one2one	83
ENSBTAG00000000546	TOB1	protein_coding	protein Tob1 [Source:RefSeq peptide;Acc:NP_001070543]	transducer of ERBB2, 1	Bt.27061.1.S1_at	NM_001077075	2.67735	3.54e-05	ENSG00000141232	apparent_ortholog_one2one	98
ENSBTAG00000008557		pseudogene		heterogeneous nuclear ribonucleoprotein K-like	Bt.3183.2.S1_a_at		2.70769	0.0223886
ENSBTAG00000021131	HNRNPK	protein_coding	Heterogeneous nuclear ribonucleoprotein K [Source:UniProtKB/Swiss-Prot;Acc:Q3T0D0]	heterogeneous nuclear ribonucleoprotein K	Bt.3183.2.S1_a_at	NM_001034562	2.70769	0.0223886	ENSG00000165119	apparent_ortholog_one2one	100
ENSBTAG00000021091	ANKFY1	protein_coding	Uncharacterized protein [Source:UniProtKB/TrEMBL;Acc:F1MD79]	ankyrin repeat and FYVE domain containing 1	Bt.18320.1.A1_at		2.75283	8.07e-05	ENSG00000185722	ortholog_one2one	90
ENSBTAG00000004019	PMEL17	protein_coding	melanocyte protein PMEL precursor [Source:RefSeq peptide;Acc:NP_001073684]	premelanosome protein	Bt.5091.1.S1_at	NM_001080215	2.79778	5.72e-05	ENSG00000185664	ortholog_one2one	78
ENSBTAG00000003152	BT.46545	protein_coding	interferon alpha-inducible protein 27 [Source:RefSeq peptide;Acc:NP_001033139]	putative ISG12(a) protein	Bt.11259.1.S1_at	NM_001038050	2.87242	0.0128086	ENSG00000165949	ortholog_one2one	49
ENSBTAG00000004322	FOS	protein_coding	Proto-oncogene c-Fos [Source:UniProtKB/Swiss-Prot;Acc:O77628]	FBJ murine osteosarcoma viral oncogene homolog	Bt.2899.1.S1_at	NM_182786	3.0417	0.0119537	ENSG00000170345	ortholog_one2one	96
ENSBTAG00000008545	ATF3	protein_coding	Cyclic AMP-dependent transcription factor ATF-3 [Source:UniProtKB/Swiss-Prot;Acc:Q2KII1]	activating transcription factor 3	Bt.18533.1.S1_at	NM_001046193	3.06031	0.00366822	ENSG00000162772	apparent_ortholog_one2one	96
ENSBTAG00000014707	ISG15	protein_coding	Ubiquitin-like protein ISG15 [Source:UniProtKB/Swiss-Prot;Acc:O02741]	ISG15 ubiquitin-like modifier	Bt.12304.1.S1_at	NM_174366	3.0657	0.0347027	ENSG00000187608	ortholog_one2one	62
ENSBTAG00000031933	ALOX12E	protein_coding	arachidonate 12-lipoxygenase, epidermal-type [Source:RefSeq peptide;Acc:NP_001077001]	arachidonate lipoxygenase, epidermal	Bt.8917.1.S1_at	NM_001083532	3.10949	0.00202804
ENSBTAG00000004037	JUN	protein_coding	transcription factor AP-1 [Source:RefSeq peptide;Acc:NP_001071295]	jun proto-oncogene	Bt.11159.1.S1_at	NM_001077827	3.15909	0.00242355	ENSG00000177606	ortholog_one2one	89
ENSBTAG00000020985	TYRP1	protein_coding	5,6-dihydroxyindole-2-carboxylic acid oxidase precursor [Source:RefSeq peptide;Acc:NP_776905]	tyrosinase-related protein 1	Bt.221.1.S1_at	NM_174480	3.35647	0.000599614	ENSG00000107165	ortholog_one2one	89
ENSBTAG00000008182	FOSB	protein_coding	protein fosB [Source:RefSeq peptide;Acc:NP_001095718]	FBJ murine osteosarcoma viral oncogene homolog B	Bt.11018.1.S1_at	NM_001102248	3.39548	0.00779008	ENSG00000125740	ortholog_one2one	99
ENSBTAG00000037526	FABP4	protein_coding	fatty acid-binding protein, adipocyte [Source:RefSeq peptide;Acc:NP_776739]	fatty acid binding protein 4, adipocyte	Bt.97.1.S1_at	NM_174314	3.44776	0.000811244	ENSG00000170323	ortholog_one2one	84
ENSBTAG00000008703	EIF2AK2	protein_coding	interferon-induced, double-stranded RNA-activated protein kinase [Source:RefSeq peptide;Acc:NP_835210]	eukaryotic translation initiation factor 2-alpha kinase 2	Bt.20923.1.S1_at	NM_178109	3.74186	0.00335915	ENSG00000055332	ortholog_one2one	62
ENSBTAG00000030435	PNRC2	protein_coding	Proline-rich nuclear receptor coactivator 2 [Source:UniProtKB/Swiss-Prot;Acc:Q0VCW6]	proline-rich nuclear receptor coactivator 2	Bt.16143.1.S1_at	NM_001076957	3.87821	0.000191206	ENSG00000189266	ortholog_one2many	93

## Sheet: RNym
Bovine Ensembl Gene ID	Associated Gene Name	Transcript Biotype	Description	WikiGene Description	Affy bovine probeset	RefSeq mRNA ID	logFC	P.Value	Human Ensembl Gene ID	Homology Type	% Identity with respect to Human gene
ENSBTAG00000045737	BT.23579	protein_coding	androgen binding protein beta-like precursor [Source:RefSeq peptide;Acc:NP_001193735]	androgen binding protein beta-like	Bt.23579.1.S1_at	NM_001206806	-6.32623	2.55385e-06
ENSBTAG00000001801	SYT4	protein_coding	synaptotagmin-4 [Source:RefSeq peptide;Acc:NP_001091577]	synaptotagmin IV	Bt.22143.1.A1_at	NM_001098108	-5.14336	2.69532e-09	ENSG00000132872	ortholog_one2one	92
ENSBTAG00000034645	PON3	protein_coding	serum paraoxonase/lactonase 3 precursor [Source:RefSeq peptide;Acc:NP_001068947]	paraoxonase 3	Bt.20372.1.S1_at	NM_001075479	-4.27399	6.51594e-08	ENSG00000105852	ortholog_one2one	81
ENSBTAG00000003871	BT.17242	protein_coding	cytochrome P450 subfamily 2B precursor [Source:RefSeq peptide;Acc:NP_001068641]	cytochrome P450 subfamily 2B	Bt.17242.1.A1_at	NM_001075173	-3.59137	0.00172537	ENSG00000197408	ortholog_one2one	69
ENSBTAG00000005419	ABP1	protein_coding	amiloride-sensitive amine oxidase precursor [Source:RefSeq peptide;Acc:NP_001029533]	amiloride binding protein 1 (amine oxidase (copper-containing))	Bt.3255.1.A1_at	NM_001034361	-2.93056	0.0239696	ENSG00000002726	ortholog_one2one	78
ENSBTAG00000020196	ENPP3	protein_coding	ectonucleotide pyrophosphatase/phosphodiesterase family member 3 [Source:RefSeq peptide;Acc:NP_001069391]	ectonucleotide pyrophosphatase/phosphodiesterase 3	Bt.9659.1.S1_a_at	NM_001075923	-2.5464	0.000627642	ENSG00000154269	ortholog_one2one	82
ENSBTAG00000025477	BT.70921	protein_coding	kinesin-like protein KIF3A [Source:RefSeq peptide;Acc:NP_001193783]	kinesin family member 3A	Bt.24697.1.A1_at	NM_001206854	-2.38733	0.000859564	ENSG00000131437	ortholog_one2one	99
ENSBTAG00000000011	TDH	protein_coding	L-threonine 3-dehydrogenase, mitochondrial [Source:UniProtKB/Swiss-Prot;Acc:Q2KIR8]	L-threonine dehydrogenase	Bt.22599.1.A1_at	NM_001046104	-2.3865	0.000533733
ENSBTAG00000034954	DEFB5	protein_coding	Beta-defensin 5 [Source:UniProtKB/Swiss-Prot;Acc:P46163]	defensin, beta 5	Bt.13125.1.S1_s_at	NM_001130761	-1.85777	0.00024825
ENSBTAG00000047284	DEFB4A	protein_coding	beta-defensin 4 precursor [Source:RefSeq peptide;Acc:NP_777200]	defensin, beta 4A	Bt.13125.1.S1_s_at	NM_174775	-1.85777	0.00024825
ENSBTAG00000011847	ASPN	protein_coding	Asporin [Source:UniProtKB/Swiss-Prot;Acc:Q3ZBN5]	asporin	Bt.24211.2.S1_at	NM_001034309	-1.80813	0.00368828	ENSG00000106819	ortholog_one2one	87
ENSBTAG00000003434	CERS4	protein_coding	Ceramide synthase 4 [Source:UniProtKB/Swiss-Prot;Acc:Q5E9R6]	ceramide synthase 4	Bt.2268.1.S1_at	NM_001015520	-1.71031	4.59906e-06	ENSG00000090661	ortholog_one2one	71
ENSBTAG00000019663	DECR1	protein_coding	2,4-dienoyl-CoA reductase, mitochondrial [Source:RefSeq peptide;Acc:NP_001068891]	2,4-dienoyl CoA reductase 1, mitochondrial	Bt.13390.2.S1_a_at	NM_001075423	-1.6842	0.00052609	ENSG00000104325	ortholog_one2one	86
ENSBTAG00000022564	BT.63212	protein_coding	Dihydrodiol dehydrogenase 3 [Source:UniProtKB/Swiss-Prot;Acc:P52898]	prostaglandin F synthase 1-like	Bt.23094.1.A1_at	NM_181027	-1.6695	0.0116814	ENSG00000187134	ortholog_many2many	78
ENSBTAG00000008332	ENPEP	protein_coding	glutamyl aminopeptidase [Source:RefSeq peptide;Acc:NP_001033116]	glutamyl aminopeptidase (aminopeptidase A)	Bt.25855.3.A1_a_at	NM_001038027	-1.64711	0.0003721	ENSG00000138792	ortholog_one2one	83
ENSBTAG00000018214	SHISA2	protein_coding	Protein shisa-2 homolog [Source:UniProtKB/Swiss-Prot;Acc:A6QPA0]	shisa homolog 2 (Xenopus laevis)	Bt.22389.1.S1_at	NM_001101265	-1.53052	8.69659e-05	ENSG00000180730	ortholog_one2one	91
ENSBTAG00000022396	SAA3	protein_coding	serum amyloid A 3 precursor [Source:RefSeq peptide;Acc:NP_851359]	serum amyloid A 3	Bt.278.1.S1_at	NM_181016	-1.46523	0.00221513
ENSBTAG00000047449	GNLY	protein_coding	granulysin precursor [Source:RefSeq peptide;Acc:NP_001068611]	antimicrobial peptide NK-lysin-like, granulysin	Bt.16101.1.S1_at	NM_001075143	-1.45178	0.00808041	ENSG00000115523	ortholog_one2many	37
ENSBTAG00000047816		protein_coding	Uncharacterized protein [Source:UniProtKB/TrEMBL;Acc:F1MB18]		Bt.16101.1.S1_at		-1.45178	0.00808041	ENSG00000115523	ortholog_one2many	19
ENSBTAG00000006821	PECR	protein_coding	Uncharacterized protein [Source:UniProtKB/TrEMBL;Acc:G3X6L7]		Bt.15781.1.A1_at		-1.44111	0.000171378	ENSG00000115425	ortholog_one2one	77
ENSBTAG00000039493	BT.67889	protein_coding	zinc finger protein 177 [Source:RefSeq peptide;Acc:NP_001096020]	zinc finger protein 177	Bt.9287.1.S1_at	NM_001102550	-1.43584	1.47998e-05	ENSG00000270011	ortholog_one2many	84
ENSBTAG00000034323	BT.19805	protein_coding	Solute carrier family 2, facilitated glucose transporter member 5 [Source:UniProtKB/Swiss-Prot;Acc:P58353]	solute carrier family 2 (facilitated glucose/fructose transporter), member 5	Bt.19805.1.A1_at	NM_001101042	-1.40095	2.70061e-05	ENSG00000142583	ortholog_one2one	50
ENSBTAG00000003650	NR4A2	protein_coding	Nuclear receptor subfamily 4 group A member 2 [Source:UniProtKB/Swiss-Prot;Acc:Q08E53]	nuclear receptor subfamily 4, group A, member 2	Bt.10060.1.S1_at	NM_001076208	-1.37738	0.00651927	ENSG00000153234	ortholog_one2one	100
ENSBTAG00000008479	CXCL13	protein_coding	C-X-C motif chemokine 13 precursor [Source:RefSeq peptide;Acc:NP_001015576]	chemokine (C-X-C motif) ligand 13	Bt.28088.1.S1_at	NM_001015576	-1.35533	0.0109744	ENSG00000156234	ortholog_one2one	50
ENSBTAG00000032455	H2B	protein_coding	Histone H2B type 1 [Source:UniProtKB/Swiss-Prot;Acc:P62808]	histone H2B	Bt.28757.1.S1_at		-1.34504	0.000620222
ENSBTAG00000038604	H2B	protein_coding	Histone H2B type 1 [Source:UniProtKB/Swiss-Prot;Acc:P62808]	histone H2B	Bt.28757.1.S1_at	NM_001037469	-1.34504	0.000620222	ENSG00000180596	ortholog_one2one	100
ENSBTAG00000008140	FAP	protein_coding	seprase [Source:RefSeq peptide;Acc:NP_001091470]	fibroblast activation protein, alpha	Bt.2717.1.A1_at	NM_001098001	-1.34094	0.00099078	ENSG00000078098	ortholog_one2one	94
ENSBTAG00000021092	ATP6V0D2	protein_coding	V-type proton ATPase subunit d 2 [Source:UniProtKB/Swiss-Prot;Acc:Q2KJB6]	ATPase, H+ transporting, lysosomal 38kDa, V0 subunit d2	Bt.11010.1.S1_at	NM_001046101	-1.3155	0.0162036	ENSG00000147614	apparent_ortholog_one2one	90
ENSBTAG00000002068	TAGLN2	protein_coding	Transgelin-2 [Source:UniProtKB/Swiss-Prot;Acc:Q5E9F5]	transgelin 2	Bt.23135.1.S1_at	NM_001013599	-1.29857	0.000636715	ENSG00000158710	ortholog_one2one	99
ENSBTAG00000018661	TMC6	protein_coding	transmembrane channel-like protein 6 [Source:RefSeq peptide;Acc:NP_001068676]	transmembrane channel-like 6	Bt.9351.2.S1_at	NM_001075208	-1.26618	0.000667123	ENSG00000141524	ortholog_one2one	74
ENSBTAG00000021378	S100A13	protein_coding	Protein S100-A13 [Source:UniProtKB/Swiss-Prot;Acc:P79342]	S100 calcium binding protein A13	Bt.196.1.S1_at	NM_205800	-1.26529	0.000216148	ENSG00000189171	ortholog_one2one	91
ENSBTAG00000012684	CCL19	protein_coding	C-C motif chemokine 19 precursor [Source:RefSeq peptide;Acc:NP_001029517]	chemokine (C-C motif) ligand 19	Bt.26655.1.S1_at	NM_001034345	-1.25195	0.0116138	ENSG00000172724	ortholog_one2one	66
ENSBTAG00000000575	TNC	protein_coding	tenascin precursor [Source:RefSeq peptide;Acc:NP_001071494]	tenascin C	Bt.11061.1.S1_at	NM_001078026	-1.23076	0.0042533	ENSG00000041982	ortholog_one2one	86
ENSBTAG00000002029	IGSF5	protein_coding	immunoglobulin superfamily member 5 isoform 1 precursor [Source:RefSeq peptide;Acc:NP_001193707]	immunoglobulin superfamily, member 5	Bt.3194.1.S1_at	NM_001206778	-1.21875	0.00514452	ENSG00000183067	ortholog_one2one	48
ENSBTAG00000025005	METTL7A	protein_coding	methyltransferase like 7A [Source:RefSeq peptide;Acc:NP_001030516]	methyltransferase like 7A	Bt.15908.1.S1_at	NM_001035439	-1.21678	0.00302284
ENSBTAG00000006546	BT.73429	protein_coding	Glutathione S-transferase A2 [Source:UniProtKB/Swiss-Prot;Acc:O18879]	glutathione S-transferase alpha 2	Bt.227.1.A1_at	NM_177515	-1.20256	0.00361215
ENSBTAG00000001388	NMB	protein_coding	neuromedin-B precursor [Source:RefSeq peptide;Acc:NP_001068738]	neuromedin B	Bt.10630.1.S1_at	NM_001075270	-1.19981	0.000843493	ENSG00000197696	ortholog_one2one	56
ENSBTAG00000022028	BT.21056	protein_coding	derlin-3 [Source:RefSeq peptide;Acc:NP_001069791]	Der1-like domain family, member 3	Bt.21056.2.S1_at	NM_001076323	-1.19864	0.0022461	ENSG00000099958	ortholog_one2one	83
ENSBTAG00000014069	BT.102008	protein_coding	[Source:RefSeq peptide;Acc:NP_001095353]	pyruvate dehydrogenase kinase, isozyme 4	Bt.13330.1.S1_at	NM_001101883	-1.16721	0.000570214	ENSG00000004799	ortholog_one2one	92
ENSBTAG00000013880	WWC1	protein_coding	Uncharacterized protein [Source:UniProtKB/TrEMBL;Acc:F1N3I6]	WW and C2 domain containing 1	Bt.28483.2.A1_a_at		-1.16448	0.0169361	ENSG00000113645	ortholog_one2one	90
ENSBTAG00000011666	THRSP	protein_coding	thyroid hormone-inducible hepatic protein [Source:RefSeq peptide;Acc:NP_001035623]	thyroid hormone responsive	Bt.15842.1.S1_at	NM_001040533	-1.15843	0.00738431	ENSG00000151365	ortholog_one2one	73
ENSBTAG00000015074	PTGDS	protein_coding	Prostaglandin-H2 D-isomerase [Source:UniProtKB/Swiss-Prot;Acc:O02853]	prostaglandin D2 synthase 21kDa (brain)	Bt.1645.1.S1_at	NM_174791	-1.15212	0.00804595	ENSG00000107317	ortholog_one2one	72
ENSBTAG00000021516	GSTA1	protein_coding	Glutathione S-transferase A1 [Source:UniProtKB/Swiss-Prot;Acc:Q28035]	glutathione S-transferase alpha 3	Bt.227.3.A1_a_at	NM_001078149	-1.1294	0.00845422
ENSBTAG00000018497	SDPR	protein_coding	SDPR protein; Uncharacterized protein [Source:UniProtKB/TrEMBL;Acc:Q17QZ6]	serum deprivation response	Bt.11055.1.S1_at		-1.11629	0.0313325	ENSG00000168497	ortholog_one2one	87
ENSBTAG00000019636	SCARA5	protein_coding	Scavenger receptor class A member 5 [Source:UniProtKB/Swiss-Prot;Acc:A5PJQ2]	scavenger receptor class A, member 5 (putative)	Bt.12715.1.S1_at	NM_001102499	-1.10632	0.0181164	ENSG00000168079	ortholog_one2one	89
ENSBTAG00000021830	ENPP1	protein_coding	ectonucleotide pyrophosphatase/phosphodiesterase family member 1 [Source:RefSeq peptide;Acc:NP_001193141]	ectonucleotide pyrophosphatase/phosphodiesterase 1	Bt.13899.1.A1_at	NM_001206212	-1.1035	0.0333128	ENSG00000197594	ortholog_one2one	86
ENSBTAG00000000141	NFU1	protein_coding	NFU1 iron-sulfur cluster scaffold homolog, mitochondrial [Source:RefSeq peptide;Acc:NP_001040031]	NFU1 iron-sulfur cluster scaffold homolog (S. cerevisiae)	Bt.25072.1.S1_at	NM_001046566	-1.09824	3.28206e-05	ENSG00000169599	ortholog_one2one	93
ENSBTAG00000043553	GPX3	protein_coding	Glutathione peroxidase [Source:UniProtKB/TrEMBL;Acc:G3X8D7]		Bt.12916.1.S1_at		-1.08383	0.0224514	ENSG00000211445	ortholog_one2one	85
ENSBTAG00000018598	HSPB6	protein_coding	Heat shock protein beta-6 [Source:UniProtKB/Swiss-Prot;Acc:Q148F8]	heat shock protein, alpha-crystallin-related, B6	Bt.7478.1.S1_at	NM_001076027	-1.08192	0.021532	ENSG00000004776	apparent_ortholog_one2one	92
ENSBTAG00000020499	PLA2G2D3	protein_coding	calcium-dependent phospholipase A2 PLA2G2D1 precursor [Source:RefSeq peptide;Acc:NP_001009572]	calcium-dependent phospholipase A2 PLA2G2D1	Bt.22208.1.S1_at	NM_001009572	-1.08122	0.00133763	ENSG00000117215	ortholog_one2many	59
ENSBTAG00000046977	BT.37581	protein_coding	calcium-dependent phospholipase A2 PLA2G2D4 precursor [Source:RefSeq peptide;Acc:NP_001012705]	calcium-dependent phospholipase A2 PLA2G2D4	Bt.22208.1.S1_at	NM_001012687	-1.08122	0.00133763	ENSG00000117215	ortholog_one2many	60
ENSBTAG00000015094	VNN1	protein_coding	Pantetheinase [Source:UniProtKB/Swiss-Prot;Acc:Q58CQ9]	vanin 1	Bt.28243.1.S1_a_at	NM_001024556	-1.07206	0.0496252	ENSG00000112299	ortholog_one2one	80
ENSBTAG00000027126	MUC15	protein_coding	mucin-15 precursor [Source:RefSeq peptide;Acc:NP_788804]	mucin 15, cell surface associated	Bt.11217.1.S1_at	NM_176631	-1.06203	0.00021964	ENSG00000169550	ortholog_one2one	62
ENSBTAG00000006934	BT.104995	protein_coding	cholesterol side-chain cleavage enzyme, mitochondrial precursor [Source:RefSeq peptide;Acc:NP_788817]	cytochrome P450, family 11, subfamily A, polypeptide 1	Bt.7190.1.S1_at	NM_176644	-1.05906	0.00571212	ENSG00000140459	ortholog_one2one	61
ENSBTAG00000026290	BT.88926	protein_coding	phosphatidylinositol 3-kinase catalytic subunit type 3 [Source:RefSeq peptide;Acc:NP_001092537]	phosphatidylinositol 3-kinase, catalytic subunit type 3	Bt.17974.1.S1_at	NM_001099067	-1.0509	4.08153e-05	ENSG00000078142	ortholog_one2one	99
ENSBTAG00000011266	ZBTB16	protein_coding	zinc finger and BTB domain-containing protein 16 [Source:RefSeq peptide;Acc:NP_001032553]	zinc finger and BTB domain containing 16	Bt.25788.1.S1_at	NM_001037476	-1.04516	0.0499298	ENSG00000109906	ortholog_one2one	96
ENSBTAG00000004948	FAM84A	protein_coding	Protein FAM84A [Source:UniProtKB/Swiss-Prot;Acc:Q3ZCA1]	family with sequence similarity 84, member A	Bt.13413.1.S1_at	NM_001034659	-1.03996	0.00204926	ENSG00000162981	ortholog_one2one	98
ENSBTAG00000008103	ALDH1A1	protein_coding	Retinal dehydrogenase 1 [Source:UniProtKB/Swiss-Prot;Acc:P48644]	aldehyde dehydrogenase 1 family, member A1	Bt.4732.1.S1_at	NM_174239	-1.03825	0.0068176	ENSG00000165092	ortholog_one2one	91
ENSBTAG00000019794	SYPL1	protein_coding	synaptophysin-like protein 1 [Source:RefSeq peptide;Acc:NP_001103558]	synaptophysin-like 1	Bt.27131.1.S1_at	NM_001110088	-1.03579	0.00308208	ENSG00000008282	ortholog_one2one	52
ENSBTAG00000003629	BT.28878	protein_coding	aspartoacylase [Source:RefSeq peptide;Acc:NP_001039498]	aspartoacylase	Bt.28878.1.S1_at	NM_001046033	-1.035	0.034651	ENSG00000108381	ortholog_one2one	92
ENSBTAG00000008635	SULT1A1	protein_coding	Sulfotransferase 1A1 [Source:UniProtKB/Swiss-Prot;Acc:P50227]	sulfotransferase family, cytosolic, 1A, phenol-preferring, member 1	Bt.3537.1.S1_at	NM_177521	-1.01329	0.00395965	ENSG00000196502	ortholog_one2many	84
ENSBTAG00000014670	BEX5	protein_coding	Protein BEX5 [Source:UniProtKB/Swiss-Prot;Acc:Q3ZBJ9]	brain expressed, X-linked 5	Bt.20617.1.S1_at	NM_001075735	-1.01268	0.0397621	ENSG00000184515	ortholog_one2one	77
ENSBTAG00000037735	GPR77	protein_coding	C5a anaphylatoxin chemotactic receptor C5L2 [Source:RefSeq peptide;Acc:NP_001071415]	G protein-coupled receptor 77	Bt.26157.1.A1_at	NM_001077947	-1.00958	0.0168213	ENSG00000134830	ortholog_one2one	76
ENSBTAG00000003916	DPH3	protein_coding	DPH3 homolog [Source:UniProtKB/Swiss-Prot;Acc:Q1LZC9]	DPH3, KTI11 homolog (S. cerevisiae)	Bt.13929.2.S1_at	NM_001113299	-1.0075	0.00517305	ENSG00000154813	apparent_ortholog_one2one	96
ENSBTAG00000002821	CILP	protein_coding	Uncharacterized protein [Source:UniProtKB/TrEMBL;Acc:E1BIR5]	cartilage intermediate layer protein 1-like	Bt.12598.1.S1_at		-0.998551	0.0209576	ENSG00000138615	ortholog_one2one	86
ENSBTAG00000010343	BT.19274	protein_coding	complement C1q tumor necrosis factor-related protein 7 precursor [Source:RefSeq peptide;Acc:NP_001069669]	C1q and tumor necrosis factor related protein 7	Bt.19274.1.A1_at	NM_001076201	-0.9957	0.00384388	ENSG00000163145	ortholog_one2one	95
ENSBTAG00000017388	CCDC23	protein_coding	Coiled-coil domain-containing protein 23 [Source:UniProtKB/Swiss-Prot;Acc:Q32LJ0]	coiled-coil domain containing 23	Bt.2956.1.A1_at	NM_001040575	-0.993733	0.00108152	ENSG00000177868	apparent_ortholog_one2one	95
ENSBTAG00000045757	TNNC1	protein_coding	Troponin C, slow skeletal and cardiac muscles [Source:UniProtKB/Swiss-Prot;Acc:P63315]	troponin C type 1 (slow)	Bt.6012.1.S1_at	NM_001034351	-0.992878	0.000108557	ENSG00000114854	ortholog_one2one	99
ENSBTAG00000017810	EFHC1	protein_coding	EF-hand domain-containing protein 1 [Source:RefSeq peptide;Acc:NP_001179173]	EF-hand domain (C-terminal) containing 1	Bt.4111.1.A1_at	NM_001192244	-0.989247	0.000253166	ENSG00000096093	ortholog_one2one	90
ENSBTAG00000017816	FXYD1	protein_coding	Phospholemman [Source:UniProtKB/Swiss-Prot;Acc:Q3SZX0]	FXYD domain containing ion transport regulator 1	Bt.20510.1.S1_at	NM_001076410	-0.986995	0.00247027	ENSG00000266964	ortholog_one2one	90
ENSBTAG00000010229	LAMA2	protein_coding	Uncharacterized protein [Source:UniProtKB/TrEMBL;Acc:F1MMT2]	laminin, alpha 2	Bt.18332.1.S1_at		-0.981904	0.00411765	ENSG00000196569	ortholog_one2one	90
ENSBTAG00000017328	BT.28518	protein_coding	spleen trypsin inhibitor I precursor [Source:RefSeq peptide;Acc:NP_991355]	spleen trypsin inhibitor	Bt.28518.1.S1_s_at	NM_205786; NM_001001554	-0.977873	0.0247907
ENSBTAG00000002075	MME	protein_coding	neprilysin [Source:RefSeq peptide;Acc:NP_001179813]	membrane metallo-endopeptidase	Bt.27339.2.S1_at	NM_001192884	-0.964197	0.00627269	ENSG00000196549	ortholog_one2one	91
ENSBTAG00000002025	AMIGO2	protein_coding	amphoterin-induced protein 2 precursor [Source:RefSeq peptide;Acc:NP_001192715]	adhesion molecule with Ig-like domain 2	Bt.12294.1.S1_at	NM_001205786	-0.959886	0.001256	ENSG00000139211	ortholog_one2one	91
ENSBTAG00000021961	SPR	protein_coding	Sepiapterin reductase [Source:UniProtKB/Swiss-Prot;Acc:Q17QK8]	sepiapterin reductase (7,8-dihydrobiopterin:NADP+ oxidoreductase)	Bt.3075.1.S1_at	NM_001076003	-0.955562	0.0104656	ENSG00000116096	ortholog_one2one	81
ENSBTAG00000003234	HSD17B2	protein_coding	estradiol 17-beta-dehydrogenase 2 [Source:RefSeq peptide;Acc:NP_001069194]	hydroxysteroid (17-beta) dehydrogenase 2	Bt.16873.1.S1_at	NM_001075726	-0.952171	0.0243159	ENSG00000086696	ortholog_one2one	65
ENSBTAG00000010984	CDKN2AIPNL	protein_coding	CDKN2AIP N-terminal-like protein [Source:RefSeq peptide;Acc:NP_001039577]	CDKN2A interacting protein N-terminal like	Bt.8531.2.S1_at	NM_001046112	-0.946838	0.000191915	ENSG00000237190	apparent_ortholog_one2one	95
ENSBTAG00000001842	GSTM3	protein_coding	glutathione S-transferase mu 3 [Source:RefSeq peptide;Acc:NP_001040025]	glutathione S-transferase mu 3 (brain)	Bt.5304.1.S1_at	NM_001046560	-0.943198	0.000456027	ENSG00000134202	ortholog_one2one	80
ENSBTAG00000010932	DNAJC12	protein_coding	DnaJ homolog subfamily C member 12 [Source:UniProtKB/Swiss-Prot;Acc:Q9N287]	DnaJ (Hsp40) homolog, subfamily C, member 12	Bt.4680.1.S1_at	NM_174096	-0.939989	0.00228703	ENSG00000108176	ortholog_one2one	85
ENSBTAG00000031184	CDKN1C	protein_coding	cyclin-dependent kinase inhibitor 1C [Source:RefSeq peptide;Acc:NP_001071371]	cyclin-dependent kinase inhibitor 1C (p57, Kip2)	Bt.4804.2.A1_at	NM_001077903	-0.936327	0.00968071	ENSG00000129757	ortholog_one2one	55
ENSBTAG00000005810	PDZK1	protein_coding	Na(+)/H(+) exchange regulatory cofactor NHE-RF3 [Source:UniProtKB/Swiss-Prot;Acc:Q3T0X8]	PDZ domain containing 1	Bt.5058.1.S1_at	NM_001034611	-0.924208	0.0254283	ENSG00000174827	ortholog_one2one	86
ENSBTAG00000039046	MGC127538	protein_coding	MGC127538 protein; Uncharacterized protein [Source:UniProtKB/TrEMBL;Acc:Q3ZC86]	CD24 antigen	Bt.2577.1.S1_at		-0.922084	0.000129131
ENSBTAG00000012247	MXRA8	protein_coding	Matrix-remodeling-associated protein 8 [Source:UniProtKB/Swiss-Prot;Acc:Q148M6]	matrix-remodelling associated 8	Bt.4872.1.S1_at	NM_001075830	-0.919864	0.00671146	ENSG00000162576	ortholog_one2one	84
ENSBTAG00000045550	TSPAN6	protein_coding	Tetraspanin-6 [Source:UniProtKB/Swiss-Prot;Acc:Q32KU6]	tetraspanin 6	Bt.3821.2.S1_at	NM_001038109	-0.917302	0.000184736	ENSG00000000003	ortholog_one2one	95
ENSBTAG00000005162	STX19	protein_coding	Syntaxin-19 [Source:UniProtKB/Swiss-Prot;Acc:Q0VCI2]	syntaxin 19	Bt.24786.1.S1_at	NM_001075672	-0.910004	0.00374838	ENSG00000178750	ortholog_one2one	88
ENSBTAG00000024406	BT.66886	protein_coding	anterior gradient protein 2 homolog precursor [Source:RefSeq peptide;Acc:NP_001035590]	anterior gradient homolog 2 (Xenopus laevis)	Bt.29129.1.S1_at	NM_001040500	-0.909367	0.00939393	ENSG00000106541	ortholog_one2one	96
ENSBTAG00000005078	UCHL1	protein_coding	Ubiquitin carboxyl-terminal hydrolase isozyme L1 [Source:UniProtKB/Swiss-Prot;Acc:P23356]	ubiquitin carboxyl-terminal esterase L1 (ubiquitin thiolesterase)	Bt.5408.1.A1_at	NM_001046172	-0.897051	0.000375307	ENSG00000154277	ortholog_one2one	97
ENSBTAG00000011139	BCHE	protein_coding	Cholinesterase [Source:UniProtKB/Swiss-Prot;Acc:P32749]	butyrylcholinesterase	Bt.28385.1.A1_at	NM_001076906	-0.894106	0.000961954	ENSG00000114200	ortholog_one2one	90
ENSBTAG00000032166	GTPBP10	protein_coding	GTP-binding protein 10 [Source:UniProtKB/Swiss-Prot;Acc:Q3MHG6]	GTP-binding protein 10 (putative)	Bt.9732.1.A1_at	NM_001080314	-0.891238	0.0036911	ENSG00000105793	ortholog_one2one	89
ENSBTAG00000019532	HTRA4	protein_coding	Serine protease HTR4 [Source:UniProtKB/Swiss-Prot;Acc:E1BJW1]	HtrA serine peptidase 4	Bt.17874.1.A1_at		-0.889061	0.000602508	ENSG00000169495	ortholog_one2one	69
ENSBTAG00000004094	SPARCL1	protein_coding	SPARC-like protein 1 precursor [Source:RefSeq peptide;Acc:NP_001029474]	SPARC-like 1 (hevin)	Bt.5153.1.S1_at	NM_001034302	-0.888847	0.000925317	ENSG00000152583	ortholog_one2one	72
ENSBTAG00000021611	C15H11ORF74	protein_coding	Uncharacterized protein C11orf74 homolog [Source:UniProtKB/Swiss-Prot;Acc:Q3ZBP0]	chromosome 15 open reading frame, human C11orf74	Bt.21720.1.S1_at	NM_001034750	-0.886981	0.00035908	ENSG00000166352	ortholog_one2one	66
ENSBTAG00000017765	GSTM1	protein_coding	Glutathione S-transferase Mu 1 [Source:UniProtKB/Swiss-Prot;Acc:Q9N0V4]	glutathione S-transferase M1	Bt.4852.1.S1_at	NM_175825	-0.884403	2.21923e-05	ENSG00000168765	ortholog_one2many	82
ENSBTAG00000006548	MCCC1	protein_coding	methylcrotonoyl-CoA carboxylase subunit alpha, mitochondrial [Source:RefSeq peptide;Acc:NP_001192687]	methylcrotonoyl-CoA carboxylase 1 (alpha)	Bt.12661.1.A1_at	NM_001205758	-0.881713	0.000429966	ENSG00000078070	ortholog_one2one	88
ENSBTAG00000006386		protein_coding	Uncharacterized protein [Source:UniProtKB/TrEMBL;Acc:F1MFF4]	ribosomal protein L22-like 1-like	Bt.4952.2.S1_a_at		-0.87639	0.00613332	ENSG00000163584	ortholog_one2many	95
ENSBTAG00000007394	BT.69963	protein_coding	60S ribosomal protein L22-like 1 [Source:RefSeq peptide;Acc:NP_001091600]	ribosomal protein L22-like 1	Bt.4952.2.S1_a_at	NM_001098131	-0.87639	0.00613332	ENSG00000163584	ortholog_one2many	96
ENSBTAG00000017641		protein_coding	Uncharacterized protein [Source:UniProtKB/TrEMBL;Acc:E1BFX1]		Bt.4952.2.S1_a_at		-0.87639	0.00613332	ENSG00000163584	ortholog_one2many	92
ENSBTAG00000047354		pseudogene			Bt.4952.2.S1_a_at		-0.87639	0.00613332
ENSBTAG00000040460	KRT23	protein_coding	keratin, type I cytoskeletal 23 [Source:RefSeq peptide;Acc:NP_001095405]	keratin 23 (histone deacetylase inducible)	Bt.28329.1.S1_at		-0.852346	0.00534134	ENSG00000108244	ortholog_one2one	77
ENSBTAG00000024957	SNCA	protein_coding	Alpha-synuclein [Source:UniProtKB/Swiss-Prot;Acc:Q3T0G8]	synuclein, alpha (non A4 component of amyloid precursor)	Bt.12770.1.A1_at	NM_001034041	-0.851788	0.00432025	ENSG00000145335	ortholog_one2one	94
ENSBTAG00000016662	CPS1	protein_coding	carbamoyl-phosphate synthase [Source:RefSeq peptide;Acc:NP_001179187]	carbamoyl-phosphate synthase 1, mitochondrial	Bt.14726.1.A1_at	NM_001192258	-0.846552	8.21963e-05	ENSG00000021826	ortholog_one2one	95
ENSBTAG00000009685	THEX1	protein_coding	3'-5' exoribonuclease 1 [Source:RefSeq peptide;Acc:NP_001033281]	exoribonuclease 1	Bt.22450.2.A1_a_at	NM_001038192	-0.83659	0.00102765	ENSG00000104626	ortholog_one2many	90
ENSBTAG00000021875	SLC41A2	protein_coding	solute carrier family 41 member 2 [Source:RefSeq peptide;Acc:NP_001192839]	solute carrier family 41, member 2	Bt.16730.1.A1_at	NM_001205910	-0.830388	0.000437896	ENSG00000136052	ortholog_one2one	95
ENSBTAG00000006816	FAM108B1	protein_coding	abhydrolase domain-containing protein FAM108B1 [Source:RefSeq peptide;Acc:NP_001094748]	family with sequence similarity 108, member B1	Bt.27314.1.A1_at	NM_001101278	-0.821243	0.00113559	ENSG00000107362	ortholog_one2one	98
ENSBTAG00000032200	DNAJC24	protein_coding	DnaJ homolog subfamily C member 24 [Source:UniProtKB/Swiss-Prot;Acc:Q0VBY7]	DnaJ (Hsp40) homolog, subfamily C, member 24	Bt.16387.1.S1_at	NM_001078102	-0.820296	0.00128804	ENSG00000170946	ortholog_one2one	89
ENSBTAG00000007366	HICE1	protein_coding	HAUS augmin-like complex subunit 8 [Source:RefSeq peptide;Acc:NP_001068955]	HAUS augmin-like complex, subunit 8	Bt.29458.1.S1_at	NM_001075487	-0.815111	0.00337396	ENSG00000131351	ortholog_one2one	51
ENSBTAG00000008842	JPH1	protein_coding	junctophilin-1 [Source:RefSeq peptide;Acc:NP_001179816]	junctophilin 1	Bt.16236.1.A1_at	NM_001192887	-0.810549	0.00174022	ENSG00000104369	apparent_ortholog_one2one	94
ENSBTAG00000018130	MAP2	protein_coding	microtubule-associated protein 2 [Source:RefSeq peptide;Acc:NP_001192736]	microtubule-associated protein 2	Bt.569.1.S1_at		0.99997	0.000575647	ENSG00000078018	ortholog_one2one	87
ENSBTAG00000005572	ZNF205	protein_coding	zinc finger protein 205 [Source:RefSeq peptide;Acc:NP_001029645]	zinc finger protein 205	Bt.6062.1.S1_at	NM_001034473	1.01045	1.04661e-05	ENSG00000122386	ortholog_one2one	78
ENSBTAG00000001417	BT.96657	protein_coding	acyl-coenzyme A synthetase ACSM1, mitochondrial [Source:RefSeq peptide;Acc:NP_777107]	acyl-CoA synthetase medium-chain family member 1	Bt.4604.1.S1_a_at	NM_174682	1.01759	0.000181473	ENSG00000166743	ortholog_one2one	76
ENSBTAG00000002683	PFKP	protein_coding	6-phosphofructokinase type C [Source:RefSeq peptide;Acc:NP_001180149]	phosphofructokinase, platelet	Bt.3794.1.S1_at	NM_001193220	1.0208	5.4067e-05	ENSG00000067057	ortholog_one2one	89
ENSBTAG00000020407	MTSS1	protein_coding	metastasis suppressor protein 1 [Source:RefSeq peptide;Acc:NP_001179510]	metastasis suppressor 1	Bt.24376.1.S1_at	NM_001192581	1.0208	0.00178893	ENSG00000170873	ortholog_one2one	97
ENSBTAG00000016956	BT.42031	protein_coding	neutral alpha-glucosidase AB [Source:RefSeq peptide;Acc:NP_001192706]	glucosidase, alpha; neutral AB	Bt.4014.1.S1_s_at	NM_001205777	1.02339	0.00108201	ENSG00000089597	ortholog_one2one	92
ENSBTAG00000002224	UHRF1	protein_coding	E3 ubiquitin-protein ligase UHRF1 [Source:RefSeq peptide;Acc:NP_001096568]	ubiquitin-like with PHD and ring finger domains 1	Bt.27328.1.S1_at	NM_001103098	1.02348	0.000510714
ENSBTAG00000015330	DPP4	protein_coding	Dipeptidyl peptidase 4 [Source:UniProtKB/TrEMBL;Acc:F1MU57]		Bt.8282.1.S1_at		1.02499	0.000226947	ENSG00000197635	ortholog_one2many	58
ENSBTAG00000005455	USP7	protein_coding	Ubiquitin carboxyl-terminal hydrolase [Source:UniProtKB/TrEMBL;Acc:F1N556]	ubiquitin specific peptidase 7 (herpes virus-associated)	Bt.21986.1.A1_at		1.02552	0.000112083	ENSG00000187555	ortholog_one2one	97
ENSBTAG00000007490	SULF2	protein_coding	extracellular sulfatase Sulf-2 precursor [Source:RefSeq peptide;Acc:NP_001179867]	sulfatase 2	Bt.23504.1.A1_at	NM_001192938	1.02811	0.00175279	ENSG00000196562	apparent_ortholog_one2one	94
ENSBTAG00000012182	DIRAS3	protein_coding	GTP-binding protein Di-Ras3 [Source:RefSeq peptide;Acc:NP_001029387]	DIRAS family, GTP-binding RAS-like 3	Bt.12283.1.A1_at	NM_001034215	1.02955	0.0016648	ENSG00000162595	ortholog_one2one	60
ENSBTAG00000012541	BT.28305	protein_coding	calcineurin B homologous protein 2 [Source:RefSeq peptide;Acc:NP_001179334]	calcineurin B homologous protein 2	Bt.28305.1.S1_at	NM_001192405	1.03364	0.000536669	ENSG00000166869	ortholog_one2one	85
ENSBTAG00000021461	PSMD3	protein_coding	26S proteasome non-ATPase regulatory subunit 3 [Source:UniProtKB/Swiss-Prot;Acc:Q2KJ46]	proteasome (prosome, macropain) 26S subunit, non-ATPase, 3	Bt.23170.2.S1_at	NM_001045900	1.04132	0.000295759	ENSG00000108344	ortholog_one2one	99
ENSBTAG00000001055	HNRNPL	protein_coding	heterogeneous nuclear ribonucleoprotein L [Source:RefSeq peptide;Acc:NP_001178959]	heterogeneous nuclear ribonucleoprotein L	Bt.21801.2.S1_at	NM_001192030	1.05153	0.0199602	ENSG00000104824	ortholog_one2one	100
ENSBTAG00000014734	CHD4	protein_coding	chromodomain-helicase-DNA-binding protein 4 [Source:RefSeq peptide;Acc:NP_001193430]	chromodomain helicase DNA binding protein 4	Bt.16322.3.A1_at	NM_001206501	1.05651	0.000338836	ENSG00000111642	ortholog_one2one	99
ENSBTAG00000016085	IRAK1	protein_coding	Interleukin-1 receptor-associated kinase 1 [Source:UniProtKB/Swiss-Prot;Acc:Q2LGB3]	interleukin-1 receptor-associated kinase 1	Bt.25165.1.S1_at	NM_001040555	1.06084	0.0107103	ENSG00000184216	ortholog_one2one	75
ENSBTAG00000046871		processed_pseudogene			Bt.13324.1.S1_a_at		1.06095	0.000883939
ENSBTAG00000002531	ARHGAP10	protein_coding	Rho GTPase-activating protein 10 [Source:UniProtKB/Swiss-Prot;Acc:Q08DP6]	Rho GTPase activating protein 10	Bt.6659.2.S1_at	NM_001076830	1.0642	0.000344397	ENSG00000071205	ortholog_one2one	93
ENSBTAG00000020054	TNFRSF21	protein_coding	tumor necrosis factor receptor superfamily member 21 [Source:RefSeq peptide;Acc:NP_001070379]	tumor necrosis factor receptor superfamily, member 21	Bt.12694.1.S1_at	NM_001076911	1.0691	0.00043605	ENSG00000146072	ortholog_one2one	91
ENSBTAG00000016563	GOLGA4	protein_coding	Golgin subfamily A member 4 [Source:RefSeq peptide;Acc:NP_001179054]	golgin A4	Bt.18168.1.A1_at	NM_001192125	1.07104	0.00142775	ENSG00000144674	ortholog_one2one	83
ENSBTAG00000010792	SEH1L	protein_coding	Nucleoporin SEH1 [Source:UniProtKB/Swiss-Prot;Acc:A7YY75]	SEH1-like (S. cerevisiae)	Bt.16215.1.A1_at	NM_001103089	1.07242	0.00200913	ENSG00000085415	ortholog_one2one	83
ENSBTAG00000005861	CCNT1	protein_coding	Cyclin-T1 [Source:UniProtKB/Swiss-Prot;Acc:Q6T8E9]	cyclin T1	Bt.29872.1.S1_at	NM_001001147	1.0756	3.45225e-05	ENSG00000129315	ortholog_one2one	90
ENSBTAG00000016524	RALY	protein_coding	RNA-binding protein Raly [Source:RefSeq peptide;Acc:NP_001014847]	RNA binding protein, autoantigenic (hnRNP-associated with lethal yellow homolog (mouse))	Bt.5195.1.S1_at	NM_001014847	1.07674	0.0308694	ENSG00000125970	ortholog_one2one	82
ENSBTAG00000037890	BT.102219	protein_coding	cytochrome P450, family 4, subfamily A, polypeptide 11 [Source:RefSeq peptide;Acc:NP_001071376]	cytochrome P450, family 4, subfamily A, polypeptide 11	Bt.4126.1.A1_at	NM_001077908	1.0768	0.000254139	ENSG00000187048	ortholog_many2many	76
ENSBTAG00000013772	SRRM1	protein_coding	Uncharacterized protein [Source:UniProtKB/TrEMBL;Acc:E1BP16]	serine/arginine repetitive matrix 1	Bt.18263.2.S1_a_at		1.0779	0.00807329	ENSG00000133226	ortholog_one2one	98
ENSBTAG00000010838	TMEM181	protein_coding	Uncharacterized protein [Source:UniProtKB/TrEMBL;Acc:F1N3P0]	transmembrane protein 181	Bt.26407.3.S1_at		1.0783	0.00942035	ENSG00000146433	ortholog_one2one	85
ENSBTAG00000014380	MCM2	protein_coding	Uncharacterized protein [Source:UniProtKB/TrEMBL;Acc:F1N506]		Bt.3371.1.S1_at		1.07938	0.000394458	ENSG00000073111	ortholog_one2one	90
ENSBTAG00000026111	LBH	protein_coding	Protein LBH [Source:UniProtKB/Swiss-Prot;Acc:A5PJU8]	limb bud and heart development homolog (mouse)	Bt.17942.1.S1_at	NM_001099152	1.08014	0.00316209	ENSG00000213626	ortholog_one2one	93
ENSBTAG00000011484	ZDHHC3	protein_coding	palmitoyltransferase ZDHHC3 [Source:RefSeq peptide;Acc:NP_001068746]	zinc finger, DHHC-type containing 3	Bt.7151.1.S1_at	NM_001075278	1.08463	0.000504115	ENSG00000163812	ortholog_one2many	89
ENSBTAG00000008793	RNASE1	protein_coding	Ribonuclease pancreatic [Source:UniProtKB/Swiss-Prot;Acc:P61823]	ribonuclease, RNase A family, 1 (pancreatic)	Bt.4630.1.S1_at	NM_001014386	1.08567	0.00209586	ENSG00000129538	ortholog_one2many	69
ENSBTAG00000011197	BT.25055	protein_coding	inositol polyphosphate multikinase [Source:RefSeq peptide;Acc:NP_001030539]	inositol polyphosphate multikinase	Bt.25055.1.A1_at	NM_001035462	1.08766	0.000335792	ENSG00000151151	apparent_ortholog_one2one	92
ENSBTAG00000015806	BT.101881	protein_coding	ornithine decarboxylase antizyme 2 [Source:RefSeq peptide;Acc:NP_001166047]	ornithine decarboxylase antizyme 2	Bt.1236.1.S1_at	NM_001172576	1.08954	0.000172235	ENSG00000180304	ortholog_one2one	97
ENSBTAG00000047223	GNAS	protein_coding	Neuroendocrine secretory protein 55 LSAL tetrapeptide GAIPIRRH peptide [Source:UniProtKB/Swiss-Prot;Acc:O18979]		Bt.20852.1.A1_at		1.09194	7.54267e-05
ENSBTAG00000020116	BT.102070	protein_coding	MHC Class I JSP.1 precursor [Source:RefSeq peptide;Acc:NP_001035588]	MHC Class I JSP.1	Bt.5324.1.S1_s_at	NM_001040498	1.09457	0.00159598	ENSG00000206503	ortholog_many2many	75
ENSBTAG00000012683	SRRM2	protein_coding	Uncharacterized protein [Source:UniProtKB/TrEMBL;Acc:F1MI03]	serine/arginine repetitive matrix 2	Bt.17528.1.A1_at		1.0959	0.0168216	ENSG00000167978	ortholog_one2one	90
ENSBTAG00000015249	B4GALT1	protein_coding	Beta-1,4-galactosyltransferase 1 Lactose synthase A protein N-acetyllactosamine synthase Beta-N-acetylglucosaminylglycopeptide beta-1,4-galactosyltransferase Beta-N-acetylglucosaminyl-glycolipid beta-1,4-galactosyltransferase Processed beta-1,4-gala /.../transferase 1 [Source:UniProtKB/Swiss-Prot;Acc:P08037]	UDP-Gal:betaGlcNAc beta 1,4- galactosyltransferase, polypeptide 1	Bt.5141.1.S2_at		1.10245	0.000324116	ENSG00000086062	ortholog_one2one	83
ENSBTAG00000001126	BMP2K	protein_coding	Uncharacterized protein [Source:UniProtKB/TrEMBL;Acc:F1MUI8]	BMP-2-inducible protein kinase-like	Bt.11349.1.A1_at		1.11135	0.00361972	ENSG00000138756	ortholog_one2one	45
ENSBTAG00000004037	JUN	protein_coding	transcription factor AP-1 [Source:RefSeq peptide;Acc:NP_001071295]	jun proto-oncogene	Bt.11159.1.S1_at	NM_001077827	1.11172	0.00521929	ENSG00000177606	ortholog_one2one	89
ENSBTAG00000004542	C9ORF59	protein_coding	protein FAM78A [Source:RefSeq peptide;Acc:NP_001033597]	family with sequence similarity 78, member A	Bt.28244.1.S1_at		1.11274	0.0372094	ENSG00000126882	ortholog_one2one	94
ENSBTAG00000004190	ARHGAP29	protein_coding	Rho GTPase-activating protein 29 [Source:UniProtKB/Swiss-Prot;Acc:A7YY57]	Rho GTPase activating protein 29	Bt.21143.1.A1_at	NM_001102485	1.11416	0.00115896	ENSG00000137962	ortholog_one2one	86
ENSBTAG00000017665	DHRS4	protein_coding	dehydrogenase/reductase SDR family member 4 [Source:RefSeq peptide;Acc:NP_777247]	dehydrogenase/reductase (SDR family) member 4	Bt.11194.1.S1_at	NM_174822	1.11445	0.0108566	ENSG00000157326	ortholog_one2many	81
ENSBTAG00000038151	ELOF1	protein_coding	Transcription elongation factor 1 homolog [Source:UniProtKB/Swiss-Prot;Acc:A4IFR3]	elongation factor 1 homolog (S. cerevisiae)	Bt.3869.1.S1_at	NM_001105508	1.11626	0.000197704	ENSG00000130165	ortholog_one2one	100
ENSBTAG00000024657	ZFP91	protein_coding	Uncharacterized protein [Source:UniProtKB/TrEMBL;Acc:F1MV04]	zinc finger protein 91 homolog (mouse)	Bt.8243.1.A1_at		1.11933	0.000116675	ENSG00000255073	ortholog_one2many	89
ENSBTAG00000021091	ANKFY1	protein_coding	Uncharacterized protein [Source:UniProtKB/TrEMBL;Acc:F1MD79]	ankyrin repeat and FYVE domain containing 1	Bt.16319.1.A1_at		1.12057	0.00018266	ENSG00000185722	ortholog_one2one	90
ENSBTAG00000005469	KIAA1967	protein_coding	protein KIAA1967 homolog [Source:RefSeq peptide;Acc:NP_001068766]	KIAA1967 ortholog	Bt.20023.1.S1_at	NM_001075298	1.12192	0.000637308	ENSG00000158941	ortholog_one2one	89
ENSBTAG00000012882	BT.58905	protein_coding	Uncharacterized protein [Source:UniProtKB/TrEMBL;Acc:F1N7B5]	cullin 5	Bt.20830.1.A1_at		1.12262	0.00252041	ENSG00000166266	ortholog_one2one	97
ENSBTAG00000005345	ARPC3	protein_coding	Actin-related protein 2/3 complex subunit 3 [Source:UniProtKB/Swiss-Prot;Acc:Q3T035]	actin related protein 2/3 complex, subunit 3, 21kDa	Bt.6795.1.S1_at	NM_001034271	1.12662	0.0014036	ENSG00000111229	apparent_ortholog_one2one	100
ENSBTAG00000018007	NR2F2	protein_coding	COUP transcription factor 2 [Source:UniProtKB/Swiss-Prot;Acc:Q9TTR7]	nuclear receptor subfamily 2, group F, member 2	Bt.4903.1.S2_at	NM_174402	1.12912	0.00120267	ENSG00000185551	apparent_ortholog_one2one	100
ENSBTAG00000010659	CUX1	protein_coding	Uncharacterized protein [Source:UniProtKB/TrEMBL;Acc:F1N693]	homeobox protein cut-like 1-like	Bt.8487.1.A1_at		1.13056	0.000954883	ENSG00000257923	ortholog_one2one	86
ENSBTAG00000009948	TRIM25	protein_coding	E3 ubiquitin/ISG15 ligase TRIM25 [Source:RefSeq peptide;Acc:NP_001093806]	tripartite motif containing 25	Bt.13869.1.A1_at	NM_001100336	1.13443	3.8066e-05	ENSG00000121060	ortholog_one2one	77
ENSBTAG00000038878	BT.28692	protein_coding	Uncharacterized protein [Source:UniProtKB/TrEMBL;Acc:E1BL62]	aldehyde oxidase 1-like	Bt.28692.1.S1_at		1.13615	0.00771858
ENSBTAG00000011943	TPR	protein_coding	nucleoprotein TPR [Source:RefSeq peptide;Acc:NP_001192552]	translocated promoter region (to activated MET oncogene)	Bt.16524.1.A1_at	NM_001205623	1.13713	0.000211172	ENSG00000047410	ortholog_one2one	96
ENSBTAG00000002430	COL17A1	protein_coding	Collagen alpha-1(XVII) chain 120 kDa linear IgA disease antigen homolog [Source:UniProtKB/Swiss-Prot;Acc:A6QPB3]	collagen, type XVII, alpha 1	Bt.27621.1.A1_at	NM_001101980	1.13807	0.00163281	ENSG00000065618	ortholog_one2one	82
ENSBTAG00000007554	IFI6	protein_coding	Interferon alpha-inducible protein 6 [Source:UniProtKB/Swiss-Prot;Acc:Q6IED8]	interferon, alpha-inducible protein 6	Bt.8436.1.S1_at	NM_001075588	1.14202	0.0497903	ENSG00000126709	ortholog_one2one	59
ENSBTAG00000012909	CRABP1	protein_coding	Cellular retinoic acid-binding protein 1 [Source:UniProtKB/Swiss-Prot;Acc:P62964]	cellular retinoic acid binding protein 1	Bt.396.2.S1_a_at	NM_181028	1.14495	0.00898688	ENSG00000166426	ortholog_one2one	99
ENSBTAG00000048112	BT.29621	protein_coding	glutathione peroxidase 2 [Source:RefSeq peptide;Acc:NP_001156611]	glutathione peroxidase 2 (gastrointestinal)	Bt.29621.1.S1_at	NM_001163139	1.14617	0.00445642	ENSG00000176153	ortholog_one2one	74
ENSBTAG00000019289	ITGA2	protein_coding	integrin alpha-2 precursor [Source:RefSeq peptide;Acc:NP_001159971]	integrin, alpha 2 (CD49B, alpha 2 subunit of VLA-2 receptor)	Bt.12761.1.A1_at	NM_001166499	1.15402	0.00294461	ENSG00000164171	ortholog_one2one	86
ENSBTAG00000009115	SPSB4	protein_coding	SPRY domain-containing SOCS box protein 4 [Source:RefSeq peptide;Acc:NP_001179266]	splA/ryanodine receptor domain and SOCS box containing 4	Bt.5951.1.S1_at	NM_001192337	1.16005	0.000111673	ENSG00000175093	ortholog_one2one	97
ENSBTAG00000017196	PDIA3	protein_coding	protein disulfide-isomerase A3 precursor [Source:RefSeq peptide;Acc:NP_776758]	protein disulfide isomerase family A, member 3	Bt.2562.1.S1_at	NM_174333	1.16733	6.08715e-05	ENSG00000167004	apparent_ortholog_one2one	95
ENSBTAG00000012818	BT.67505	protein_coding	PDZ and LIM domain protein 5 [Source:RefSeq peptide;Acc:NP_001070912]	PDZ and LIM domain 5	Bt.11475.1.A1_at	NM_001077444	1.16776	0.000260102	ENSG00000163110	ortholog_one2one	73
ENSBTAG00000000662	TCF20	protein_coding	transcription factor 20 [Source:RefSeq peptide;Acc:NP_001179503]	transcription factor 20 (AR1)	Bt.20091.1.S1_at	NM_001192574	1.17043	0.000263472	ENSG00000100207	ortholog_one2one	93
ENSBTAG00000044478	bta-mir-2442	miRNA	bta-mir-2442 [Source:miRBase;Acc:MI0011495]	microRNA mir-2442	Bt.20091.1.S1_at		1.17043	0.000263472
ENSBTAG00000000546	TOB1	protein_coding	protein Tob1 [Source:RefSeq peptide;Acc:NP_001070543]	transducer of ERBB2, 1	Bt.27061.1.S1_at	NM_001077075	1.17246	0.0249193	ENSG00000141232	apparent_ortholog_one2one	98
ENSBTAG00000001027	SERPINH1	protein_coding	Serpin H1 [Source:UniProtKB/Swiss-Prot;Acc:Q2KJH6]	serpin peptidase inhibitor, clade H (heat shock protein 47), member 1, (collagen binding protein 1)	Bt.21385.1.S1_at	NM_001046063	1.17379	0.00185091	ENSG00000149257	ortholog_one2one	96
ENSBTAG00000008650	CAMK1D	protein_coding	Uncharacterized protein [Source:UniProtKB/TrEMBL;Acc:F1N063]	calcium/calmodulin-dependent protein kinase ID	Bt.17491.1.A1_at		1.17432	8.49574e-05	ENSG00000183049	ortholog_one2one	73
ENSBTAG00000018373	DPYSL2	protein_coding	Dihydropyrimidinase-related protein 2 [Source:UniProtKB/Swiss-Prot;Acc:O02675]	dihydropyrimidinase-like 2	Bt.5224.1.S1_at	NM_001076000	1.18944	0.000352443	ENSG00000092964	ortholog_one2one	99
ENSBTAG00000009842	CRYM	protein_coding	Thiomorpholine-carboxylate dehydrogenase [Source:UniProtKB/Swiss-Prot;Acc:Q2KHX6]	crystallin, mu	Bt.2913.1.A1_at	NM_001045914	1.19175	0.000288686	ENSG00000103316	ortholog_one2one	90
ENSBTAG00000020125	RBFOX2	protein_coding	RNA binding protein fox-1 homolog 2 [Source:RefSeq peptide;Acc:NP_001192301]	RNA binding protein, fox-1 homolog (C. elegans) 2	Bt.3013.1.S1_a_at	NM_001205372	1.19385	5.98095e-05	ENSG00000100320	ortholog_one2one	82
ENSBTAG00000003257	STK4	protein_coding	Serine/threonine-protein kinase 4 Serine/threonine-protein kinase 4 37kDa subunit Serine/threonine-protein kinase 4 18kDa subunit [Source:UniProtKB/Swiss-Prot;Acc:Q5E9L6]	serine/threonine kinase 4	Bt.21154.2.S1_at	NM_001015602	1.19577	0.00843402	ENSG00000101109	ortholog_one2one	97
ENSBTAG00000007172	GOT2	protein_coding	Aspartate aminotransferase, mitochondrial [Source:UniProtKB/Swiss-Prot;Acc:P12344]	glutamic-oxaloacetic transaminase 2, mitochondrial (aspartate aminotransferase 2)	Bt.1316.1.S1_at	NM_174806	1.19765	0.000297572	ENSG00000125166	ortholog_one2one	93
ENSBTAG00000002341	ETS1	protein_coding	protein C-ets-1 [Source:RefSeq peptide;Acc:NP_001092576]	v-ets erythroblastosis virus E26 oncogene homolog 1 (avian)	Bt.12712.2.S1_at	NM_001099106	1.20653	0.00176489	ENSG00000134954	ortholog_one2one	85
ENSBTAG00000015076	LATS1	protein_coding	serine/threonine-protein kinase LATS1 [Source:RefSeq peptide;Acc:NP_001179795]	LATS, large tumor suppressor, homolog 1 (Drosophila)	Bt.7527.2.S1_at	NM_001192866	1.20793	7.3702e-06	ENSG00000131023	ortholog_one2one	95
ENSBTAG00000002654	DNAJC7	protein_coding	Uncharacterized protein [Source:UniProtKB/TrEMBL;Acc:F1N7H0]		Bt.24976.1.S1_at		1.20853	0.000103707	ENSG00000168259	ortholog_one2one	85
ENSBTAG00000008001	NUCKS1	protein_coding	Nuclear ubiquitous casein and cyclin-dependent kinase substrate 1 [Source:UniProtKB/Swiss-Prot;Acc:Q29S11]	nuclear casein kinase and cyclin-dependent kinase substrate 1	Bt.7805.2.S1_a_at	NM_001045920	1.20976	6.10415e-05	ENSG00000069275	ortholog_one2one	97
ENSBTAG00000015642	BT.49428	protein_coding	45 kDa calcium-binding protein precursor [Source:RefSeq peptide;Acc:NP_001030452]	stromal cell derived factor 4	Bt.5533.1.S1_at	NM_001035375	1.21035	0.00026074	ENSG00000078808	ortholog_one2one	59
ENSBTAG00000013060	IQGAP1	protein_coding	Uncharacterized protein [Source:UniProtKB/TrEMBL;Acc:F1MC48]	IQ motif containing GTPase activating protein 1	Bt.21982.1.S1_a_at		1.21929	0.000430846	ENSG00000140575	ortholog_one2one	92
ENSBTAG00000008025	UBE3C	protein_coding	ubiquitin-protein ligase E3C [Source:RefSeq peptide;Acc:NP_001179117]	ubiquitin protein ligase E3C	Bt.29575.1.S1_at	NM_001192188	1.22024	0.000698764	ENSG00000009335	ortholog_one2one	94
ENSBTAG00000014175	STRAP	protein_coding	Serine-threonine kinase receptor-associated protein [Source:UniProtKB/Swiss-Prot;Acc:Q5E959]	serine/threonine kinase receptor associated protein	Bt.5754.1.S1_at	NM_001015567	1.22057	0.000876529	ENSG00000023734	ortholog_one2one	98
ENSBTAG00000020704	RAMP3	protein_coding	receptor activity-modifying protein 3 precursor [Source:RefSeq peptide;Acc:NP_001076974]	receptor (G protein-coupled) activity modifying protein 3	Bt.16077.1.S1_at	NM_001083505	1.22316	8.9546e-05	ENSG00000122679	ortholog_one2one	71
ENSBTAG00000002082	BT.95322	protein_coding	myristoylated alanine-rich C-kinase substrate [Source:RefSeq peptide;Acc:NP_001069744]	myristoylated alanine-rich protein kinase C substrate	Bt.4067.1.S1_at	NM_001076276	1.2254	0.00135144	ENSG00000155130	ortholog_one2one	92
ENSBTAG00000002303	GLG1	protein_coding	golgi glycoprotein 1 precursor [Source:RefSeq peptide;Acc:NP_001231069]	golgi glycoprotein 1	Bt.24597.1.S1_at	NM_001244140	1.22889	0.00258318	ENSG00000090863	ortholog_one2one	93
ENSBTAG00000015241	BT.87687	protein_coding	epoxide hydrolase 2 [Source:RefSeq peptide;Acc:NP_001069002]	epoxide hydrolase 2, cytoplasmic	Bt.15925.1.S1_at	NM_001075534	1.22995	0.000941457	ENSG00000120915	ortholog_one2one	75
ENSBTAG00000007960	BT.39255	protein_coding	DNA topoisomerase 1 [Source:RefSeq peptide;Acc:NP_001193416]	topoisomerase (DNA) I	Bt.17070.1.S1_at	NM_001206487	1.23012	0.000159143	ENSG00000198900	ortholog_one2one	99
ENSBTAG00000001731	GLYR1	protein_coding	Putative oxidoreductase GLYR1 [Source:UniProtKB/Swiss-Prot;Acc:A4FUF0]	glyoxylate reductase 1 homolog (Arabidopsis)	Bt.860.1.S1_at	NM_001040568	1.23408	0.00124272	ENSG00000140632	ortholog_one2one	98
ENSBTAG00000007390	VAT1	protein_coding	synaptic vesicle membrane protein VAT-1 homolog [Source:RefSeq peptide;Acc:NP_001179194]	vesicle amine transport protein 1 homolog (T. californica)	Bt.22842.2.S1_at	NM_001192265	1.23756	0.013807	ENSG00000108828	ortholog_one2one	92
ENSBTAG00000020527	IDH1	protein_coding	Isocitrate dehydrogenase [NADP] cytoplasmic [Source:UniProtKB/Swiss-Prot;Acc:Q9XSG3]	isocitrate dehydrogenase 1 (NADP+), soluble	Bt.13324.4.S1_at	NM_181012	1.25604	8.04808e-05	ENSG00000138413	ortholog_one2one	96
ENSBTAG00000019187	ZNF462	protein_coding	zinc finger protein 462 [Source:RefSeq peptide;Acc:NP_001192740]	zinc finger protein 462	Bt.26259.1.A1_at	NM_001205811	1.27007	0.00259848	ENSG00000148143	ortholog_one2one	94
ENSBTAG00000008023	RHBDL2	protein_coding	rhomboid-related protein 2 [Source:RefSeq peptide;Acc:NP_001095484]	rhomboid, veinlet-like 2 (Drosophila)	Bt.17465.1.S1_at	NM_001102014	1.27083	0.000989597	ENSG00000158315	ortholog_one2one	88
ENSBTAG00000007062	IGFBP5	protein_coding	Insulin-like growth factor-binding protein 5 [Source:UniProtKB/Swiss-Prot;Acc:Q05717]	insulin-like growth factor binding protein 5	Bt.21465.1.S1_at	NM_001105327	1.27402	0.000244247	ENSG00000115461	ortholog_one2one	97
ENSBTAG00000037527	BT.106205	protein_coding	2',5'-oligoadenylate synthetase 1 [Source:RefSeq peptide;Acc:NP_001025017]	2',5'-oligoadenylate synthetase 1, 40/46kDa	Bt.20922.1.S1_at	NM_178108	1.2776	0.0173966	ENSG00000089127	ortholog_one2many	57
ENSBTAG00000017280	BT.19562	protein_coding	complement C3 preproprotein [Source:RefSeq peptide;Acc:NP_001035559]	complement component 3	Bt.4209.1.S1_a_at	NM_001040469	1.29146	0.00620443	ENSG00000125730	ortholog_one2one	77
ENSBTAG00000007622	CATD	protein_coding	cathepsin D precursor [Source:RefSeq peptide;Acc:NP_001159993]	cathepsin D	Bt.20121.1.S1_at	NM_001166521	1.29438	0.00370939	ENSG00000117984	ortholog_one2one	83
ENSBTAG00000005857	SLC6A1	protein_coding	sodium- and chloride-dependent GABA transporter 1 [Source:RefSeq peptide;Acc:NP_001071304]	solute carrier family 6 (neurotransmitter transporter, GABA), member 1	Bt.25443.1.A1_at	NM_001077836	1.30012	0.00360715	ENSG00000157103	ortholog_one2one	98
ENSBTAG00000015919	DKFZP564O0823	protein_coding	prostate androgen-regulated mucin-like protein 1 precursor [Source:RefSeq peptide;Acc:NP_001069239]	prostate androgen-regulated mucin-like protein 1	Bt.24157.1.A1_at	NM_001075771	1.31584	2.21217e-05	ENSG00000169116	ortholog_one2one	70
ENSBTAG00000034436	PDPK1	protein_coding	Uncharacterized protein [Source:UniProtKB/TrEMBL;Acc:F1MQJ7]	3-phosphoinositide dependent protein kinase-1	Bt.9459.1.S1_at		1.31724	5.15359e-06	ENSG00000140992	ortholog_one2one	94
ENSBTAG00000035183	BT.26980	protein_coding	beta-defensin 10 precursor [Source:RefSeq peptide;Acc:NP_001108556]	beta-defensin 10	Bt.26980.1.S1_at	NM_001115084	1.32325	0.00471845
ENSBTAG00000018255	ACTN1	protein_coding	Alpha-actinin-1 [Source:UniProtKB/Swiss-Prot;Acc:Q3B7N2]	actinin, alpha 1	Bt.7700.1.S1_at	NM_001035351	1.33916	0.000128513	ENSG00000072110	ortholog_one2one	97
ENSBTAG00000009251	C2H1orf144	protein_coding	UPF0485 protein C1orf144 homolog [Source:UniProtKB/Swiss-Prot;Acc:Q2KI04]	chromosome 2 open reading frame, human C1orf144	Bt.20997.1.S1_at	NM_001114608; NM_001046120	1.34025	2.66233e-05	ENSG00000055070	ortholog_one2one	98
ENSBTAG00000021501	BT.66156	protein_coding	epithelial chloride channel protein precursor [Source:RefSeq peptide;Acc:NP_001229512]	calcium-activated chloride channel	Bt.3885.2.S1_at	NM_001242583	1.34593	0.000168195
ENSBTAG00000017184	MGC155143	protein_coding	transcriptional regulator Kaiso [Source:RefSeq peptide;Acc:NP_001091626]	zinc finger and BTB domain containing 33	Bt.25188.1.A1_at	NM_001098157	1.34925	0.000151539	ENSG00000177485	ortholog_one2one	93
ENSBTAG00000007602	ITGA8	protein_coding	Uncharacterized protein [Source:UniProtKB/TrEMBL;Acc:E1BNM2]	integrin, alpha 8	Bt.27058.1.A1_at		1.35131	0.00401514	ENSG00000077943	ortholog_one2one	91
ENSBTAG00000013412	NFAT5	protein_coding	Uncharacterized protein [Source:UniProtKB/TrEMBL;Acc:F1MAZ9]	nuclear factor of activated T-cells 5, tonicity-responsive	Bt.16623.1.A1_at		1.35434	0.000785824	ENSG00000102908	ortholog_one2one	92
ENSBTAG00000004129	CCL11	protein_coding	Eotaxin [Source:UniProtKB/Swiss-Prot;Acc:Q9TTS6]	chemokine (C-C motif) ligand 11	Bt.24326.1.S1_at	NM_205773	1.36208	0.0163963	ENSG00000172156	ortholog_one2one	65
ENSBTAG00000015844	TFPI2	protein_coding	Tissue factor pathway inhibitor 2 [Source:UniProtKB/Swiss-Prot;Acc:Q7YRQ8]	tissue factor pathway inhibitor 2	Bt.2017.1.S1_at	NM_182788	1.36535	1.44945e-05	ENSG00000105825	ortholog_one2one	73
ENSBTAG00000011115	CH25H	protein_coding	cholesterol 25-hydroxylase [Source:RefSeq peptide;Acc:NP_001068711]	cholesterol 25-hydroxylase	Bt.1052.1.A1_at	NM_001075243	1.36976	5.5125e-05	ENSG00000138135	ortholog_one2one	83
ENSBTAG00000008341	ARSB	protein_coding	arylsulfatase B precursor [Source:RefSeq peptide;Acc:NP_001094645]	arylsulfatase B	Bt.18689.2.A1_at	NM_001101175	1.37384	0.0024136	ENSG00000113273	ortholog_one2one	90
ENSBTAG00000000782	KDR	protein_coding	vascular endothelial growth factor receptor 2 precursor [Source:RefSeq peptide;Acc:NP_001103470]	kinase insert domain receptor (a type III receptor tyrosine kinase)	Bt.13860.1.S1_at	NM_001110000	1.37804	1.41837e-05	ENSG00000128052	ortholog_one2one	91
ENSBTAG00000010723	PFDN6	protein_coding	Prefoldin subunit 6 [Source:UniProtKB/Swiss-Prot;Acc:Q17Q89]	prefoldin subunit 6	Bt.27315.1.S1_a_at	NM_001075421	1.37905	3.29149e-06	ENSG00000204220	ortholog_one2one	99
ENSBTAG00000036016	FAM111B	protein_coding	protein FAM111B [Source:RefSeq peptide;Acc:NP_001192583]	family with sequence similarity 111, member B	Bt.26614.1.S1_at	NM_001205654	1.38005	0.000641671	ENSG00000189057	ortholog_one2one	63
ENSBTAG00000010818	AEBP2	protein_coding	Zinc finger protein AEBP2 [Source:UniProtKB/Swiss-Prot;Acc:A4FV57]	AE binding protein 2	Bt.17239.1.A1_at	NM_001083485	1.38173	0.000193363	ENSG00000139154	ortholog_one2one	97
ENSBTAG00000046840	DEXI	protein_coding	dexamethasone-induced protein [Source:RefSeq peptide;Acc:NP_001178098]	Dexi homolog (mouse)	Bt.21468.1.S1_at	NM_001191169	1.38757	0.000683916	ENSG00000182108	ortholog_one2one	97
ENSBTAG00000033360		processed_pseudogene			Bt.21909.1.S1_at		1.39425	0.000231678
ENSBTAG00000034032		processed_pseudogene			Bt.21909.1.S1_at		1.39425	0.000231678
ENSBTAG00000038738	PXMP4	protein_coding	Peroxisomal membrane protein 4 [Source:UniProtKB/Swiss-Prot;Acc:A5PJL1]	peroxisomal membrane protein 4, 24kDa	Bt.21909.1.S1_at	NM_001099163	1.39425	0.000231678	ENSG00000101417	ortholog_one2one	83
ENSBTAG00000021996	GATAD1	protein_coding	GATA zinc finger domain-containing protein 1 [Source:UniProtKB/Swiss-Prot;Acc:A2VDY6]	GATA zinc finger domain containing 1	Bt.961.1.S1_at	NM_001081623	1.42513	0.000223756	ENSG00000157259	ortholog_one2one	95
ENSBTAG00000005757	FUS	protein_coding	RNA-binding protein FUS [Source:UniProtKB/Swiss-Prot;Acc:Q28009]	fused in sarcoma	Bt.2474.1.S1_at	NM_173912	1.42931	0.000110817	ENSG00000089280	ortholog_one2one	93
ENSBTAG00000005916	ADNP2	protein_coding	ADNP homeobox protein 2 [Source:RefSeq peptide;Acc:NP_001095310]	ADNP homeobox 2	Bt.7315.2.S1_at	NM_001101840	1.44486	2.52406e-05	ENSG00000101544	ortholog_one2one	86
ENSBTAG00000009918	KIAA0182	protein_coding	Uncharacterized protein [Source:UniProtKB/TrEMBL;Acc:F1MVN6]	KIAA0182 ortholog	Bt.8321.1.A1_at		1.44603	3.72608e-06	ENSG00000131149	ortholog_one2one	88
ENSBTAG00000008428	BT.20327	protein_coding	uridine phosphorylase 1 [Source:RefSeq peptide;Acc:NP_001092446]	uridine phosphorylase 1	Bt.20327.1.S1_a_at	NM_001098976	1.4651	0.00272441	ENSG00000183696	ortholog_one2one	80
ENSBTAG00000032265	BT.24813	protein_coding	28kD interferon responsive protein [Source:RefSeq peptide;Acc:NP_001069429]	receptor (chemosensory) transporter protein 4	Bt.24813.1.A1_at	NM_001075961	1.46723	0.000630298	ENSG00000136514	ortholog_one2one	54
ENSBTAG00000014862	HMGB1	protein_coding	High mobility group protein B1 [Source:UniProtKB/TrEMBL;Acc:E1BMK2]		Bt.742.1.S1_at		1.47092	9.78938e-05	ENSG00000189403	ortholog_one2one	98
ENSBTAG00000018103	HMGB1	protein_coding	High mobility group protein B1 [Source:UniProtKB/Swiss-Prot;Acc:P10103]	high mobility group box 1	Bt.742.1.S1_at	NM_176612	1.47092	9.78938e-05
ENSBTAG00000046350	PKP1	protein_coding	Plakophilin-1 [Source:UniProtKB/TrEMBL;Acc:G3N156]		Bt.305.1.S1_at		1.47466	0.0167143	ENSG00000081277	ortholog_one2one	80
ENSBTAG00000011628	EGFR	protein_coding	Uncharacterized protein [Source:UniProtKB/TrEMBL;Acc:F1N7F3]	epidermal growth factor receptor	Bt.27425.1.A1_a_at		1.47542	3.29191e-05	ENSG00000146648	ortholog_one2one	86
ENSBTAG00000021569	DDB1	protein_coding	DNA damage-binding protein 1 [Source:UniProtKB/Swiss-Prot;Acc:A1A4K3]	damage-specific DNA binding protein 1, 127kDa	Bt.4498.1.S1_at	NM_001080262	1.48799	0.00113547	ENSG00000167986	ortholog_one2one	100
ENSBTAG00000017753	APP	protein_coding	Amyloid beta A4 protein Soluble APP-beta CTF-alpha Beta-amyloid protein 42 Beta-amyloid protein 40 Gamma-secretase C-terminal fragment 59 Gamma-secretase C-terminal fragment 57 [Source:UniProtKB/Swiss-Prot;Acc:Q28053]	amyloid beta (A4) precursor protein	Bt.9559.2.S1_at	NM_001076796	1.48986	0.00139891	ENSG00000142192	ortholog_one2one	88
ENSBTAG00000007047	FZD10	protein_coding	frizzled-10 precursor [Source:RefSeq peptide;Acc:NP_001091502]	frizzled family receptor 10	Bt.27485.1.A1_at	NM_001098033	1.51084	0.00378584	ENSG00000111432	ortholog_one2one	95
ENSBTAG00000016168	APLP2	protein_coding	Uncharacterized protein [Source:UniProtKB/TrEMBL;Acc:F1N226]	amyloid beta (A4) precursor-like protein 2	Bt.23248.1.S1_at		1.51894	9.33933e-05	ENSG00000084234	ortholog_one2one	86
ENSBTAG00000012335	UBA7	protein_coding	ubiquitin-like modifier-activating enzyme 7 [Source:RefSeq peptide;Acc:NP_001012284]	ubiquitin-like modifier activating enzyme 7	Bt.2294.1.S1_a_at	NM_001012284	1.53849	0.000123272	ENSG00000182179	ortholog_one2one	77
ENSBTAG00000030913	MX1	protein_coding	Interferon-induced GTP-binding protein Mx1 Interferon-induced GTP-binding protein Mx1, N-terminally processed [Source:UniProtKB/Swiss-Prot;Acc:P79135]	myxovirus (influenza virus) resistance 1, interferon-inducible protein p78 (mouse)	Bt.4675.1.S1_a_at	NM_173940	1.54976	0.019417	ENSG00000157601	ortholog_one2one	73
ENSBTAG00000027312	ECT2L	protein_coding	epithelial cell-transforming sequence 2 oncogene-like [Source:RefSeq peptide;Acc:NP_001178468]	epithelial cell transforming sequence 2 oncogene-like	Bt.26488.1.A1_at	NM_001191539	1.58114	8.90189e-07	ENSG00000203734	ortholog_one2one	87
ENSBTAG00000012881	EIF4G1	protein_coding	Uncharacterized protein [Source:UniProtKB/TrEMBL;Acc:F1MX04]	eukaryotic translation initiation factor 4 gamma, 1	Bt.29325.1.S1_at		1.60975	0.000176641	ENSG00000114867	apparent_ortholog_one2one	94
ENSBTAG00000000843	NDRG2	protein_coding	protein NDRG2 [Source:RefSeq peptide;Acc:NP_001030381]	NDRG family member 2	Bt.2905.1.S1_at		1.63128	0.00058557	ENSG00000165795	ortholog_one2one	86
ENSBTAG00000003711	EPAS1	protein_coding	endothelial PAS domain-containing protein 1 [Source:RefSeq peptide;Acc:NP_777150]	endothelial PAS domain protein 1	Bt.4353.1.S1_at	NM_174725	1.63515	6.0906e-05	ENSG00000116016	ortholog_one2one	88
ENSBTAG00000004554	CAPZB	protein_coding	F-actin-capping protein subunit beta [Source:UniProtKB/Swiss-Prot;Acc:P79136]	capping protein (actin filament) muscle Z-line, beta	Bt.4730.1.S1_at	NM_176648	1.64928	0.00106074	ENSG00000077549	ortholog_one2one	90
ENSBTAG00000007307	SELE	protein_coding	E-selectin [Source:UniProtKB/Swiss-Prot;Acc:P98107]	selectin E	Bt.197.1.S1_at	NM_174181	1.69022	9.20948e-05	ENSG00000007908	ortholog_one2one	60
ENSBTAG00000014906	VCAN	protein_coding	versican core protein precursor [Source:RefSeq peptide;Acc:NP_851378]	versican	Bt.5395.1.S1_a_at	NM_181035	1.76035	0.0063639	ENSG00000038427	ortholog_one2one	74
ENSBTAG00000009020	CRIM1	protein_coding	cysteine-rich motor neuron 1 protein precursor [Source:RefSeq peptide;Acc:NP_001192227]	cysteine rich transmembrane BMP regulator 1 (chordin-like)	Bt.21284.2.S1_at	NM_001205298	1.79117	0.000166008	ENSG00000150938	ortholog_one2one	89
ENSBTAG00000003152	BT.46545	protein_coding	interferon alpha-inducible protein 27 [Source:RefSeq peptide;Acc:NP_001033139]	putative ISG12(a) protein	Bt.11259.1.S1_at	NM_001038050	1.79635	0.00800762	ENSG00000165949	ortholog_one2one	49
ENSBTAG00000002140	IL3	protein_coding	Interleukin-3 [Source:UniProtKB/Swiss-Prot;Acc:P49875]	interleukin 3 (colony-stimulating factor, multiple)	Bt.538.1.S1_at	NM_173920	1.8006	0.000705266	ENSG00000164399	ortholog_one2one	29
ENSBTAG00000039662	RSC1A1	protein_coding	Uncharacterized protein [Source:UniProtKB/TrEMBL;Acc:G3MYQ6]		Bt.2491.1.S1_at		1.82415	2.78672e-05	ENSG00000215695	ortholog_one2one	74
ENSBTAG00000048098	PKP3	protein_coding	Plakophilin-3 [Source:UniProtKB/Swiss-Prot;Acc:Q08DQ0]	plakophilin 3	Bt.25040.1.S1_at	NM_001076858	1.84028	0.00319151	ENSG00000184363	ortholog_one2one	93
ENSBTAG00000001021	CYP1A1	protein_coding	Uncharacterized protein [Source:UniProtKB/TrEMBL;Acc:F1MM10]	cytochrome P450, subfamily I (aromatic compound-inducible), polypeptide 1	Bt.13772.1.A1_at		1.85987	0.00141219	ENSG00000140465	ortholog_one2one	81
ENSBTAG00000009770	GPD2	protein_coding	Glycerol-3-phosphate dehydrogenase, mitochondrial [Source:UniProtKB/Swiss-Prot;Acc:A6QLU1]	glycerol-3-phosphate dehydrogenase 2 (mitochondrial)	Bt.5847.1.S1_at	NM_001100296	1.86747	0.0100061	ENSG00000115159	ortholog_one2one	97
ENSBTAG00000027225	LAP	protein_coding	Lingual antimicrobial peptide [Source:UniProtKB/Swiss-Prot;Acc:Q28880]	lingual antimicrobial peptide	Bt.571.1.S1_at		1.91098	0.000382378
ENSBTAG00000001292	LTF	protein_coding	Lactotransferrin Lactoferricin-B [Source:UniProtKB/Swiss-Prot;Acc:P24627]	lactotransferrin	Bt.4802.1.S1_at	NM_180998	1.97288	0.000179004	ENSG00000012223	ortholog_one2one	70
ENSBTAG00000008557		pseudogene		heterogeneous nuclear ribonucleoprotein K-like	Bt.3183.2.S1_a_at		2.08955	0.000846865
ENSBTAG00000021131	HNRNPK	protein_coding	Heterogeneous nuclear ribonucleoprotein K [Source:UniProtKB/Swiss-Prot;Acc:Q3T0D0]	heterogeneous nuclear ribonucleoprotein K	Bt.3183.2.S1_a_at	NM_001034562	2.08955	0.000846865	ENSG00000165119	apparent_ortholog_one2one	100
ENSBTAG00000014707	ISG15	protein_coding	Ubiquitin-like protein ISG15 [Source:UniProtKB/Swiss-Prot;Acc:O02741]	ISG15 ubiquitin-like modifier	Bt.12304.1.S1_at	NM_174366	2.21293	0.00461567	ENSG00000187608	ortholog_one2one	62
ENSBTAG00000021588	SCG2	protein_coding	Secretogranin-2 Secretoneurin [Source:UniProtKB/Swiss-Prot;Acc:P20616]	secretogranin II	Bt.5427.1.A1_at	NM_174176	2.28048	0.000156951	ENSG00000171951	ortholog_one2one	87
ENSBTAG00000008703	EIF2AK2	protein_coding	interferon-induced, double-stranded RNA-activated protein kinase [Source:RefSeq peptide;Acc:NP_835210]	eukaryotic translation initiation factor 2-alpha kinase 2	Bt.20923.1.S1_at	NM_178109	2.33726	0.00011921	ENSG00000055332	ortholog_one2one	62
ENSBTAG00000046144	DEFB7	protein_coding	Beta-defensin 7 [Source:UniProtKB/Swiss-Prot;Acc:P46165]	neutrophil beta-defensin-9 like peptide	Bt.12206.1.S1_x_at	NM_001102362	2.41797	0.00720782
ENSBTAG00000047740		protein_coding	Uncharacterized protein [Source:UniProtKB/TrEMBL;Acc:F1MGE0]		Bt.12206.1.S1_x_at		2.41797	0.00720782
ENSBTAG00000030435	PNRC2	protein_coding	Proline-rich nuclear receptor coactivator 2 [Source:UniProtKB/Swiss-Prot;Acc:Q0VCW6]	proline-rich nuclear receptor coactivator 2	Bt.16143.1.S1_at	NM_001076957	2.60647	1.16906e-05	ENSG00000189266	ortholog_one2many	93
ENSBTAG00000015735	CYP4F2	protein_coding	cytochrome P450, family 4, subfamily F, polypeptide 2 [Source:RefSeq peptide;Acc:NP_001068790]	cytochrome P450, family 4, subfamily F, polypeptide 2	Bt.27036.1.S1_at	NM_001075322	2.66102	3.84366e-06
ENSBTAG00000009876	C4BPA	protein_coding	C4b-binding protein alpha chain [Source:UniProtKB/Swiss-Prot;Acc:Q28065]	complement component 4 binding protein, alpha chain-like	Bt.4707.1.A1_at	NM_174252	2.69784	1.12031e-05	ENSG00000123838	ortholog_one2one	61
ENSBTAG00000031933	ALOX12E	protein_coding	arachidonate 12-lipoxygenase, epidermal-type [Source:RefSeq peptide;Acc:NP_001077001]	arachidonate lipoxygenase, epidermal	Bt.8917.1.S1_at	NM_001083532	2.82369	3.51881e-05
